# Supplementary material for: Integrated analysis of mRNAs and lncRNAs reveals candidate marker genes and potential hub lncRNAs associated with growth regulation of the Pacific Oyster, Crassostrea gigas
Source: BMC Genomics. 2023 Aug 10;24:453. doi: 10.1186/s12864-023-09543-7 (PMC10416452; doi:10.1186/s12864-023-09543-7)
Supplement: Supplementary file 1 — Supplementary Material 1 [file 12864_2023_9543_MOESM1_ESM.xlsx]

## Sheet: Table S1
Table S1 Statistics of the six cDNA libraries from the normal-growth oysters (NG) and slow-growth oysters (SG).
Sample name	NG1		NG2	NG3	SG1	SG2	SG3
Raw reads	126331148	120631402		132996112	118341886	157756806	132302420
Clean reads	123643702		118207158	129358222	114518344	134807224	127225080
Clean bases	18.55G	17.73G		19.4G	17.18G	20.22G	19.08G
Error rate (%)	0.03	0.03		0.03	0.03	0.03	0.03
Q20 (%)	96.42	97.56		97.36	97.24	97.16	97.43
Q30 (%)	90.72	93.06		92.62	92.43	92.29	92.8
GC content (%)	42.74	42.43		44.05	44.67	46.15	46.29
Total mapped	93082030 (75.28%)	90701114 (76.73%)		93266422 (72.1%)	61823661 (53.99%)	78846377 (58.49%)	71102947 (55.89%)
Multiple mapped	10503694 (8.5%)	9046655 (7.65%)		11359916 (8.78%)	8061295 (7.04%)	14259229 (10.58%)	11941788 (9.39%)
Uniquely mapped	82578336 (66.79%)	81654459 (69.08%)		81906506 (63.32%)	53762366 (46.95%)	64587148 (47.91%)	59161159 (46.5%)
Reads map to '+'	41269916 (33.38%)	40823394 (34.54%)	40823394 (34.54%)	40906893 (31.62%)	26852653 (23.45%)	32249551 (23.92%)	29532966 (23.21%)
Reads map to '-'	41308420 (33.41%)	40831065 (34.54%)	40831065 (34.54%)	40999613 (31.69%)	26909713 (23.5%)	32337597 (23.99%)	29628193 (23.29%)
rRNAs	2886313 (3.12%)	990830 (1.0%)		3264161 （3.41%)	2239848 (3.62%)	5899676 (7.48%)	5302325 (7.45%)
LncRNAs	681981 (1.65%)	745610 (1.84%)		662635 (1.63%)	421592 (1.58%)	413062 (1.31%)	418349 (1.44%)
protein-coding mRNAs	30068021 (72.73%)	31095261 (76.70%)		28309537 (69.73%)	19889160 (74.74%)	20149193 (63.88%)	19914690 (68.57%)
Others	10559607 (25.54%)	8669214 (21.38%)	8669214 (21.38%)	11583389 (28.53%)	6229737 (23.41%)	10885339 (34.51%)	8628032 (29.71%)

## Sheet: Table S2-DEGs
Table S2 List of genes that were differentially expressed between normal- and slow-growth oysters.
Gene ID	NG FPKM	SG FPKM	log2FC	pvalue	padj	Gene name
LOC105325706	155.158	1.5853	6.67475	4.47e-15	2.14e-14	LOC105325706
LOC117686072	22.0531	0	6.29612	5.44e-07	1.42e-06	LOC117686072
LOC105320129	19.7369	0	6.14127	8.82e-07	2.27e-06	prostaglandin E2 receptor EP4 subtype-like
LOC105335345	412.978	6.0957	6.08821	1.27e-43	5.28e-42	LOC105335345
LOC117692812	34.5673	0.5305	5.98556	9.43e-07	2.42e-06	LOC117692812
LOC105339491	344.887	6.0303	5.82877	9.17e-41	2.69e-39	perlucin-like protein
LOC105339492	95.6582	2.0524	5.55986	1.5e-13	6.47e-13	C-type lectin domain family 4 member
LOC117691660	12.9738	0	5.52921	2.82e-05	6.31e-05	LOC117691660
LOC105336846	131.425	2.9211	5.43912	1.76e-18	1.03e-17	uncharacterized protein LOC105336846 isoform X4
LOC105345996	566.424	13.506	5.42414	2.24e-65	5.59e-63	periostin
LOC117689196	130.22	3.1113	5.4221	1.36e-18	8.01e-18	LOC117689196
LOC105318147	23.0498	0.5305	5.40511	1.31e-05	3.01e-05	uncharacterized protein LOC105318147 isoform X1
LOC105341973	63.9447	1.5853	5.39412	6.41e-10	2.15e-09	LOC105341973
LOC105345688	181.898	4.3795	5.32427	2.3e-25	1.97e-24	uncharacterized protein LOC105345688
LOC109618571	11.0625	0	5.3023	4.93e-05	0.000107544	LOC109618571
LOC105317235	39.6779	0.9935	5.29654	6.64e-07	1.73e-06	LOC105317235
LOC117682210	10.445	0	5.22537	6.7e-05	0.000144349	LOC117682210
LOC109619469	110.684	3.1113	5.18736	7.2e-17	3.86e-16	uncharacterized protein LOC109619469 isoform X1
LOC117691750	9.9663	0	5.1592	0.000100932	0.000213643	probable E3 ubiquitin-protein ligase RNF144A-A
LOC105317136	88.8621	2.5194	5.13629	6.63e-14	2.93e-13	uncharacterized protein LOC105317136
LOC117691993	18.7728	0.5305	5.10919	4.51e-05	9.87e-05	GTPase IMAP family member 7-like
LOC117687784	87.957	3.0458	4.85802	1.44e-14	6.68e-14	uncharacterized protein LOC117687784
LOC117683290	15.7378	0.5284	4.85582	0.000126951	0.000265493	MAM domain-containing glycosylphosphatidylinositol anchor protein 1-like
LOC117680681	8.0173	0	4.8381	0.000337696	0.00067252	LOC117680681
LOC117682420	7.7839	0	4.79618	0.000375971	0.00074476	LOC117682420
LOC117681181	176.858	6.6978	4.74685	1.31e-25	1.14e-24	C-type lectin domain family 4 member
LOC109618325	26.7025	1.0569	4.7215	1.58e-05	3.63e-05	LOC109618325
LOC117690221	26.3966	1.0589	4.70139	3.43e-05	7.6e-05	uncharacterized protein LOC117690221
LOC105335941	26.0933	1.0609	4.68604	1.57e-05	3.6e-05	uncharacterized protein LOC105335941 isoform X2
LOC105346137	1827.19	74.926	4.6157	2.9e-189	1.31e-185	von Willebrand factor D and EGF
LOC109617113	48.6233	2.1198	4.58007	3.51e-09	1.11e-08	probable cytochrome P450 49a1
LOC105336129	335.698	14.0434	4.56887	8.38e-49	6.12e-47	uncharacterized protein LOC105336129
LOC105341079	12.6684	0.465	4.53955	0.000386023	0.000763836	allene oxide synthase-lipoxygenase protein-like
LOC105331934	12.6341	0.5305	4.53666	0.00038967	0.000770604	serine/threonine-protein phosphatase 6 regulatory ankyrin repeat
LOC105338319	370.629	16.1693	4.5177	8.38e-55	1.03e-52	neuronal acetylcholine receptor subunit alpha-3-like isoform
LOC117689194	237.379	10.1501	4.48868	4.28e-37	8.37e-36	LOC117689194
LOC105331897	12.152	0.465	4.4821	0.000491036	0.000959124	uncharacterized protein LOC105331897
LOC109617215	12.0593	0.5305	4.47316	0.000596333	0.00115278	uncharacterized protein LOC109617215
LOC105341133	488.973	22.4	4.45632	1.69e-70	5.27e-68	solute carrier family 46 member 3
LOC105318991	410.459	18.8094	4.45419	6.56e-61	1.25e-58	sushi, von Willebrand factor type A,
LOC105336806	224.63	10.4732	4.40444	5.45e-37	1.05e-35	uncharacterized protein LOC105336806
LOC117689195	42.4283	1.9235	4.39223	1.68e-08	5.02e-08	LOC117689195
LOC105321243	642.672	30.8188	4.3809	6.91e-68	1.86e-65	LOC105321243
LOC117690223	52.2692	2.5828	4.36896	3.87e-10	1.32e-09	short-chain collagen C4-like
LOC117680401	11.0401	0.5284	4.34443	0.00101674	0.00191135	uncharacterized protein LOC117680401
LOC117691347	112.629	5.5632	4.33884	3.54e-20	2.27e-19	uncharacterized protein LOC117691347
LOC117681312	29.82	1.5873	4.27811	1.89e-05	4.31e-05	LOC117681312
LOC117680668	88.3771	4.6393	4.27638	2.08e-16	1.09e-15	uncharacterized protein LOC117680668 isoform X1
LOC117683054	18.8329	1.0589	4.21443	0.000138416	0.000288559	tenascin-like
LOC117680712	9.968	0.465	4.19801	0.00139158	0.0025696	slit homolog 3 protein-like
LOC109618570	36.7221	2.1158	4.17789	1.21e-07	3.37e-07	uncharacterized protein LOC109618570
LOC105327371	400.973	23.789	4.07505	2.09e-62	4.4e-60	natterin-4
LOC105326113	152.421	8.9534	4.06769	1.3e-26	1.19e-25	GLIPR1-like protein 1
LOC105344024	397.55	24.1039	4.06047	2.3e-60	4.25e-58	4-coumarate--CoA ligase 4
LOC117686665	8.9764	0.5305	4.04429	0.00211138	0.00381144	LOC117686665
LOC117684818	49.5193	3.0499	4.02923	7.05e-10	2.35e-09	MAM and LDL-receptor class A domain-containing
LOC117683085	8.8082	0.465	4.01504	0.00226616	0.00407702	uncharacterized protein LOC117683085
LOC117688568	8.7739	0.465	4.01092	0.00231779	0.00416467	uncharacterized protein LOC117688568
LOC105344991	16.2181	0.9301	4.00961	0.000338462	0.000673947	uncharacterized protein LOC105344991
LOC109618204	220.448	13.8524	4.00895	2.04e-36	3.76e-35	uncharacterized protein LOC109618204
LOC117686571	340.079	21.202	4.00152	3.42e-53	3.76e-51	uncharacterized protein LOC117686571
LOC109617167	8.5955	0.5284	3.97963	0.00281022	0.0049917	uncharacterized protein LOC109617167
LOC117680571	1056.18	67.681	3.95378	3.08e-134	5.58e-131	high affinity cationic amino acid transporter
LOC117682761	39.0929	2.5808	3.94551	2.7e-08	7.91e-08	uncharacterized protein LOC117682761
LOC117686615	216.967	14.1149	3.9376	1.72e-35	2.89e-34	complement C1q tumor necrosis factor-related protein
LOC105334700	8.2249	0.5284	3.91329	0.00314122	0.0055373	angiopoietin-2
LOC105334792	280.976	18.9464	3.90526	3.69e-42	1.28e-40	aquaporin-8-like
LOC105327598	83.1733	5.5018	3.90474	8.48e-16	4.24e-15	organic cation transporter protein
LOC105342817	8.158	0.5284	3.90468	0.00318599	0.00561219	LOC105342817
LOC105321009	509.809	34.8159	3.8551	4.58e-61	8.88e-59	uncharacterized protein PB18E9.04c-like
LOC117682068	100.843	7.1546	3.83153	5.52e-17	2.99e-16	uncharacterized protein LOC117682068 isoform X1
LOC105325370	7.7479	0.465	3.8293	0.00402443	0.00697295	multiple epidermal growth factor-like domains protein
LOC117680414	348.835	24.8376	3.81485	4.07e-49	3.05e-47	uncharacterized protein LOC117680414
LOC105340809	526.359	37.1288	3.80559	1.69e-55	2.15e-53	uncharacterized protein LOC105340809
LOC105342913	21.1402	1.5219	3.79816	4.09e-05	9e-05	uncharacterized protein LOC105342913
LOC105328730	7.5404	0.465	3.78973	0.00467467	0.00802384	ficolin-2-like
LOC105322295	1174.82	85.2978	3.78138	1.79e-143	4.05e-140	uncharacterized protein LOC105322295
LOC117681528	41.5223	3.0458	3.77614	1.15e-08	3.48e-08	putative ankyrin repeat protein RF_0381
LOC117688564	27.6631	2.0544	3.77153	2.39e-06	5.93e-06	cell death abnormality protein 1-like
LOC105327146	102.514	7.8098	3.75177	7.93e-19	4.72e-18	serine/threonine-protein phosphatase 6 regulatory ankyrin repeat
LOC105332574	100.845	7.818	3.72679	9.06e-19	5.39e-18	uncharacterized protein LOC105332574
LOC117690627	66.0406	5.1023	3.70571	4.56e-13	1.91e-12	uncharacterized protein LOC117690627 isoform X2
LOC105348943	1339.43	104.029	3.6896	1.86e-172	6.31e-169	tyrosinase-like protein 2
LOC105322629	19.387	1.5853	3.67052	9.28e-05	0.000197204	zinc finger protein RFP
LOC117688294	25.3936	2.1178	3.6447	6.44e-06	1.53e-05	homeobox protein engrailed-1-B-like
LOC105330805	82.0922	6.7509	3.63746	2.2e-15	1.07e-14	LOC105330805
LOC117692198	43.744	3.7072	3.61996	1.13e-08	3.42e-08	uncharacterized protein LOC117692198
LOC117683891	31.2954	2.5828	3.61958	1.03e-06	2.63e-06	uncharacterized protein LOC117683891
LOC105324721	30.0069	2.454	3.57347	7.24e-07	1.88e-06	toll-like receptor 4
LOC105329963	587.022	49.8921	3.56378	3.08e-84	1.71e-81	collagen alpha-2(VIII) chain
LOC105332012	178.757	15.1125	3.55976	3.17e-30	3.62e-29	multiple epidermal growth factor-like domains protein
LOC117681562	29.9399	2.6503	3.55664	9.79e-07	2.51e-06	uncharacterized protein LOC117681562
LOC109618720	11.9186	1.0589	3.55498	0.00180288	0.0032809	fibrinogen-like protein A isoform X1
LOC105330589	1380.78	118.273	3.54419	1.34e-167	4.04e-164	uncharacterized protein LOC105330589
LOC117680737	58.8883	5.0389	3.5428	5.62e-12	2.18e-11	prostaglandin E2 receptor EP4 subtype-like
LOC105348171	52.1955	4.3141	3.53011	2.09e-10	7.28e-10	receptor-type tyrosine-protein phosphatase epsilon-like
LOC105331236	11560.8	1004.45	3.5244	0	0	uncharacterized protein LOC105331236
LOC105337343	69.0757	5.9014	3.51262	1.93e-13	8.25e-13	LOW QUALITY PROTEIN: guanine nucleotide-binding protein
LOC105329637	288.296	25.2536	3.5116	7.83e-47	4.66e-45	achacin
LOC105335206	40.3057	3.6397	3.50382	2.53e-08	7.42e-08	uncharacterized protein LOC105335206
LOC105349120	90.3621	7.8924	3.48533	2.89e-17	1.59e-16	uncharacterized protein LOC105349120
LOC105341035	16.978	1.5894	3.47914	0.000258612	0.000522493	multiple epidermal growth factor-like domains protein
LOC105327582	146.934	13.3096	3.47887	1.54e-26	1.41e-25	LOC105327582
LOC105326009	7943.36	712.194	3.4788	2.15e-258	2.93e-254	carboxypeptidase B
LOC105326758	129.569	11.6057	3.47694	1.81e-23	1.38e-22	loricrin isoform X1
LOC105319008	56.0248	4.9714	3.47081	1.87e-11	7.05e-11	uncharacterized protein LOC105319008
LOC117686337	27.5123	2.5194	3.44353	1.93e-06	4.81e-06	ankyrin repeat domain-containing protein 17-like
LOC105337780	37.7171	3.4495	3.42031	5.37e-08	1.54e-07	uncharacterized protein LOC105337780
LOC117685888	59.7291	5.6941	3.41874	4.52e-12	1.77e-11	uncharacterized protein LOC117685888
LOC105344936	2287.37	215.388	3.41165	2.17e-178	8.41e-175	putative ferric-chelate reductase 1 homolog isoform
LOC117680539	15.9987	1.5219	3.39964	0.000410117	0.000808862	uncharacterized protein LOC117680539
LOC109618608	15.7721	1.5873	3.37275	0.000352581	0.00070052	LOC109618608
LOC117685070	1046.79	102.115	3.36182	5.38e-121	6.96e-118	LOW QUALITY PROTEIN: carbonyl reductase
LOC117691068	67.4771	6.6896	3.35719	2e-12	8e-12	LOC117691068
LOC105343482	388.343	38.1698	3.35401	5.8e-57	8.47e-55	uncharacterized protein LOC105343482
LOC105343427	51.7169	5.1616	3.35141	2.15e-10	7.45e-10	medium-chain acyl-CoA ligase ACSF2, mitochondrial
LOC117682337	35.8283	3.5149	3.34053	1e-07	2.81e-07	protein draper-like
LOC117688971	14.952	1.3951	3.32552	0.000934897	0.00176543	LOC117688971
LOC117681617	95.4265	9.4143	3.31611	7.69e-18	4.35e-17	neuronal acetylcholine receptor subunit alpha-3-like
LOC105317856	15.0824	1.5914	3.30283	0.000561297	0.00108877	uncharacterized protein LOC105317856
LOC117684860	9.8634	0.9301	3.29947	0.00470182	0.00806587	uncharacterized protein LOC117684860
LOC117692708	29.7667	2.9804	3.29805	1.02e-06	2.61e-06	uncharacterized protein LOC117692708 isoform X1
LOC117689843	34.8914	3.6376	3.29673	7.29e-07	1.89e-06	uncharacterized protein LOC117689843
LOC117688308	79.3952	8.0826	3.29551	5.96e-15	2.84e-14	uncharacterized protein LOC117688308
LOC117691278	19.675	1.9869	3.28631	7.95e-05	0.000170068	uncharacterized protein LOC117691278 isoform X1
LOC117692856	123.572	12.8569	3.28469	3.11e-22	2.22e-21	fibrinogen-like protein A
LOC117682492	9.7587	0.9301	3.28039	0.0051617	0.00880585	uncharacterized protein LOC117682492
LOC105338690	9.7689	1.0569	3.26684	0.0054563	0.00927466	multiple epidermal growth factor-like domains protein
LOC117687607	14.5144	1.4585	3.26675	0.000624407	0.00120397	uncharacterized protein LOC117687607
LOC105327837	2982.22	311.693	3.25982	9.47e-138	1.84e-134	dormancy-associated protein 2-like isoform X6
LOC117685277	9.6333	1.0589	3.24446	0.00527888	0.00899276	LOC117685277
LOC105337204	421.215	44.0298	3.23628	5.6e-50	4.66e-48	uncharacterized protein LOC105337204
LOC117680298	4833.98	512.664	3.23495	1.57e-86	9.09e-84	serine protease inhibitor Cvsi-2-like
LOC105333413	80.5572	8.6785	3.22588	1.14e-15	5.68e-15	placenta-specific gene 8 protein
LOC105339107	14.0667	1.3951	3.22552	0.000899984	0.00170389	carbohydrate sulfotransferase 1
LOC105340231	37.6951	4.0413	3.21876	8.72e-08	2.45e-07	vasoactive intestinal polypeptide receptor 1
LOC105344604	3794.77	407.769	3.21742	8.45e-229	7.66e-225	1-deoxyxylulose-5-phosphate synthase YajO
LOC105322854	196.436	21.0098	3.21301	2.29e-31	2.82e-30	zinc transporter ZIP1
LOC105349231	465.037	50.4254	3.20208	4.37e-64	1.01e-61	salicylate/benzoate carboxyl methyltransferase
LOC105333803	212.094	23.3792	3.1869	1.08e-34	1.71e-33	splicing regulatory glutamine/lysine-rich protein 1-like
LOC105348887	495.856	54.5403	3.18302	1.29e-69	3.85e-67	uncharacterized protein LOC105348887 isoform X1
LOC105329944	64.2018	7.0217	3.18208	1.25e-12	5.06e-12	multiple epidermal growth factor-like domains protein
LOC117681583	344.638	38.227	3.18124	8.62e-49	6.26e-47	barH-like 2 homeobox protein
LOC117690324	9.2182	1.0609	3.17973	0.00651813	0.0109609	uncharacterized protein LOC117690324
LOC105319348	91.355	10.2025	3.17407	4.82e-16	2.46e-15	uncharacterized protein LOC105319348
LOC117683292	9.1479	0.9955	3.17396	0.00667394	0.0111987	LOC117683292
LOC117687530	387.264	43.6532	3.15292	6.17e-54	7.02e-52	uncharacterized protein LOC117687530
LOC117681780	13.5329	1.5894	3.15017	0.00148426	0.00273072	uncharacterized protein LOC117681780
LOC105326908	214.977	24.6528	3.14116	2.61e-30	2.99e-29	putative uncharacterized protein DDB_G0282133
LOC117682696	71.1737	8.0806	3.13818	5.18e-13	2.15e-12	uncharacterized protein LOC117682696 isoform X1
LOC105334668	31.1701	3.6458	3.13168	7.97e-07	2.06e-06	glycine receptor subunit alpha-3-like
LOC105317414	398.966	45.5501	3.13115	4.86e-45	2.39e-43	translation initiation factor IF-2-like
LOC105347599	57.3904	6.4994	3.12746	1.77e-11	6.66e-11	uncharacterized protein LOC105347599 isoform X2
LOC105317082	13.2894	1.5894	3.125	0.0015894	0.00291388	multiple epidermal growth factor-like domains protein
LOC105317451	13.1453	1.4585	3.12035	0.00114949	0.00214516	uncharacterized protein LOC105317451
LOC117690908	158.235	18.3546	3.11805	4.28e-27	4.06e-26	uncharacterized protein LOC117690908
LOC105336706	5075.91	585.416	3.1173	2.02e-152	5.49e-149	uncharacterized protein LOC105336706 isoform X2
LOC105330491	149.568	17.5514	3.11555	1.02e-24	8.41e-24	cyclic GMP-AMP synthase-like
LOC105348699	30.6655	3.517	3.11409	1.46e-06	3.67e-06	heat shock 70 kDa protein 12A
LOC105336334	130.682	15.1084	3.10685	1.1e-23	8.49e-23	E3 ubiquitin-protein ligase TRIM36 isoform X1
LOC105326702	317.068	36.7202	3.10464	2.96e-45	1.49e-43	tctex1 domain-containing protein 2
LOC117687057	8.7671	1.0589	3.09863	0.00887517	0.0146143	uncharacterized protein LOC117687057
LOC105334816	12.931	1.526	3.08862	0.00136373	0.00252057	cell wall protein DAN4-like
LOC117681154	25.7074	2.9824	3.08653	5.59e-06	1.34e-05	heat shock 70 kDa protein 12A-like
LOC105337973	268.457	31.2867	3.08335	6.61e-34	9.79e-33	thymidine kinase 2, mitochondrial
LOC117689105	12.737	1.526	3.07237	0.00158451	0.0029055	uncharacterized protein LOC117689105
LOC105324684	63.3419	7.4949	3.06537	5.08e-12	1.98e-11	nidogen-1-like
LOC105317719	12.485	1.3951	3.05807	0.00215449	0.00388563	multiple epidermal growth factor-like domains protein
LOC117686375	63.0179	7.6217	3.05543	1.14e-11	4.33e-11	perlucin-like protein
LOC105336281	214.574	25.9763	3.05478	2.29e-34	3.5e-33	uncharacterized protein LOC105336281
LOC105332829	50.4316	6.1018	3.05211	8.57e-10	2.84e-09	uncharacterized protein LOC105332829
LOC105324946	16.8615	2.1198	3.04698	0.000278271	0.000559839	G-protein coupled receptor GRL101
LOC117684222	71.2204	8.8094	3.04553	7.91e-13	3.24e-12	cilia- and flagella-associated protein 251-like
LOC105348444	45.6743	5.4344	3.04247	2.61e-09	8.33e-09	neuromedin-U receptor 2
LOC105335625	12.4934	1.526	3.03918	0.00156737	0.00287601	N66 matrix protein-like
LOC117692102	12.4248	1.5239	3.03377	0.0015136	0.0027813	uncharacterized protein LOC117692102
LOC105348025	20.7234	2.5215	3.03317	5.58e-05	0.000121123	neurocan core protein-like
LOC105331761	5109.27	625.333	3.03109	3.09e-196	1.68e-192	cathepsin L1
LOC117680678	12.4968	1.5853	3.03097	0.00194873	0.00353072	uncharacterized protein LOC117680678
LOC117690332	45.3448	5.6327	3.02655	5.83e-09	1.81e-08	LOC117690332
LOC105330098	152.292	18.6908	3.02555	3.78e-26	3.39e-25	peroxidasin homolog
LOC105331232	119.502	14.7742	3.02472	3.32e-21	2.24e-20	LOC105331232
LOC117685472	33.097	4.1722	3.02469	5.19e-07	1.36e-06	perlucin-like
LOC105328738	16.5426	2.1198	3.01957	0.00047003	0.000920875	fibroleukin
LOC109617611	303.532	37.3292	3.00872	3.06e-36	5.55e-35	prostaglandin E2 receptor EP4 subtype-like
LOC117692809	24.2079	2.9845	2.99988	1.18e-05	2.74e-05	LOC117692809
LOC117687619	12.1728	1.5894	2.99302	0.00304492	0.0053787	tripartite motif-containing protein 2-like
LOC117687239	16.0054	1.9869	2.98445	0.000389992	0.000771128	serine/threonine-protein phosphatase 6 regulatory ankyrin repeat
LOC105341592	322.925	40.69	2.98046	9.78e-50	7.89e-48	uncharacterized protein LOC105341592 isoform X2
LOC105337068	95.7719	12.2569	2.97812	7.36e-14	3.24e-13	hemagglutinin/amebocyte aggregation factor
LOC105327294	226.509	28.699	2.97574	3.61e-33	4.99e-32	uncharacterized protein LOC105327294
LOC117683031	11.8466	1.4585	2.9709	0.00217131	0.00391416	LOC117683031
LOC105319970	98.4964	12.4601	2.96701	1.9e-16	9.95e-16	calmodulin-A isoform X2
LOC105348645	23.6708	3.0479	2.96165	2.14e-05	4.85e-05	LOC105348645
LOC105327421	86.8213	11.2573	2.96068	1.04e-15	5.15e-15	laccase-2
LOC105331687	145.899	18.8871	2.95943	2.09e-24	1.69e-23	uncharacterized protein LOC105331687
LOC117690620	23.6043	3.0458	2.95853	3.02e-05	6.74e-05	uncharacterized protein LOC117690620
LOC105330126	15.6534	2.0544	2.94805	0.000782673	0.00149235	potassium voltage-gated channel subfamily C member
LOC105320882	680.414	88.6626	2.94173	3.61e-74	1.26e-71	alpha-1,3-mannosyl-glycoprotein 4-beta-N-acetylglucosaminyltransferase C
LOC105338639	11.7077	1.5914	2.93904	0.00314123	0.0055373	uncharacterized protein LOC105338639
LOC117691645	34.7113	4.445	2.93659	2.45e-07	6.62e-07	uncharacterized protein LOC117691645
LOC117680652	23.1066	2.9824	2.9335	2.15e-05	4.87e-05	LOC117680652
LOC117691566	69.2511	8.8859	2.93344	8.29e-13	3.39e-12	furin-like protease kpc-1
LOC105325540	729.781	95.5452	2.93273	7.52e-74	2.59e-71	caveolin-1
LOC105324777	1000	131.738	2.92801	8.32e-70	2.54e-67	uncharacterized protein LOC105324777
LOC105343440	1011.42	133.746	2.9196	1.47e-89	9.48e-87	sulfotransferase 1E1
LOC105339032	72.1001	9.5452	2.9102	1.03e-12	4.19e-12	uncharacterized protein LOC105339032
LOC105320758	38.017	5.1043	2.90929	1.47e-07	4.04e-07	uncharacterized protein LOC105320758
LOC117685718	45.6366	6.0303	2.90908	3.22e-09	1.02e-08	uncharacterized protein LOC117685718
LOC117681527	185.807	24.7886	2.90716	1e-28	1.05e-27	serine/threonine-protein phosphatase 6 regulatory ankyrin repeat
LOC117691075	231.224	30.7984	2.90663	1.61e-30	1.87e-29	uncharacterized protein LOC117691075
LOC105347960	22.5593	3.0499	2.89599	3.82e-05	8.44e-05	uncharacterized protein LOC105347960 isoform X1
LOC117690881	37.4409	4.91	2.89363	9.59e-08	2.69e-07	uncharacterized protein LOC117690881
LOC117692078	33.6112	4.445	2.89351	1.02e-06	2.61e-06	secretory phospholipase A2 receptor-like isoform X1
LOC117689070	347.702	47.2164	2.8934	8.71e-36	1.5e-34	probable polyketide synthase 1
LOC117692419	18.8999	2.6483	2.89016	0.000184798	0.000380003	uncharacterized protein LOC117692419
LOC105343385	26.0916	3.6417	2.87657	8.65e-06	2.03e-05	protein draper-like
LOC117687622	29.8336	4.1027	2.87651	2.07e-06	5.17e-06	tripartite motif-containing protein 2-like
LOC117687875	18.5788	2.5828	2.87463	0.000153861	0.000319237	uncharacterized protein LOC117687875
LOC105340440	36.9882	5.0348	2.8745	4.14e-07	1.1e-06	uncharacterized protein LOC105340440
LOC105335624	14.7563	1.991	2.87167	0.000819085	0.00155778	nacrein-like protein C1
LOC105319972	29.4871	3.9779	2.86787	1.73e-06	4.33e-06	neo-calmodulin isoform X2
LOC105331696	84.8083	11.5955	2.86755	1.98e-15	9.69e-15	heat shock 70 kDa protein 12A
LOC105336743	11.0198	1.5239	2.86405	0.00404197	0.00700154	acetylcholine receptor subunit beta
LOC105328035	424.762	58.8413	2.85508	9.62e-50	7.78e-48	uncharacterized protein LOC105328035
LOC117691315	10.8173	1.3951	2.84987	0.00451796	0.00777387	uncharacterized protein LOC117691315
LOC117687969	21.5986	2.9211	2.84206	7.26e-05	0.000155911	CD209 antigen-like protein E
LOC117682051	57.7268	7.9579	2.84153	1.79e-10	6.27e-10	uncharacterized protein LOC117682051
LOC117681510	46.7503	6.4953	2.83313	4.2e-09	1.32e-08	uncharacterized protein LOC117681510
LOC105320130	150.132	20.8258	2.83221	1.08e-18	6.43e-18	prostaglandin E2 receptor EP4 subtype
LOC105322039	50.3669	7.0892	2.83067	1.18e-09	3.87e-09	uncharacterized protein LOC105322039
LOC105340769	28.7785	4.1088	2.83012	7.62e-06	1.8e-05	laccase-2
LOC109619300	207.861	28.9656	2.82783	6.83e-33	9.27e-32	uncharacterized protein LOC109619300
LOC117683442	190.996	27.297	2.82564	5.09e-26	4.52e-25	hyphally regulated cell wall protein 1-like
LOC105347146	741.854	104.709	2.82496	1.67e-78	6.98e-76	glutathione-independent glyoxalase HSP31-like
LOC105344412	61.415	8.879	2.82448	1.76e-09	5.7e-09	putative amine oxidase
LOC109620597	43.1162	6.2266	2.82112	1.28e-08	3.85e-08	uncharacterized protein LOC109620597
LOC105322038	32.2544	4.6331	2.81768	8.91e-07	2.3e-06	uncharacterized protein LOC105322038
LOC105345057	21.3309	3.0479	2.81484	5.63e-05	0.000122223	uncharacterized protein LOC105345057
LOC117681459	10.7521	1.5873	2.8148	0.00394157	0.00684134	LOC117681459
LOC117692261	128.618	18.6082	2.81393	3.6e-20	2.31e-19	placenta-specific gene 8 protein-like
LOC105347955	17.6079	2.456	2.80607	0.000270052	0.000544432	uncharacterized protein LOC105347955
LOC117687129	17.4961	2.454	2.80471	0.000569747	0.0011039	neuronal acetylcholine receptor subunit alpha-2-like
LOC105331753	9285.3	1330.18	2.8024	4.4e-72	1.41e-69	cathepsin L1
LOC117691565	362.744	51.8798	2.80232	1.33e-42	4.86e-41	furin-like protease kpc-1
LOC105338508	286.39	41.3342	2.80163	4.25e-38	9.21e-37	von Willebrand factor A domain-containing protein
LOC117690957	10.5085	1.4585	2.80086	0.00472137	0.00809735	uncharacterized protein LOC117690957
LOC105331865	858.888	123.265	2.79993	2.69e-77	1.04e-74	putative ammonium transporter 1 isoform X2
LOC105335070	112.295	16.0446	2.79741	4.47e-19	2.69e-18	glycoprotein-N-acetylgalactosamine 3-beta-galactosyltransferase 1
LOC117688804	1072.98	154.695	2.7971	4.74e-54	5.41e-52	LOC117688804
LOC105346135	678.303	97.6855	2.79632	4.52e-83	2.36e-80	von Willebrand factor D and EGF
LOC105337577	1054.39	152.807	2.78961	5.6e-96	4.47e-93	uncharacterized protein LOC105337577
LOC105335392	24.335	3.5129	2.78766	3.59e-05	7.95e-05	uncharacterized protein LOC105335392
LOC117689255	52.2468	7.5542	2.78711	8.72e-10	2.89e-09	uncharacterized protein LOC117689255
LOC105338204	27.9016	4.1088	2.78467	6.1e-06	1.45e-05	uncharacterized protein LOC105338204 isoform X1
LOC105320794	162.953	23.4679	2.78121	4.99e-26	4.44e-25	uncharacterized protein LOC105320794
LOC117692875	13.746	1.9256	2.77667	0.00165933	0.00303532	cytochrome P450 4F22-like
LOC105322672	269.793	39.3562	2.77462	2.44e-40	6.8e-39	homeobox protein ceh-30
LOC105336282	10.4056	1.5219	2.77322	0.00515706	0.00879848	protein PFC0760c-like
LOC105324737	110.281	15.9076	2.77263	1.17e-18	6.91e-18	uncharacterized protein LOC105324737 isoform X1
LOC117692049	45.3761	6.8225	2.77082	7.44e-08	2.1e-07	uncharacterized protein LOC117692049
LOC117683474	17.3368	2.6442	2.76664	0.000707625	0.00135596	uncharacterized protein LOC117683474
LOC105347272	106.179	15.5039	2.76454	2.07e-16	1.08e-15	putative ankyrin repeat protein RF_0381
LOC105341461	843.398	124.782	2.75936	3.35e-90	2.27e-87	neuronal acetylcholine receptor subunit alpha-6
LOC105333406	455.221	67.3788	2.75792	9.34e-60	1.69e-57	allene oxide synthase-lipoxygenase protein
LOC105334288	82.0207	12.0626	2.75778	6.84e-15	3.24e-14	uncharacterized protein LOC105334288
LOC105344555	534.447	79.1972	2.75776	1.47e-47	9.4e-46	nose resistant to fluoxetine protein 6-like
LOC117691878	20.6019	3.1133	2.75621	0.000132011	0.000275691	multiple epidermal growth factor-like domains protein
LOC117691073	30.774	4.6372	2.75339	3.21e-06	7.87e-06	LOC117691073
LOC105337409	357.856	53.0409	2.7533	3.96e-37	7.78e-36	uncharacterized protein LOC105337409
LOC117686522	37.2673	5.4977	2.74971	5.15e-07	1.35e-06	E3 ubiquitin/ISG15 ligase TRIM25-like
LOC105318527	54.0669	7.9538	2.74645	1.12e-09	3.69e-09	L-galactose dehydrogenase
LOC105331526	54.2919	8.2115	2.74378	3.94e-10	1.34e-09	opine dehydrogenase-like
LOC105334885	256.554	38.7853	2.74132	2.6e-21	1.77e-20	patched domain-containing protein 3
LOC105329383	212.184	32.1906	2.73225	2.19e-30	2.53e-29	kinesin-like protein KIF28P
LOC105341658	189.404	28.245	2.72666	2.83e-23	2.13e-22	uncharacterized protein LOC105341658
LOC117686462	9.8752	1.3951	2.72573	0.00910057	0.0149591	uncharacterized protein LOC117686462
LOC105339521	33.2427	4.9734	2.72337	1.07e-06	2.74e-06	uncharacterized protein LOC105339521 isoform X2
LOC117689242	9.8718	1.3951	2.72323	0.00794617	0.0131764	LOC117689242
LOC105320326	6203.05	939.137	2.722	8.31e-152	2.05e-148	glutathione peroxidase
LOC105345717	1223.27	185.716	2.71753	9.69e-108	9.76e-105	neurogenic locus notch homolog protein 1
LOC105322990	113.717	17.5657	2.71438	5.39e-14	2.39e-13	uncharacterized protein LOC105322990 isoform X2
LOC105343057	9.9731	1.5853	2.70774	0.00829953	0.0137221	uncharacterized protein LOC105343057
LOC105331867	149.274	23.2372	2.70101	1.18e-14	5.51e-14	putative ammonium transporter 1
LOC105332361	95.9022	14.9726	2.69963	2.68e-15	1.3e-14	hemicentin-2-like isoform X8
LOC117683141	16.3536	2.456	2.69875	0.000480758	0.000940538	uncharacterized protein LOC117683141
LOC105335333	403.908	62.6119	2.69585	2.14e-48	1.5e-46	von Willebrand factor D and EGF
LOC105318110	58.9586	9.2704	2.69191	3.43e-10	1.17e-09	E3 ubiquitin-protein ligase FANCL
LOC105343197	422.383	64.908	2.69061	1.38e-44	6.31e-43	uncharacterized protein LOC105343197
LOC105338563	371.78	58.342	2.68792	1.97e-34	3.04e-33	glycoprotein 3-alpha-L-fucosyltransferase A
LOC105326738	152.907	23.7951	2.68484	1.93e-24	1.56e-23	trihydrophobin-like isoform X1
LOC117680592	12.9001	1.9235	2.6837	0.00201358	0.00364118	uncharacterized protein LOC117680592
LOC105343192	129.644	20.1554	2.68281	9.8e-19	5.82e-18	uncharacterized protein LOC105343192
LOC105331790	71.3406	11.065	2.68162	4.93e-13	2.05e-12	neuronal acetylcholine receptor subunit alpha-2
LOC105346575	2001.23	12828.6	2.68072	2.43e-35	4.02e-34	phosphatidylinositol 4,5-bisphosphate 3-kinase catalytic subunit alpha
LOC117686040	29.089	4.5063	2.6797	3.24e-06	7.92e-06	uncharacterized protein LOC117686040
LOC105331961	1059.15	165.842	2.67724	1.34e-99	1.26e-96	transient receptor potential cation channel subfamily
LOC105319600	2769.9	433.322	2.67486	2.02e-132	3.43e-129	uncharacterized protein LOC105319600 isoform X2
LOC117687143	22.6122	3.5088	2.67471	0.000163749	0.000338847	LOC117687143
LOC117685503	19.4933	3.1113	2.66946	0.000282621	0.00056817	uncharacterized protein LOC117685503
LOC105330893	77.1481	12.1894	2.66761	8.22e-14	3.6e-13	uncharacterized protein LOC105330893 isoform X2
LOC109618828	25.6163	4.0413	2.66484	1.66e-05	3.81e-05	heavy metal-binding protein HIP-like
LOC105337928	679.039	107.233	2.66301	3.31e-61	6.51e-59	uncharacterized protein LOC105337928
LOC105325536	495.218	78.416	2.65338	8.7e-55	1.06e-52	caveolin-1
LOC117691759	349.939	56.0512	2.64999	7.87e-44	3.36e-42	toll-like receptor 4
LOC105342207	221.534	35.2474	2.64777	5.14e-31	6.18e-30	phthiocerol/phenolphthiocerol synthesis polyketide synthase type I
LOC105336354	37.9657	5.9648	2.64752	1.6e-07	4.4e-07	hemagglutinin/amebocyte aggregation factor isoform X1
LOC105334730	101.27	16.3657	2.64336	2.58e-16	1.34e-15	calmodulin-beta
LOC105323083	5433.23	875.478	2.63348	6.94e-228	4.72e-224	uncharacterized protein LOC105323083
LOC105326363	1072.92	172.487	2.63273	3.59e-82	1.84e-79	uncharacterized protein LOC105326363
LOC105343283	126.975	20.1542	2.6298	8.31e-15	3.91e-14	uncharacterized protein LOC105343283
LOC117688894	271.114	43.7419	2.6246	2.84e-40	7.86e-39	uncharacterized protein LOC117688894
LOC105336098	152.304	24.4491	2.62378	4.17e-22	2.95e-21	toll-like receptor 4
LOC117686052	12.4845	2.0544	2.62354	0.00556502	0.0094435	uncharacterized protein LOC117686052 isoform X1
LOC117683660	9.4466	1.5914	2.62293	0.0124361	0.0199825	uncharacterized protein LOC117683660
LOC105332977	3935.36	640.08	2.62023	2.3e-92	1.78e-89	temptin-like
LOC117690202	62.0674	10.137	2.61884	5.93e-11	2.15e-10	uncharacterized protein LOC117690202
LOC105329950	183.549	30.079	2.61816	5.45e-28	5.46e-27	uncharacterized protein LOC105329950
LOC105336132	226.451	36.7898	2.61779	2.25e-33	3.16e-32	bile salt-activated lipase
LOC117687946	182.543	29.9501	2.61161	9.59e-29	1.01e-27	LOC117687946
LOC105339448	70.9548	11.7325	2.60741	1.67e-10	5.87e-10	LOC105339448
LOC105324300	24.6764	4.0413	2.60541	2.09e-05	4.74e-05	D-beta-hydroxybutyrate dehydrogenase
LOC117691589	48.9614	8.0131	2.60382	1.05e-07	2.92e-07	uncharacterized protein LOC117691589
LOC105322194	112.852	18.3677	2.60008	8.21e-17	4.39e-16	uncharacterized protein LOC105322194 isoform X1
LOC117689119	122.1	19.9509	2.59838	3.2e-19	1.94e-18	uncharacterized protein LOC117689119
LOC117691021	49.1689	8.2115	2.59747	4.67e-09	1.46e-08	LOC117691021
LOC105331212	24.3485	3.98	2.59535	3.04e-05	6.79e-05	uncharacterized protein LOC105331212
LOC105331996	91.3571	15.3047	2.58866	2.43e-15	1.18e-14	uncharacterized protein LOC105331996
LOC117691643	39.1925	6.3705	2.58785	4.21e-07	1.11e-06	LOC117691643
LOC105345420	233.619	38.836	2.58645	1.58e-29	1.74e-28	hyalin-like
LOC117688980	15.0291	2.4519	2.58485	0.00140924	0.00260026	LOC117688980
LOC105323519	42.5071	7.1607	2.58404	8.21e-08	2.32e-07	prostaglandin E2 receptor EP4 subtype
LOC105344187	213.376	35.4016	2.57608	5e-30	5.65e-29	protein toll
LOC105342326	62.9713	10.4712	2.57391	1.28e-10	4.51e-10	uncharacterized protein LOC105342326 isoform X6
LOC105337832	173.867	28.9738	2.57062	6.39e-26	5.64e-25	uncharacterized protein LOC105337832 isoform X1
LOC105325315	62.9493	10.4732	2.57048	2.17e-11	8.12e-11	uncharacterized protein LOC105325315
LOC105348011	108.044	18.1644	2.57011	1.08e-17	6.07e-17	homeobox protein EMX1
LOC109619100	65.7318	10.8728	2.56838	1.49e-10	5.26e-10	sushi, nidogen and EGF-like domain-containing protein
LOC105327747	159.196	26.9759	2.56814	6.28e-24	4.92e-23	protein zwilch homolog
LOC105342271	523.862	88.7518	2.56762	5.55e-41	1.66e-39	uncharacterized protein LOC105342271
LOC105319087	8.9764	1.5239	2.56564	0.00981588	0.0160437	perlucin-like protein
LOC117688892	1936	326.847	2.56481	2.44e-110	2.65e-107	uncharacterized protein LOC117688892 isoform X1
LOC117682908	36.0562	6.29	2.56051	6.62e-07	1.72e-06	neurotensin receptor type 1-like
LOC105341463	88.9964	15.0429	2.55587	9.28e-15	4.35e-14	neuronal acetylcholine receptor subunit alpha-6
LOC105327587	24.0173	4.2356	2.55566	0.000111556	0.000234868	transcription factor 24
LOC105341467	103.985	17.6217	2.55548	2.19e-16	1.14e-15	neuronal acetylcholine receptor subunit alpha-6
LOC117684477	65.1164	10.9362	2.55484	4.83e-11	1.76e-10	uncharacterized protein LOC117684477 isoform X1
LOC105324844	3258.3	19096.4	2.55132	3.51e-39	8.66e-38	ribosomal protein S6 kinase beta-1
LOC105323700	77.4281	13.4507	2.54924	9.53e-12	3.65e-11	multiple epidermal growth factor-like domains protein
LOC117689719	130.358	22.4532	2.54749	8.51e-21	5.62e-20	cell wall protein DAN4-like isoform X2
LOC105341465	548.176	93.2777	2.54606	4.92e-39	1.18e-37	neuronal acetylcholine receptor subunit alpha-9-I
LOC105317661	286.84	49.29	2.54597	3.7e-40	1.01e-38	uncharacterized protein LOC105317661
LOC105341515	67.8045	11.6609	2.54277	4.36e-12	1.71e-11	BBSome-interacting protein 1
LOC105317726	306.576	52.7538	2.54227	3.09e-37	6.13e-36	putative amine oxidase
LOC105328500	109.077	18.8769	2.54038	1.87e-17	1.04e-16	retinal homeobox protein Rx1
LOC105322953	1796.45	309.663	2.53754	1.17e-100	1.14e-97	glutamate-gated chloride channel alpha-like isoform X2
LOC105330774	11.7678	2.0524	2.53064	0.00418144	0.00722795	uncharacterized protein LOC105330774 isoform X1
LOC105335630	113.937	19.8029	2.52946	1.26e-17	7.03e-17	acanthoscurrin-1
LOC105339411	131.313	22.8691	2.52767	3.97e-18	2.27e-17	aromatic-L-amino-acid decarboxylase isoform X1
LOC117692915	96.4148	16.8859	2.52657	1.1e-15	5.44e-15	ammonium transporter 1 member 3-like isoform
LOC109618860	14.7288	2.6524	2.5225	0.00591536	0.0100024	LOC109618860
LOC117686572	131.159	23.043	2.52207	5.33e-20	3.38e-19	uncharacterized protein LOC117686572
LOC117682917	26.0353	4.445	2.52137	2.15e-05	4.86e-05	complement C1q tumor necrosis factor-related protein
LOC117680980	11.4658	1.9256	2.52054	0.00530351	0.00903246	LOC117680980
LOC109619736	17.3351	2.919	2.52044	0.000496313	0.000968944	uncharacterized protein LOC109619736
LOC105317308	918.168	160.365	2.52008	5.68e-79	2.41e-76	low-density lipoprotein receptor-related protein 1
LOC105340070	2915.07	508.712	2.51979	3.33e-123	4.52e-120	uncharacterized protein LOC105340070
LOC117682419	26.1602	4.6331	2.51837	2.15e-05	4.87e-05	metalloproteinase inhibitor 1-like
LOC117680466	158.295	27.7669	2.51093	8.47e-21	5.6e-20	uncharacterized protein LOC117680466 isoform X2
LOC105330073	164.931	29.2777	2.51032	8.14e-22	5.68e-21	proton-coupled folate transporter isoform X2
LOC117683266	11.5547	2.0544	2.50993	0.00627282	0.0105693	uncharacterized protein LOC117683266
LOC117681864	123.354	21.8593	2.50355	3.28e-17	1.8e-16	uncharacterized protein LOC117681864
LOC105334746	341.155	60.2773	2.50241	1.91e-35	3.18e-34	uncharacterized protein LOC105334746
LOC117687254	11.4349	2.0524	2.50024	0.00476535	0.0081671	uncharacterized protein LOC117687254
LOC105348693	68.6077	12.3837	2.49281	4.8e-10	1.62e-09	LOC105348693
LOC105343729	124.836	22.128	2.49155	2.39e-17	1.32e-16	collagen alpha-3(VI) chain-like
LOC117690809	36.6862	6.4953	2.48949	6.94e-06	1.64e-05	uncharacterized protein LOC117690809 isoform X1
LOC105344478	113.516	20.3395	2.48742	4.12e-18	2.36e-17	LOC105344478
LOC105325654	8.5303	1.5894	2.48123	0.0148165	0.0235152	B-cell receptor CD22
LOC117682897	22.6499	4.1006	2.48099	0.000231682	0.000470605	uncharacterized protein LOC117682897
LOC105324723	90.4684	16.427	2.47719	7.52e-15	3.55e-14	toll-like receptor 8
LOC105346093	323.731	58.4336	2.47502	3.49e-37	6.9e-36	uncharacterized protein LOC105346093 isoform X2
LOC105329489	218.705	39.1722	2.47449	3.13e-28	3.19e-27	uncharacterized protein LOC105329489
LOC105348069	1635.03	294.269	2.47072	6.16e-68	1.67e-65	transcription factor Sox-2
LOC105344325	313.714	56.4638	2.47043	3.77e-42	1.31e-40	C-type lectin domain family 4 member
LOC117690195	8.4274	1.5239	2.46974	0.0137871	0.021992	complement C1q tumor necrosis factor-related protein
LOC105333592	39.3831	7.1546	2.46972	1.82e-07	4.97e-07	carbonic anhydrase 2
LOC105323030	400.413	72.6692	2.46682	3.85e-45	1.93e-43	uncharacterized protein LOC105323030
LOC105318285	8.3965	1.5239	2.46607	0.013454	0.0214998	uncharacterized protein LOC105318285
LOC105326726	567.932	102.917	2.4622	6.78e-58	1.08e-55	beta-1,3-galactosyltransferase 1 isoform X2
LOC105324725	53.1562	9.7926	2.46169	2.35e-08	6.93e-08	LOC105324725
LOC105333414	216.091	38.9677	2.45979	2.15e-26	1.95e-25	PI-PLC X domain-containing protein 2
LOC105319160	91.9459	16.9595	2.45573	9.2e-15	4.32e-14	LOC105319160
LOC109620999	19.495	3.6417	2.45482	0.000214284	0.000437227	uncharacterized protein LOC109620999 isoform X4
LOC105337702	239.532	43.5313	2.44948	4.73e-28	4.75e-27	laccase-4
LOC105341462	862.754	157.677	2.44939	8.13e-64	1.78e-61	acetylcholine receptor subunit alpha
LOC105330468	407.184	74.9935	2.44932	1.13e-49	9.07e-48	double-stranded RNA-specific adenosine deaminase isoform X1
LOC105325701	85.3252	15.6389	2.44683	6.13e-13	2.53e-12	uncharacterized protein LOC105325701
LOC117688313	49.3286	8.8797	2.44618	2.22e-08	6.57e-08	uncharacterized protein LOC117688313
LOC105338293	8.23	1.4585	2.44597	0.0169722	0.0266733	tyrosine-protein kinase Fer
LOC117684291	346.832	1886.12	2.44507	1.96e-37	3.96e-36	regulatory-associated protein of mTOR-like
LOC117691190	27.509	5.0389	2.44387	1.1e-05	2.56e-05	tripartite motif-containing protein 45-like
LOC105339439	332.902	61.1726	2.44386	4.65e-39	1.12e-37	uncharacterized protein LOC105339439 isoform X2
LOC105321877	27.2891	4.9059	2.44353	2.65e-05	5.94e-05	uncharacterized protein LOC105321877 isoform X2
LOC109617646	55.4449	10.4561	2.44306	7.01e-09	2.16e-08	uncharacterized protein LOC109617646
LOC105323266	173.017	31.6834	2.44295	3.1e-24	2.49e-23	uncharacterized protein LOC105323266
LOC117690887	60.5662	11.2634	2.44277	4.12e-10	1.41e-09	uncharacterized protein LOC117690887
LOC105338868	11.1261	2.1178	2.44029	0.00609746	0.0102956	uncharacterized protein F54H12.2
LOC105334791	1104.09	203.093	2.43947	2.61e-80	1.22e-77	aquaporin-8
LOC105343446	101.602	18.9444	2.43706	1.35e-15	6.69e-15	sulfotransferase 1E1-like
LOC105337585	10.8618	1.989	2.43231	0.00588579	0.00995612	uncharacterized protein LOC105337585
LOC117687099	73.4167	13.4597	2.4321	6.51e-12	2.52e-11	uncharacterized protein LOC117687099
LOC117688133	13.5863	2.454	2.43102	0.00197226	0.0035712	LOC117688133
LOC105327420	111.496	20.6838	2.42847	5.55e-16	2.82e-15	laccase-6
LOC105318979	126.905	23.6704	2.41654	1e-17	5.62e-17	uncharacterized protein LOC105318979
LOC105342044	118.919	22.3162	2.4162	3.01e-17	1.65e-16	homeobox protein not2
LOC105328000	376.187	70.5072	2.41235	2.08e-37	4.22e-36	calmodulin-A isoform X2
LOC117682426	37.6587	7.0892	2.41207	3.57e-07	9.5e-07	MAM domain-containing glycosylphosphatidylinositol anchor protein 1-like
LOC105320910	384.455	72.117	2.41152	1.76e-46	1.01e-44	solute carrier family 46 member 3
LOC105339147	290.659	55.0577	2.40814	1.83e-31	2.26e-30	uncharacterized protein LOC105339147
LOC105331869	72.4437	13.7808	2.40615	6.95e-12	2.68e-11	putative ammonium transporter 1 isoform X1
LOC109619585	331.999	62.5391	2.40535	6e-39	1.43e-37	sterile alpha motif domain-containing protein 9-like
LOC105346300	58.8107	11.0609	2.40412	2.74e-09	8.73e-09	uncharacterized protein LOC105346300
LOC105343956	13.4817	2.5808	2.40382	0.00247432	0.00442806	complement C1q-like protein 3
LOC105336309	541.854	102.85	2.4022	2.53e-45	1.29e-43	uncharacterized protein LOC105336309
LOC105325314	26.8138	5.1657	2.40029	2.89e-05	6.46e-05	uncharacterized protein LOC105325314 isoform X1
LOC105322525	24.0071	4.5697	2.39853	5.09e-05	0.000110861	multiple epidermal growth factor-like domains protein
LOC105342759	117.513	22.4532	2.39811	5.11e-16	2.6e-15	acetylcholine receptor subunit beta-type unc-29-like
LOC117687200	47.8842	9.0147	2.39758	1.2e-08	3.64e-08	multiple epidermal growth factor-like domains protein
LOC105337837	10.5563	1.9235	2.39722	0.0088439	0.0145682	cell wall protein DAN4-like
LOC117691549	8.0224	1.5239	2.39717	0.0173939	0.0273012	LOC117691549
LOC117680327	64.226	12.4511	2.39482	6.34e-10	2.13e-09	actin-85C-like isoform X1
LOC105334542	18.8173	3.701	2.3936	0.00148569	0.00273279	uncharacterized protein LOC105334542
LOC117688497	23.7877	4.5084	2.3924	8.82e-05	0.000187815	protein sax-3-like
LOC117687227	10.608	1.9869	2.39236	0.00793273	0.0131549	LOC117687227
LOC105342206	182.368	34.6024	2.38827	3.19e-26	2.87e-25	patched domain-containing protein 3 isoform X2
LOC117682278	26.4004	5.0389	2.38517	2.68e-05	6.01e-05	uncharacterized protein LOC117682278
LOC117686131	52.7818	10.1329	2.38488	6.13e-08	1.74e-07	uncharacterized protein LOC117686131
LOC117683764	7.9246	1.526	2.38434	0.0201483	0.0312632	papilin-like
LOC105340986	42.1162	8.0254	2.38379	2.25e-07	6.09e-07	multiple epidermal growth factor-like domains protein
LOC105336968	23.6111	4.5084	2.38357	0.000255122	0.000515711	uncharacterized protein LOC105336968
LOC105326675	29.0203	5.5652	2.38242	7.35e-06	1.74e-05	uncharacterized protein LOC105326675
LOC105343111	71.3271	13.7113	2.38231	8.17e-12	3.14e-11	uncharacterized protein LOC105343111
LOC105325539	1406.82	270.753	2.38001	2.79e-96	2.3e-93	caveolin-3
LOC117691491	36.9076	7.0871	2.37981	2.16e-06	5.37e-06	LOC117691491
LOC117688556	87.233	17.0802	2.37694	1.73e-12	6.95e-12	glycine-rich protein DOT1-like
LOC105344420	202.667	39.2941	2.37651	6.73e-27	6.29e-26	uncharacterized protein LOC105344420
LOC105334064	244.691	47.5526	2.37291	3.88e-22	2.75e-21	profilin-4 isoform X5
LOC117691602	15.6776	3.0458	2.37285	0.00140781	0.00259798	uncharacterized protein LOC117691602 isoform X1
LOC117682926	28.928	5.6286	2.3727	1.75e-05	4e-05	heavy metal-binding protein HIP-like
LOC105317229	7.9161	1.5873	2.37228	0.0205407	0.0318304	sepiapterin reductase
LOC105333695	13.1026	2.5849	2.37118	0.00423602	0.00731715	CD63 antigen-like
LOC105344771	966.674	186.689	2.37011	3.78e-92	2.85e-89	neurogenic locus notch homolog protein 1-like
LOC105337658	125.593	24.2458	2.36978	1.76e-18	1.03e-17	uncharacterized protein LOC105337658
LOC105329193	52.2158	10.2597	2.36372	2.18e-08	6.44e-08	uncharacterized protein LOC105329193
LOC105322712	91.0618	17.8262	2.36058	2.58e-14	1.18e-13	uncharacterized protein LOC105322712
LOC105319704	112.458	22.2438	2.3578	4.3e-14	1.93e-13	uncharacterized protein LOC105319704 isoform X3
LOC105328033	1007.11	196.486	2.35686	3.24e-77	1.24e-74	protocadherin-11 Y-linked
LOC105348395	344.506	67.4606	2.3556	2.18e-41	6.83e-40	triadin
LOC105343653	82.6671	16.1591	2.35458	7.33e-12	2.83e-11	sushi, nidogen and EGF-like domain-containing protein
LOC105322895	31.0587	6.0957	2.35235	4.04e-06	9.8e-06	uncharacterized protein LOC105322895
LOC105340441	36.1558	7.1567	2.35073	8.71e-07	2.24e-06	uncharacterized protein LOC105340441
LOC105337974	188.331	37.1722	2.34784	1.13e-23	8.7e-23	uncharacterized protein LOC105337974
LOC117687678	41.1482	8.0806	2.34728	2.29e-07	6.21e-07	uncharacterized protein LOC117687678 isoform X1
LOC109619458	41.0677	8.0847	2.34517	1.55e-07	4.26e-07	LOC109619458
LOC117686804	74.1694	14.4532	2.34467	2.05e-11	7.69e-11	LOC117686804
LOC105340488	3716.09	732.935	2.3417	3.88e-132	6.2e-129	glutathione S-transferase
LOC117687623	20.6031	4.1129	2.34128	0.000810627	0.00154277	uncharacterized protein LOC117687623
LOC105319224	1025.44	202.776	2.34094	3.49e-57	5.15e-55	uncharacterized protein LOC105319224
LOC105335798	202.56	40.1628	2.33991	2.06e-24	1.66e-23	collagen alpha-2(VIII) chain
LOC117682922	108.019	21.6581	2.33972	3.13e-15	1.51e-14	complement C1q tumor necrosis factor-related protein
LOC117682591	243.721	48.4336	2.3396	1.89e-28	1.95e-27	uncharacterized protein LOC117682591 isoform X1
LOC117688879	10.1688	1.991	2.33929	0.0106649	0.017323	uncharacterized protein LOC117688879
LOC117684030	35.9037	7.1567	2.33869	9.27e-07	2.38e-06	LOC117684030
LOC109620516	390.788	77.5996	2.33537	1.17e-41	3.77e-40	interferon alpha-inducible protein 27-like protein 2B
LOC117683956	130.167	25.7166	2.33487	2.67e-19	1.63e-18	allene oxide synthase-lipoxygenase protein-like isoform X2
LOC117684550	28.2363	5.7575	2.33429	4.22e-05	9.28e-05	uncharacterized protein LOC117684550
LOC105345033	3473.5	689.502	2.33339	2.66e-130	4.02e-127	uncharacterized protein LOC105345033 isoform X1
LOC117691074	40.6678	7.9579	2.33335	2.86e-07	7.67e-07	LOC117691074
LOC105326930	53.798	10.8618	2.33301	3.54e-09	1.12e-08	LOC105326930
LOC117688905	76.1598	14.9161	2.33188	2.86e-12	1.14e-11	calmodulin-like
LOC109620566	48.3679	9.674	2.33084	1.65e-08	4.93e-08	uncharacterized protein LOC109620566
LOC117680420	55.9748	11.198	2.33027	3.75e-09	1.18e-08	uncharacterized protein LOC117680420
LOC117690456	20.3443	4.1088	2.32699	0.00021192	0.000432728	uncharacterized protein LOC117690456
LOC117680665	101.215	20.4663	2.31882	1.08e-15	5.34e-15	2-oxoglutarate-dependent dioxygenase htyE-like
LOC105333143	334.986	66.9432	2.31862	6.86e-39	1.63e-37	uncharacterized protein LOC105333143
LOC105326359	125.928	25.3742	2.31636	2.37e-16	1.23e-15	protein starmaker-like
LOC105332988	337.805	67.989	2.31605	2.11e-42	7.51e-41	GTPase IMAP family member 4
LOC105326717	1236.86	248.918	2.31583	2.03e-83	1.08e-80	transient receptor potential cation channel subfamily
LOC109619978	53.127	10.8597	2.31293	1.18e-08	3.56e-08	integrin beta-like protein E isoform X2
LOC105321402	10.0709	2.0544	2.31263	0.00858975	0.0141726	uncharacterized protein LOC105321402
LOC105319951	167.766	33.4761	2.31166	7.1e-22	4.96e-21	uncharacterized protein LOC105319951
LOC105347024	22.7566	4.6413	2.3085	0.000323287	0.000645339	uncharacterized protein LOC105347024
LOC105328206	178.417	36.1154	2.30798	1.11e-22	8.11e-22	copine-9-like
LOC105327870	192.565	38.8299	2.30788	5.79e-25	4.84e-24	adrenodoxin-like protein 1, mitochondrial isoform X1
LOC105320056	1589.93	320.985	2.30714	3.59e-88	2.27e-85	neurogenic locus notch homolog protein 2
LOC105339026	62.3711	12.5256	2.30579	2.02e-10	7.04e-10	gamma-aminobutyric acid receptor subunit gamma-2-like
LOC117691398	47.5305	9.6699	2.3055	3.07e-08	8.95e-08	uncharacterized protein LOC117691398
LOC105349072	3559.13	721.098	2.30469	1.46e-97	1.24e-94	arylsulfatase B
LOC117689189	613.211	124.452	2.30428	2.8e-47	1.74e-45	sushi, von Willebrand factor type A,
LOC117684151	29.9383	6.0937	2.30294	8.37e-06	1.97e-05	LOC117684151
LOC117688571	20.0766	4.1763	2.3017	0.000480408	0.000939919	multiple epidermal growth factor-like domains protein
LOC117686477	9.9629	2.0503	2.29979	0.0134399	0.021481	LOC117686477
LOC117683029	19.8809	4.0372	2.29884	0.000572258	0.00110837	uncharacterized protein LOC117683029 isoform X1
LOC105336543	171.899	35.3816	2.29441	2.99e-20	1.93e-19	monocarboxylate transporter 13
LOC117690331	66.6638	13.3922	2.29415	1.25e-10	4.44e-10	LOC117690331
LOC117692243	178.461	36.4413	2.29293	1.18e-24	9.63e-24	LOC117692243
LOC117686252	37.504	7.8139	2.29265	4.1e-06	9.94e-06	uncharacterized protein LOC117686252
LOC117689788	34.943	7.2834	2.29231	2.85e-06	7e-06	LOC117689788
LOC105321803	101.677	20.872	2.29123	1.14e-15	5.66e-15	uncharacterized protein LOC105321803
LOC105342752	157.8	32.0789	2.29013	2.15e-20	1.4e-19	uncharacterized protein LOC105342752
LOC105331866	889.392	181.663	2.28972	2.94e-74	1.04e-71	putative ammonium transporter 1 isoform X2
LOC117688112	22.223	4.5697	2.28842	0.000124881	0.000261404	uncharacterized protein LOC117688112 isoform X1
LOC105326712	629.876	129.094	2.28763	4.27e-60	7.85e-58	transmembrane protein 53
LOC105336738	29.5659	6.0262	2.28726	1.42e-05	3.27e-05	LOC105336738
LOC105346802	447.348	91.8454	2.28722	1.4e-51	1.36e-49	carbonic anhydrase
LOC117690058	9.8977	2.0524	2.28594	0.00953765	0.0156256	complement C1q subcomponent subunit B-like
LOC105334081	94.0084	19.3992	2.28592	2.76e-12	1.1e-11	uncharacterized protein LOC105334081
LOC105326565	247.094	51.0164	2.28499	7.71e-28	7.65e-27	uncharacterized protein LOC105326565
LOC109620331	91.2804	18.8176	2.28251	1.39e-13	6e-13	60 kDa SS-A/Ro ribonucleoprotein
LOC117687122	70.8806	14.5104	2.27723	5.57e-11	2.02e-10	cyclic GMP-AMP synthase-like
LOC105328215	12.1897	2.5174	2.27208	0.00421626	0.00728487	uncharacterized protein LOC105328215
LOC105336344	176.195	36.8831	2.26877	4.68e-20	2.98e-19	LOC105336344
LOC117688006	323.752	67.7563	2.26792	2.1e-27	2.03e-26	LOC117688006
LOC117691034	7.3053	1.5239	2.26608	0.0255958	0.0390228	uncharacterized protein LOC117691034
LOC117688768	45.8475	9.3509	2.26184	9.38e-08	2.63e-07	tripartite motif-containing protein 45-like
LOC105322853	1331.78	277.05	2.26175	9.25e-75	3.31e-72	LOW QUALITY PROTEIN: zinc finger protein
LOC109617406	14.4543	2.9824	2.26113	0.00288694	0.00511927	uncharacterized protein LOC109617406
LOC105339421	435.376	91.1186	2.25739	2.16e-49	1.67e-47	uncharacterized protein LOC105339421
LOC117692249	207.402	43.1378	2.25725	4.49e-24	3.56e-23	toll-like receptor 4
LOC105325065	204.528	42.8262	2.253	1.5e-22	1.09e-21	uncharacterized protein LOC105325065
LOC105318252	33.4194	6.8335	2.251	6.38e-06	1.52e-05	achaete-scute homolog 1a
LOC117689804	62.3571	13.1235	2.24682	6.9e-10	2.31e-09	E3 ubiquitin-protein ligase TRIM56-like
LOC117688434	112.793	23.8012	2.2462	1.34e-15	6.61e-15	uncharacterized protein LOC117688434
LOC105326841	611.207	128.859	2.24535	2.15e-45	1.1e-43	uncharacterized protein LOC105326841 isoform X1
LOC105318966	140.31	29.3018	2.24175	4.99e-17	2.71e-16	putative defense protein 3 isoform X1
LOC105342296	1220.49	257.916	2.24001	5.93e-75	2.15e-72	leucine-rich repeat-containing protein 74B
LOC117684950	64.3442	13.5231	2.23961	1.8e-10	6.3e-10	uncharacterized protein LOC117684950 isoform X1
LOC117691842	42.8807	9.1415	2.23747	4.72e-06	1.14e-05	uncharacterized protein LOC117691842
LOC117682981	50.0356	10.5366	2.23649	1.57e-08	4.7e-08	uncharacterized protein LOC117682981
LOC117682188	23.8889	5.0389	2.23631	9.94e-05	0.000210444	uncharacterized protein LOC117682188
LOC105330272	57.2223	12.2507	2.23612	1.48e-08	4.43e-08	leucine-rich repeat protein 1
LOC105344773	467.19	99.2565	2.23553	1.24e-54	1.5e-52	calcium-activated chloride channel regulator 1-like isoform
LOC105332539	383.007	81.9449	2.23548	1.42e-37	2.92e-36	location of vulva defective 1
LOC105346569	33.3249	7.0892	2.23374	3.34e-06	8.17e-06	glutathione S-transferase 1
LOC105343998	135.658	28.8319	2.23231	1.6e-18	9.4e-18	tripartite motif-containing protein 2
LOC117691448	61.4239	12.9947	2.23139	6.34e-09	1.96e-08	LOC117691448
LOC117690758	366.75	78.578	2.23084	1.07e-41	3.49e-40	beta,beta-carotene 15,15\\'-dioxygenase-like
LOC105325037	28.3769	6.0323	2.22947	2.23e-05	5.04e-05	uncharacterized protein LOC105325037 isoform X3
LOC105328910	52.1646	11.1959	2.22879	1.05e-08	3.2e-08	uncharacterized protein LOC105328910
LOC117684723	18.7863	3.9166	2.22823	0.000868179	0.00164711	LOC117684723
LOC105323116	279.647	59.755	2.22813	1.77e-31	2.2e-30	furin-like protease kpc-1
LOC105323183	3645.03	778.848	2.22738	6.28e-113	7.11e-110	protocadherin Fat 3
LOC105341466	775.17	165.086	2.22714	8.49e-69	2.38e-66	neuronal acetylcholine receptor subunit alpha-6-like
LOC105333325	47.3763	10.2025	2.22574	3.86e-08	1.12e-07	uncharacterized protein LOC105333325
LOC105318074	1253.35	268.213	2.22475	2.43e-68	6.67e-66	perlucin-like protein
LOC105327997	175.215	37.8418	2.22194	1.47e-19	9.1e-19	calmodulin-A
LOC105342625	14.2056	3.1153	2.21792	0.00284456	0.0050484	LOC105342625
LOC105335343	289.62	61.7681	2.21768	4.76e-24	3.77e-23	sushi, von Willebrand factor type A,
LOC105338695	21.2296	4.5738	2.21645	0.000222874	0.000453629	extracellular tyrosine-protein kinase PKDCC
LOC117686037	145.507	31.2205	2.21582	2.75e-20	1.77e-19	uncharacterized protein LOC117686037 isoform X4
LOC105336751	270.058	58.182	2.2153	5.49e-33	7.5e-32	uncharacterized protein PB18E9.04c isoform X3
LOC105341677	178.722	38.6205	2.2151	4.14e-24	3.29e-23	uncharacterized protein LOC105341677
LOC109620736	42.2208	9.0781	2.21496	2.15e-07	5.84e-07	LOC109620736
LOC105317036	28.0575	6.0323	2.21416	9.67e-05	0.000205059	probable S-adenosylmethionine-dependent methyltransferase At5g38100 isoform X2
LOC109620116	9.3178	1.9256	2.21395	0.0152852	0.0242111	multiple epidermal growth factor-like domains protein
LOC117684579	18.7745	4.1068	2.21259	0.000513782	0.00100154	sushi, von Willebrand factor type A,
LOC117682132	44.6416	9.7395	2.21004	1.14e-07	3.18e-07	uncharacterized protein LOC117682132
LOC105321989	409.853	88.7424	2.20951	5.69e-45	2.75e-43	beta,beta-carotene 15,15\\'-dioxygenase
LOC109619456	20.9996	4.5084	2.20936	0.000228437	0.000464152	LOC109619456
LOC105340116	3762.03	814.724	2.20689	2.62e-108	2.74e-105	sodium/calcium exchanger 2 isoform X3
LOC105334432	23.2781	5.0348	2.20593	0.000122739	0.000257197	platelet endothelial aggregation receptor 1-like isoform
LOC105322322	244.936	53.3272	2.20422	6.26e-27	5.86e-26	neuronal acetylcholine receptor subunit alpha-9 isoform
LOC105334690	114.234	24.9194	2.20331	3.66e-15	1.76e-14	uncharacterized protein LOC105334690
LOC105338439	111.612	24.1865	2.20292	1.73e-14	7.99e-14	multiple epidermal growth factor-like domains protein
LOC105325945	113.656	24.6618	2.20159	1.02e-13	4.46e-13	uncharacterized protein LOC105325945 isoform X1
LOC105335553	257.155	56.3252	2.20125	3.05e-23	2.29e-22	DNA mismatch repair protein Msh2
LOC105339763	241.231	52.3121	2.20027	1.18e-25	1.02e-24	uncharacterized protein LOC105339763 isoform X1
LOC105348475	34.8659	7.6217	2.19976	7.78e-06	1.83e-05	uncharacterized protein LOC105348475
LOC105329954	638.985	139.631	2.19441	1.51e-56	2.14e-54	retinol-binding protein 4-B-like
LOC117683256	735.052	160.942	2.19436	1.18e-57	1.8e-55	beta-1,3-galactosyltransferase 1-like
LOC105346662	20.8539	4.5677	2.19417	0.00029728	0.000595876	acetylcholinesterase
LOC117691724	94.4968	20.4834	2.19293	8.01e-14	3.51e-13	uncharacterized protein LOC117691724 isoform X2
LOC105328221	503.298	109.892	2.19217	7.52e-52	7.46e-50	uncharacterized protein LOC105328221
LOC117683161	120.057	26.3125	2.1909	3.63e-17	1.99e-16	tripartite motif-containing protein 2-like
LOC109619320	11.67	2.6462	2.18953	0.00720297	0.0120181	uncharacterized protein LOC109619320
LOC105345783	152.273	33.4753	2.18947	2.83e-15	1.37e-14	endonuclease III-like protein 1
LOC105330357	5581.97	1223.68	2.18919	3.82e-28	3.87e-27	serine protease inhibitor Cvsi-2-like
LOC109620594	157.322	34.8389	2.18874	1.16e-19	7.24e-19	uncharacterized protein LOC109620594
LOC105318806	20.6717	4.5718	2.18426	0.000482631	0.000943726	uncharacterized protein LOC105318806
LOC105331561	68.9969	15.2965	2.18392	1.29e-09	4.2e-09	prostaglandin E2 receptor EP4 subtype-like
LOC105329515	57.67	12.8466	2.18315	4.6e-09	1.44e-08	uncharacterized protein LOC105329515
LOC117681176	9.2868	2.1178	2.18269	0.015539	0.0245759	LOC117681176
LOC117692426	73.4781	16.2409	2.18223	5.86e-11	2.12e-10	uncharacterized protein LOC117692426
LOC117689167	16.0296	3.5129	2.17792	0.00194923	0.00353115	LOC117689167
LOC105343828	102.519	22.5951	2.17266	9.47e-15	4.44e-14	neuronal acetylcholine receptor subunit alpha-6
LOC105322591	56.838	12.3988	2.17235	1.9e-08	5.63e-08	putative deoxyribonuclease TATDN3
LOC117691317	18.2187	4.0454	2.17149	0.000905981	0.00171464	LOC117691317
LOC105348042	11.4675	2.5849	2.17147	0.00703678	0.0117596	uncharacterized protein LOC105348042
LOC105327497	65.4319	14.1893	2.17106	1.4e-08	4.22e-08	uncharacterized protein LOC105327497
LOC117683165	116.114	25.9702	2.16857	5.01e-16	2.55e-15	LOC117683165
LOC105330768	121.001	27.2193	2.16817	1.96e-16	1.03e-15	uncharacterized protein LOC105330768 isoform X2
LOC105344652	32.0452	7.2241	2.16816	1.47e-05	3.38e-05	myeloid differentiation primary response protein MyD88
LOC105338304	785.271	174.459	2.16778	4.92e-61	9.47e-59	doublesex- and mab-3-related transcription factor A2-like
LOC117689940	79.5414	17.8241	2.16617	3.61e-12	1.42e-11	uncharacterized protein LOC117689940
LOC117683094	47.9198	10.8638	2.16573	3.21e-07	8.57e-07	E3 ubiquitin-protein ligase TRIM39-like
LOC117691699	8.9026	1.8601	2.16565	0.0271282	0.0411375	uncharacterized protein LOC117691699
LOC105346568	3612.19	805.716	2.16405	1.17e-113	1.38e-110	glutathione S-transferase
LOC117690068	22.6381	5.0961	2.1616	0.000246389	0.000498836	tripartite motif-containing protein 2-like
LOC117684307	52.2264	11.7898	2.1586	3.03e-08	8.85e-08	vicilin-like seed storage protein At2g18540
LOC117687134	17.8824	3.9145	2.15806	0.00117551	0.00219208	uncharacterized protein LOC117687134
LOC105339196	27.0388	6.0262	2.15785	5.14e-05	0.000111961	clavaminate synthase-like protein At3g21360
LOC109619461	222.726	49.6536	2.15727	5.32e-25	4.45e-24	uncharacterized protein LOC109619461 isoform X1
LOC105328093	47.184	10.4773	2.15434	9.84e-08	2.75e-07	uncharacterized protein LOC105328093
LOC105331868	339.052	76.6033	2.1542	6.22e-31	7.42e-30	putative ammonium transporter 1 isoform X2
LOC117685859	29.1334	6.5607	2.15188	3.45e-05	7.65e-05	LOC117685859
LOC105335455	87.6511	19.8172	2.15134	2.82e-12	1.12e-11	tripartite motif-containing protein 45
LOC105343797	855.665	193.203	2.1505	7.72e-69	2.18e-66	nucleoside diphosphate kinase homolog 5 isoform
LOC105335995	44.8131	10.0102	2.14905	1.41e-07	3.89e-07	uncharacterized protein LOC105335995 isoform X1
LOC117683935	42.6854	9.7313	2.14843	9.8e-07	2.51e-06	ankyrin repeat domain-containing protein 29-like
LOC105334727	28.9191	6.4932	2.14709	0.000107217	0.000226348	fumarylacetoacetate hydrolase domain-containing protein 1-like
LOC117687043	13.4182	3.0479	2.14691	0.00358151	0.00626909	uncharacterized protein LOC117687043
LOC117684708	86.8209	19.4225	2.14624	1.36e-11	5.16e-11	uncharacterized protein LOC117684708
LOC105329724	161.123	36.3881	2.14597	2.55e-20	1.65e-19	solute carrier family 49 member 4
LOC117689068	49.6476	11.4597	2.14527	2.5e-07	6.73e-07	patched domain-containing protein 3-like
LOC105342489	33.7942	7.6851	2.14136	0.00282731	0.00502009	uncharacterized protein LOC105342489 isoform X3
LOC105348203	226.665	51.1182	2.14085	1.43e-23	1.1e-22	F-box/WD repeat-containing protein 7
LOC105328248	11.2032	2.5808	2.13967	0.00897679	0.0147691	uncharacterized protein LOC105328248
LOC105344122	563.626	127.9	2.1392	2.12e-57	3.15e-55	pathogen-related protein
LOC117691820	8.9043	1.991	2.13812	0.0197407	0.0306711	uncharacterized protein LOC117691820 isoform X1
LOC105318043	48.922	11.1959	2.13641	5.95e-08	1.7e-07	alpha-(1,3)-fucosyltransferase 7-like
LOC105341806	44.1198	9.9407	2.13577	2.07e-06	5.14e-06	beta-1,3-galactosyltransferase brn-like
LOC105342532	79.507	18.0867	2.12675	2.53e-11	9.4e-11	ankyrin repeat and SOCS box protein
LOC105319585	227.714	52.3563	2.12624	3.37e-25	2.85e-24	thrombospondin-type laminin G domain and EAR
LOC105349196	108.301	24.9747	2.12612	2.12e-14	9.71e-14	uncharacterized protein LOC105349196
LOC105328158	853.022	195.27	2.12604	1.14e-45	6.05e-44	uncharacterized protein LOC105328158 isoform X3
LOC105319539	99.2261	22.7403	2.12548	2.07e-11	7.73e-11	matrix metalloproteinase-19
LOC117682414	32.8754	7.3599	2.1251	1.1e-05	2.56e-05	uncharacterized protein LOC117682414
LOC105343134	624.535	143.24	2.12499	9.22e-53	9.78e-51	cytochrome b5 domain-containing protein 1
LOC105341482	84.2357	19.5996	2.1244	1.91e-11	7.18e-11	acetylcholine receptor subunit beta-type unc-29
LOC105334222	10.805	2.3906	2.12379	0.0205254	0.0318084	multiple epidermal growth factor-like domains protein
LOC117684436	59.6105	13.7767	2.12234	2.27e-09	7.28e-09	LOC117684436
LOC105332340	13.178	3.0479	2.12161	0.00428237	0.00739299	uncharacterized protein LOC105332340
LOC117692584	8.8408	2.0544	2.12156	0.0177656	0.0278284	LOC117692584
LOC117687137	19.6322	4.3795	2.11933	0.000676643	0.00129906	mucin-6-like
LOC105336697	17199.1	3961.06	2.11851	4.98e-139	1.04e-135	uncharacterized protein LOC105336697
LOC105348191	26.1755	5.9669	2.11821	0.000195681	0.000401106	cubilin isoform X1
LOC105320995	109.711	25.2515	2.11688	8.01e-16	4.01e-15	caprin-2
LOC105340010	2182.56	503.664	2.11457	1.86e-117	2.29e-114	uncharacterized protein LOC105340010
LOC105322641	78.5493	18.0376	2.11399	3.28e-10	1.13e-09	BTB/POZ domain-containing protein 3
LOC105323071	24.1634	5.6286	2.1133	0.000113089	0.00023784	nacrein-like protein C1
LOC105328203	10574.7	2444.08	2.11309	1.71e-91	1.25e-88	calcium-dependent protein kinase 22
LOC105330233	471.758	109.61	2.1088	1.38e-41	4.41e-40	FAD synthase
LOC117685367	45.9437	10.7329	2.10785	1.25e-07	3.47e-07	uncharacterized protein LOC117685367
LOC105340490	32.4756	7.364	2.10783	1.93e-05	4.4e-05	heat shock 70 kDa protein 12A
LOC109617869	28.2053	6.4932	2.10681	4.3e-05	9.44e-05	LOC109617869
LOC105336823	198.709	46.3158	2.10679	2.05e-25	1.76e-24	achacin
LOC105322642	196.102	45.636	2.10648	1.31e-18	7.7e-18	BTB/POZ domain-containing protein 6-like
LOC105343860	185.559	43.3293	2.10629	4.7e-24	3.72e-23	coadhesin isoform X1
LOC109618693	22.012	5.2945	2.10265	0.000485098	0.00094838	uncharacterized protein LOC109618693
LOC105318949	363.624	85.0671	2.10238	6.01e-35	9.64e-34	pantothenate kinase 3
LOC105346585	161.951	38.1608	2.10194	4e-15	1.92e-14	sialin
LOC117684150	1169.52	272.523	2.10111	1.08e-80	5.14e-78	anterior pharynx in excess protein 1-like
LOC105327860	222.545	51.4462	2.10084	7.66e-25	6.36e-24	mucin-2-like
LOC105317112	47.896	11.2593	2.10017	8.97e-08	2.52e-07	uncharacterized protein LOC105317112
LOC117690661	73.8089	17.353	2.09976	2.56e-09	8.18e-09	LOC117690661
LOC105320613	407.947	94.6454	2.09959	7.92e-36	1.37e-34	laccase-25
LOC117686490	8.5714	1.9235	2.09914	0.023258	0.0357171	LOC117686490
LOC117688931	65.1007	15.3088	2.098	5.84e-10	1.97e-09	LOC117688931
LOC105332331	704.484	164.547	2.09681	1.77e-25	1.52e-24	prostaglandin reductase 1 isoform X2
LOC105329574	119.92	27.6552	2.09587	8.76e-13	3.58e-12	F-box only protein 31 isoform X1
LOC117687661	404.413	94.8258	2.09526	5.69e-38	1.22e-36	uncharacterized protein LOC117687661 isoform X1
LOC105327910	103.881	24.4421	2.0943	1.01e-14	4.73e-14	cadherin EGF LAG seven-pass G-type receptor
LOC105320542	589.816	138.673	2.09213	3.7e-47	2.28e-45	leucine-rich repeat-containing protein 34 isoform X3
LOC117686787	17.5596	4.2295	2.08971	0.00724988	0.0120897	uncharacterized protein LOC117686787
LOC117686564	176.528	41.474	2.08949	9.36e-23	6.86e-22	uncharacterized protein LOC117686564
LOC117686729	274.716	64.5014	2.08769	1.4e-27	1.37e-26	uncharacterized protein LOC117686729
LOC105333956	271.303	63.2368	2.08726	4.66e-25	3.92e-24	39S ribosomal protein L18, mitochondrial
LOC105340530	10.8927	2.6483	2.08484	0.0135042	0.0215712	complement C1q tumor necrosis factor-related protein
LOC105347013	909.332	214.425	2.08424	2.74e-67	7.23e-65	NACHT and WD repeat domain-containing protein
LOC105321879	544.048	128.22	2.08341	2.64e-52	2.75e-50	uncharacterized protein LOC105321879
LOC117692502	306.772	72.5628	2.08336	5.07e-34	7.54e-33	uncharacterized protein LOC117692502
LOC105320288	105.227	24.9706	2.08322	1.98e-14	9.11e-14	short-chain collagen C4
LOC117689482	53.5489	12.7792	2.08003	1.1e-07	3.06e-07	LOW QUALITY PROTEIN: thaumatin-like protein 1a
LOC117690333	115.69	27.5513	2.0799	3.52e-15	1.7e-14	zinc finger protein 816-like
LOC117690289	76.5873	17.8945	2.07963	2.08e-10	7.25e-10	LOC117690289
LOC105335912	279.954	66.3239	2.0791	4.97e-31	5.98e-30	VWFA and cache domain-containing protein 1
LOC117690013	21.3151	4.9734	2.07831	0.000944989	0.0017835	LOC117690013
LOC117688982	51.2742	12.1976	2.07737	4.75e-08	1.36e-07	LOC117688982
LOC105327607	91.4342	21.5403	2.07624	1.09e-12	4.45e-12	solute carrier family 22 member 5-like
LOC105346097	119.46	28.4282	2.07606	5.57e-16	2.83e-15	uncharacterized protein LOC105346097 isoform X2
LOC117692240	108.363	25.6429	2.07448	4.53e-14	2.03e-13	uncharacterized protein LOC117692240 isoform X2
LOC117690770	10.6851	2.5215	2.07415	0.0134808	0.0215351	uncharacterized protein LOC117690770
LOC105332959	132.135	31.4843	2.07274	3.12e-17	1.72e-16	uncharacterized protein LOC105332959
LOC117692538	10.6593	2.5808	2.07169	0.0126499	0.0202984	LOC117692538
LOC105326906	321.661	76.9027	2.07045	1.12e-32	1.51e-31	transient receptor potential cation channel subfamily
LOC105340778	2568.11	612.01	2.06755	2.05e-81	9.94e-79	arginine and glutamate-rich protein 1
LOC105344764	199.188	47.6393	2.06686	2.5e-23	1.89e-22	uncharacterized protein LOC105344764 isoform X1
LOC105338367	152.381	36.4475	2.06597	1.92e-18	1.12e-17	interferon-induced protein 44-like
LOC105348041	1586.73	378.715	2.06517	3.09e-79	1.33e-76	uncharacterized protein DDB_G0283357
LOC105336653	136.452	32.2229	2.06513	4.53e-14	2.03e-13	uncharacterized protein LOC105336653 isoform X1
LOC117682878	25.2974	6.0282	2.06212	9.85e-05	0.000208715	uncharacterized protein LOC117682878
LOC117692972	1293.04	309.822	2.06175	2.48e-77	9.75e-75	sal-like protein 1 isoform X3
LOC105324380	148.011	35.6299	2.06149	6.32e-16	3.19e-15	uncharacterized protein LOC105324380
LOC117691289	46.8206	11.4516	2.0611	7.84e-07	2.03e-06	E3 ubiquitin-protein ligase TRIM36-like
LOC105331215	193.665	46.5865	2.05798	5.11e-21	3.42e-20	uncharacterized protein LOC105331215
LOC105329041	248.941	59.9207	2.05773	1e-25	8.78e-25	uncharacterized protein LOC105329041
LOC105341165	641.818	154.272	2.05688	4.84e-56	6.58e-54	transcription factor LBX1
LOC105330936	162.198	38.5812	2.05619	4.78e-13	1.99e-12	kyphoscoliosis peptidase isoform X1
LOC117689417	31.7618	7.8098	2.05593	9.37e-05	0.000198948	E3 ubiquitin/ISG15 ligase TRIM25-like
LOC105341182	14.6982	3.5149	2.05379	0.00442115	0.00761708	LOC105341182
LOC105328037	230.864	55.7853	2.05195	3.91e-27	3.72e-26	uncharacterized protein LOC105328037
LOC117680426	120.985	28.9656	2.05169	4.56e-14	2.04e-13	uncharacterized protein LOC117680426 isoform X2
LOC117687572	8.4257	2.0503	2.05121	0.0285624	0.0431269	LOC117687572
LOC117681893	12.7527	3.1767	2.04973	0.0105851	0.0172016	LOC117681893
LOC105337111	1012.51	244.868	2.04939	3.54e-58	5.82e-56	uncharacterized protein LOC105337111
LOC105343511	56.3319	13.4638	2.04899	2.44e-08	7.18e-08	uncharacterized protein LOC105343511
LOC105331749	138.637	33.8413	2.04847	4.81e-17	2.61e-16	uncharacterized protein LOC105331749
LOC105343997	77.4382	18.6233	2.04787	5.11e-11	1.86e-10	long-chain-fatty-acid--CoA ligase heimdall
LOC105334030	1006.49	243.588	2.0475	3.45e-80	1.59e-77	DNA (cytosine-5)-methyltransferase 3B isoform X2
LOC105340708	104.49	25.4336	2.04561	6.53e-13	2.69e-12	loganic acid O-methyltransferase
LOC105317829	378.49	91.3984	2.0446	3.06e-33	4.26e-32	uncharacterized protein LOC105317829 isoform X1
LOC105341562	121.093	29.5485	2.04375	1.1e-15	5.47e-15	uncharacterized protein LOC105341562
LOC105321344	1015.34	246.666	2.04365	4.74e-64	1.08e-61	glutathionyl-hydroquinone reductase YqjG
LOC105333408	35.5314	8.611	2.04287	5.91e-06	1.41e-05	allene oxide synthase-lipoxygenase protein-like
LOC105332212	370.005	90.1919	2.04242	7.77e-28	7.7e-27	heat shock 70 kDa protein 12A
LOC105339055	58.0182	13.982	2.04175	4.41e-08	1.27e-07	centromere protein K
LOC105332269	12.521	3.0499	2.04093	0.00655669	0.0110171	protein draper
LOC105330645	190.387	46.6859	2.04085	2.36e-20	1.53e-19	uncharacterized protein LOC105330645 isoform X2
LOC105324011	35.2738	8.5476	2.04019	6.27e-06	1.49e-05	uncharacterized protein LOC105324011
LOC105331639	120.702	29.4258	2.03929	4.63e-15	2.22e-14	uncharacterized protein LOC105331639 isoform X1
LOC105328851	54.2389	13.373	2.03856	5.23e-08	1.5e-07	protein crumbs homolog 1
LOC105327138	31.2179	7.6155	2.03843	3.82e-05	8.42e-05	E3 ubiquitin-protein ligase TRIM71-like
LOC105341350	130.781	31.9943	2.03685	3.27e-14	1.48e-13	membrane progestin receptor beta
LOC105323752	78.3541	18.8348	2.03668	2.73e-10	9.41e-10	GPI mannosyltransferase 4
LOC105345556	121.019	29.8655	2.03597	7.95e-13	3.26e-12	low-density lipoprotein receptor-related protein 2-like
LOC105320183	25.1309	6.2941	2.035	0.000295432	0.000592435	LOC105320183
LOC117688649	24.9678	6.2245	2.0345	0.000352703	0.000700711	uncharacterized protein LOC117688649
LOC117691321	10.486	2.6421	2.03215	0.0252672	0.038563	LOC117691321
LOC105330551	37.0118	8.9452	2.03104	6.71e-06	1.59e-05	salivary glue protein Sgs-3
LOC109619119	858.125	209.427	2.03077	1.72e-46	9.9e-45	collagen alpha-3(VI) chain-like
LOC105338873	782.266	191.525	2.02968	1.87e-57	2.8e-55	serine/threonine kinase-like domain-containing protein STKLD1 isoform
LOC105340281	350.193	86.1772	2.02909	5.3e-32	6.77e-31	uncharacterized protein LOC105340281 isoform X2
LOC105325597	1694.04	415.192	2.02897	3.98e-58	6.48e-56	heterochromatin protein 1-binding protein 3
LOC105333893	713.816	174.578	2.02831	1.48e-47	9.45e-46	uncharacterized protein LOC105333893
LOC105319979	223.959	54.627	2.02761	3.33e-23	2.5e-22	calmodulin-beta
LOC105332567	311.703	76.6818	2.02713	1.36e-28	1.42e-27	uncharacterized protein LOC105332567
LOC105327057	82.374	20.2127	2.02631	6.47e-12	2.51e-11	LOC105327057
LOC117684937	43.259	10.6593	2.02492	6.43e-06	1.53e-05	acetylcholine receptor subunit alpha-like
LOC117682827	14.5436	3.7072	2.02364	0.00437872	0.00754782	uncharacterized protein LOC117682827
LOC105321831	323.131	79.7685	2.02275	4.12e-35	6.69e-34	potassium voltage-gated channel protein Shaw
LOC105342457	419.094	102.472	2.02263	4.3e-33	5.92e-32	arrestin domain-containing protein 5 isoform X4
LOC117684411	14.4509	3.6438	2.02247	0.0048932	0.00837461	platelet endothelial aggregation receptor 1-like isoform
LOC109619881	10.306	2.5849	2.02029	0.0136216	0.0217471	tripartite motif-containing protein 72
LOC105325776	83.8993	20.6184	2.01973	2.61e-11	9.67e-11	uncharacterized protein LOC105325776
LOC105332963	37.1749	9.2049	2.01936	2.24e-05	5.05e-05	uncharacterized protein LOC105332963
LOC105346451	22.6364	5.69	2.0182	0.000454416	0.00089157	uncharacterized protein LOC105346451
LOC117692983	52.889	12.9231	2.01789	7.56e-07	1.96e-06	LOC117692983
LOC105335984	62.9942	15.3137	2.01751	3.95e-08	1.14e-07	uncharacterized protein LOC105335984 isoform X1
LOC105332083	549.706	135.609	2.01673	8.95e-46	4.84e-44	uncharacterized protein LOC105332083
LOC105334833	235.911	58.5849	2.01646	3.28e-24	2.63e-23	multiple epidermal growth factor-like domains protein
LOC105340862	505.489	125.5	2.01615	2.14e-38	4.77e-37	uncharacterized protein LOC105340862 isoform X2
LOC105339720	14.4047	3.6417	2.01548	0.00348384	0.00610593	uncharacterized protein LOC105339720
LOC105317776	40.7983	10.0061	2.0154	1.23e-06	3.14e-06	uncharacterized protein LOC105317776 isoform X5
LOC117692484	381.873	94.3064	2.01533	4.21e-38	9.15e-37	uncharacterized protein LOC117692484 isoform X1
LOC105328214	14.4047	3.6438	2.01506	0.0036924	0.0064445	uncharacterized protein LOC105328214
LOC105330956	572.003	141.397	2.01482	3.81e-48	2.64e-46	thymidylate synthase
LOC105334850	22.4047	5.5693	2.01452	0.000664345	0.00127687	uncharacterized protein LOC105334850 isoform X1
LOC105338607	1451.51	359.397	2.01439	2.57e-85	1.45e-82	coiled-coil domain-containing protein 18 isoform X1
LOC105322510	1930.49	477.638	2.01373	1.57e-77	6.29e-75	innexin unc-9 isoform X2
LOC105337073	36.5074	9.0147	2.01298	3.71e-05	8.19e-05	nacrein-like protein
LOC105337220	823.463	204.283	2.01293	2.06e-66	5.27e-64	UPF0394 inner membrane protein YeeE
LOC105326034	1659.79	411.538	2.01291	1.15e-61	2.36e-59	uncharacterized protein LOC105326034
LOC117682462	1251.32	310.317	2.01273	4.56e-47	2.77e-45	LOC117682462
LOC117692322	10.2357	2.5194	2.0121	0.0144548	0.0229883	LOC117692322
LOC105342362	100.006	24.8397	2.01192	3.33e-13	1.4e-12	probable serine/threonine-protein kinase pats1
LOC105336535	254.733	63.0839	2.01177	4.53e-28	4.56e-27	uncharacterized protein LOC105336535 isoform X1
LOC105348606	83.6164	20.7472	2.01098	1.42e-11	5.37e-11	perlucin-like protein
LOC117686138	77.5408	19.3481	2.01093	6.41e-11	2.32e-10	LOC117686138
LOC117690016	40.9546	10.2045	2.01087	1.59e-06	3.99e-06	LOC117690016
LOC105317353	271.123	67.4381	2.00996	1.31e-27	1.28e-26	armadillo repeat-containing protein 1
LOC117685911	24.2816	5.9648	2.00938	0.00024447	0.0004951	uncharacterized protein LOC117685911
LOC109618876	8.2575	2.1158	2.00898	0.0314895	0.0471691	fucolectin-7-like
LOC105342310	4920.65	1224.89	2.00575	2.99e-99	2.71e-96	histone H2A
LOC105326367	1916.13	477.695	2.00427	5.14e-99	4.51e-96	LOW QUALITY PROTEIN: protein dead ringer
LOC117689636	16.2338	3.98	2.00404	0.00416721	0.00720609	LOC117689636
LOC105326828	513.655	127.93	2.00174	1.46e-44	6.66e-43	perlucin-like protein isoform X1
LOC105328406	143.98	36.0499	2.00102	7.52e-18	4.26e-17	uncharacterized protein LOC105328406 isoform X1
LOC105322514	219.76	54.6842	2.00058	1.61e-21	1.11e-20	uncharacterized protein LOC105322514
LOC117690981	10.0366	2.456	2.00032	0.0164113	0.0258666	uncharacterized protein LOC117690981
LOC117689230	122.752	30.5489	1.99728	1.54e-14	7.09e-14	uncharacterized protein LOC117689230
LOC105334528	143.875	36.2974	1.99513	1.52e-16	8.02e-16	uncharacterized protein LOC105334528
LOC105334944	510.012	128.011	1.99484	8.16e-45	3.85e-43	kinetochore protein NDC80 homolog
LOC105343701	281.747	70.5338	1.99469	1.23e-27	1.21e-26	zinc finger protein 479
LOC117690117	10.1345	2.5787	1.99397	0.0189647	0.0295703	LOC117690117
LOC117692521	38.3606	9.672	1.99348	2.49e-06	6.16e-06	uncharacterized protein LOC117692521
LOC105347929	78.5066	19.8151	1.99291	3.44e-10	1.18e-09	MAP3K12-binding inhibitory protein 1 isoform X2
LOC117690154	54.3262	13.6458	1.99235	4.69e-08	1.35e-07	uncharacterized protein LOC117690154 isoform X1
LOC109617828	50.3288	12.7301	1.99199	6.96e-07	1.81e-06	ankyrin repeat domain-containing protein 50
LOC105335496	139.004	35.1199	1.9915	6.89e-17	3.7e-16	tripartite motif-containing protein 45
LOC117688127	22.2005	5.6245	1.99068	0.000808834	0.00153958	uncharacterized protein LOC117688127
LOC105318290	408.284	102.978	1.98918	3.48e-42	1.21e-40	proline-rich transmembrane protein 1
LOC105320025	116.427	29.2274	1.98912	1.37e-15	6.78e-15	uncharacterized protein LOC105320025
LOC117689241	52.5268	13.4426	1.98897	9.94e-08	2.78e-07	LOC117689241
LOC105340218	186.174	46.7959	1.98878	1.7e-18	9.96e-18	uncharacterized protein LOC105340218 isoform X1
LOC105342612	18.1586	4.6352	1.9876	0.00115237	0.0021501	uncharacterized protein LOC105342612 isoform X2
LOC105335889	146.59	37.1681	1.98662	5.73e-18	3.26e-17	uncharacterized protein LOC105335889
LOC105320865	214.65	54.3943	1.98599	5.79e-25	4.84e-24	uncharacterized protein LOC105320865
LOC109618097	15.9127	3.9145	1.98572	0.00275018	0.00489048	polycystic kidney disease protein 1-like 2
LOC105343823	482.988	121.595	1.98538	7.56e-32	9.57e-31	uncharacterized protein LOC105343823 isoform X1
LOC105347638	1056.55	266.359	1.98493	7.79e-66	1.96e-63	peroxidase
LOC117684347	24.2045	6.2245	1.98464	0.000224161	0.000456078	uncharacterized protein LOC117684347
LOC117686867	444.367	112.468	1.98347	2.42e-40	6.75e-39	uncharacterized protein LOC117686867
LOC105349144	32.2252	8.2749	1.98284	2.75e-05	6.16e-05	G-protein coupled receptor GRL101-like
LOC105327687	30.062	7.6851	1.98206	4.13e-05	9.09e-05	uncharacterized protein LOC105327687
LOC105319878	149.688	37.9693	1.98168	3.01e-16	1.55e-15	integumentary mucin C.1
LOC105347768	31.9181	8.0172	1.98085	1.97e-05	4.48e-05	uncharacterized protein LOC105347768 isoform X1
LOC117691318	33.9543	8.6806	1.97977	2.45e-05	5.52e-05	uncharacterized protein LOC117691318
LOC117680791	10.0709	2.5808	1.97891	0.0194115	0.030201	uncharacterized protein LOC117680791
LOC105317628	95.5638	24.3194	1.97771	1.48e-12	5.97e-12	uncharacterized protein LOC105317628
LOC117693090	67.0547	16.7108	1.9757	1.74e-08	5.19e-08	peroxidase-like protein
LOC117689914	37.8662	9.672	1.97546	3.49e-06	8.53e-06	kidney mitochondrial carrier protein 1-like
LOC105348063	727.873	185.287	1.97489	4.19e-48	2.88e-46	LOC105348063
LOC105324719	132.841	33.8503	1.97299	1e-11	3.82e-11	toll-like receptor 4 isoform X1
LOC117692846	3420.33	872.004	1.97294	8.61e-23	6.32e-22	antileukoproteinase-like
LOC105337897	1547.26	394.818	1.97271	3.27e-65	8e-63	VWFA and cache domain-containing protein 1
LOC117683626	31.4119	7.8229	1.97221	7.92e-05	0.000169458	uncharacterized protein LOC117683626
LOC105338457	1232.44	314.545	1.97115	2.97e-78	1.2e-75	protocadherin gamma-B1
LOC105339643	473.527	120.594	1.97087	2.38e-44	1.08e-42	acyl-CoA-binding domain-containing protein 6 isoform X2
LOC117690668	47.5834	12.1955	1.97083	1.29e-06	3.27e-06	uncharacterized protein LOC117690668
LOC105327562	216.842	55.0163	1.97003	4.46e-20	2.84e-19	organic cation transporter protein-like isoform X1
LOC105321840	328.103	83.3812	1.96947	8.76e-34	1.28e-32	uncharacterized protein LOC105321840
LOC105333754	316.429	80.638	1.96915	1.17e-31	1.47e-30	uncharacterized protein LOC105333754
LOC117691663	11.8297	2.9845	1.96891	0.0147552	0.0234289	GTPase IMAP family member 9-like
LOC105342484	290.882	74.4066	1.96861	1.06e-23	8.18e-23	uncharacterized protein LOC105342484 isoform X3
LOC105340841	25.6934	6.5587	1.96826	0.000284807	0.000572226	LOC105340841
LOC105319864	191.547	48.7767	1.96775	1.69e-22	1.22e-21	uncharacterized protein LOC105319864
LOC117690190	473.311	121.259	1.96768	2.51e-43	9.97e-42	transient receptor potential cation channel subfamily
LOC105329926	652.278	166.875	1.96649	2.41e-55	3.06e-53	cytochrome P450 2B19
LOC105332121	183.449	46.8061	1.96557	2.76e-20	1.78e-19	DDB1- and CUL4-associated factor 4
LOC105332488	148.348	38.1023	1.9653	8.33e-19	4.96e-18	zinc metalloproteinase/disintegrin-like
LOC117682983	138.252	35.5174	1.9652	8.54e-14	3.74e-13	tripartite motif-containing protein 2-like
LOC105349051	130.11	33.2585	1.96408	5.74e-16	2.91e-15	melatonin receptor type 1B
LOC105347097	289.966	74.3329	1.96401	8.75e-26	7.68e-25	uncharacterized protein SYNPCC7002_A1628 isoform X1
LOC117691582	131.609	33.4802	1.96374	1.85e-14	8.52e-14	E3 ubiquitin-protein ligase Midline-1-like
LOC117684751	274.879	70.1779	1.96349	1.65e-21	1.14e-20	uncharacterized protein LOC117684751
LOC105330107	112.546	29.0241	1.96331	4.82e-14	2.15e-13	uncharacterized protein LOC105330107
LOC105330127	770.117	197.851	1.96312	6.88e-57	9.89e-55	low-density lipoprotein receptor-related protein 4
LOC105324638	659.756	169.697	1.96224	1.57e-38	3.57e-37	tyrosine-protein kinase receptor torso isoform X2
LOC109620839	15.7102	4.0393	1.96206	0.00353774	0.00619567	uncharacterized protein LOC109620839
LOC105343727	68.7635	17.6339	1.96202	7.82e-09	2.4e-08	collagen alpha-3(VI) chain-like
LOC105317576	181.569	46.8258	1.96133	1.43e-16	7.55e-16	uncharacterized protein LOC105317576
LOC105333110	64.7953	16.5669	1.96107	3.77e-09	1.19e-08	solute carrier family 46 member 3
LOC105339031	380.084	97.8041	1.96072	1.82e-29	2e-28	neural cell adhesion molecule 2
LOC105321867	135.688	34.856	1.95953	7.57e-17	4.06e-16	protein MMS22-like
LOC105341972	244.284	62.9849	1.95933	4.7e-20	2.99e-19	uncharacterized protein LOC105341972 isoform X1
LOC117683682	47.2132	12.2548	1.95829	3.82e-07	1.01e-06	uncharacterized protein LOC117683682
LOC117690673	17.7795	4.7006	1.95675	0.00297395	0.00526224	uncharacterized protein LOC117690673 isoform X1
LOC117686071	200.244	51.6785	1.95615	5.44e-22	3.84e-21	patched domain-containing protein 3-like isoform X2
LOC105343199	66.5557	16.9685	1.9559	2.02e-09	6.48e-09	F-box/LRR-repeat protein 7
LOC105342101	9.9303	2.6462	1.95572	0.0190555	0.0296949	glycine-rich cell wall structural protein 1
LOC105343325	203.665	52.4061	1.95538	6.15e-19	3.68e-18	uncharacterized protein LOC105343325
LOC105331965	358.639	92.4299	1.95465	1.22e-35	2.08e-34	heat shock 70 kDa protein 12A-like
LOC117685180	17.9167	4.7599	1.95448	0.00371171	0.00647255	LOC117685180
LOC105322105	41.2803	10.6695	1.95435	2.32e-06	5.74e-06	LOC105322105
LOC105322823	11.7437	3.0499	1.95329	0.00944449	0.0154879	perlucin-like protein
LOC117687621	54.6355	14.0454	1.95324	3.2e-07	8.56e-07	uncharacterized protein LOC117687621
LOC117692197	29.3567	7.6217	1.95167	4.3e-05	9.45e-05	uncharacterized protein LOC117692197
LOC105343328	1512.63	391.052	1.95082	8.68e-91	6.04e-88	helix-loop-helix protein delilah
LOC109619065	33.133	8.5538	1.94973	3.41e-05	7.56e-05	multiple epidermal growth factor-like domains protein
LOC117691688	53.3362	14.1039	1.94923	1.02e-06	2.61e-06	P cell-type agglutination protein map4-like isoform
LOC105325096	144.526	37.5145	1.94761	2.3e-07	6.24e-07	L-proline trans-4-hydroxylase
LOC105342252	175.716	45.7137	1.94757	1.79e-19	1.1e-18	uncharacterized protein LOC105342252 isoform X1
LOC105331613	807.551	209.888	1.94735	8e-53	8.55e-51	transcription factor E2F3 isoform X1
LOC117689019	17.5545	4.5697	1.94734	0.00169319	0.0030931	laccase-10-like
LOC117680335	27.4111	7.1567	1.9472	8.11e-05	0.000173199	protein FAM167A-like
LOC105327999	278.256	71.8532	1.94617	2.15e-29	2.36e-28	calmodulin-A-like
LOC105333345	147.462	38.1603	1.94518	9.63e-14	4.2e-13	DNA repair protein XRCC3
LOC105339206	21.4749	5.5652	1.94425	0.000567481	0.00109977	uncharacterized protein LOC105339206
LOC105319976	54.136	13.8593	1.9442	1.51e-07	4.16e-07	neo-calmodulin
LOC105346605	58.4418	15.2372	1.94341	9.78e-08	2.74e-07	uncharacterized protein LOC105346605
LOC109620474	11.6357	3.0438	1.94245	0.0168438	0.0264869	uncharacterized protein LOC109620474
LOC105324952	2380.11	618.938	1.94155	3.71e-67	9.69e-65	ATP-dependent RNA helicase glh-2-like
LOC105338931	34.924	9.1395	1.94128	1.85e-05	4.21e-05	uncharacterized protein LOC105338931
LOC117689991	355.809	92.1832	1.94122	3.28e-28	3.33e-27	uncharacterized protein LOC117689991
LOC105345782	68.112	17.7669	1.94113	6.9e-09	2.13e-08	endonuclease III-like protein 1 isoform X1
LOC105333022	441.375	115.229	1.94083	7.12e-39	1.68e-37	receptor-type tyrosine-protein phosphatase alpha isoform X2
LOC105329138	15.2608	3.8511	1.94056	0.00692327	0.0115827	uncharacterized protein LOC105329138 isoform X2
LOC109620671	13.5554	3.5129	1.93833	0.00517728	0.00883187	protein Star-like
LOC105342970	19.3493	4.9775	1.93778	0.00185703	0.0033747	E3 ubiquitin-protein ligase TRIM71 isoform X2
LOC117680976	1308.74	342.683	1.93657	9.47e-29	9.95e-28	uncharacterized protein LOC117680976
LOC117690323	31.0396	8.146	1.93565	3.98e-05	8.78e-05	uncharacterized protein LOC117690323
LOC105338997	296.123	77.5178	1.93554	1e-30	1.18e-29	zinc finger protein 554 isoform X1
LOC105323045	176.252	45.748	1.93471	6.13e-13	2.53e-12	connector enhancer of kinase suppressor of
LOC117682487	83.6092	22.1763	1.93348	5.58e-09	1.73e-08	uncharacterized protein LOC117682487
LOC105317798	111.695	29.0311	1.931	1.16e-13	5.04e-13	protein ARV1-like
LOC105338311	142.541	37.3673	1.93083	2.6e-16	1.35e-15	SAYSvFN domain-containing protein 1
LOC117680700	92.5072	24.1906	1.93071	1.39e-11	5.25e-11	uncharacterized protein LOC117680700
LOC105327254	429.238	113.221	1.92928	2.48e-31	3.04e-30	uncharacterized protein LOC105327254 isoform X1
LOC117690862	215.612	56.4638	1.92924	4.07e-25	3.43e-24	uncharacterized protein LOC117690862
LOC117681592	109.852	29.0017	1.92702	5.26e-12	2.05e-11	uncharacterized protein LOC117681592 isoform X1
LOC105324413	112.84	29.3714	1.9269	5.02e-13	2.09e-12	vesicular glutamate transporter 3
LOC117692129	63.7384	16.9473	1.92689	2.15e-08	6.36e-08	LOC117692129
LOC105338545	710.286	186.493	1.92648	1.47e-55	1.89e-53	uncharacterized protein LOC105338545
LOC117686595	19.1485	4.9714	1.92511	0.00100162	0.00188501	uncharacterized protein LOC117686595
LOC117686493	232.545	61.5448	1.92383	4.01e-23	3e-22	uncharacterized protein LOC117686493
LOC117689018	45.8476	12.0646	1.92355	2.74e-06	6.75e-06	tripartite motif-containing protein 2-like
LOC117682916	239.344	63.043	1.92261	1.01e-20	6.69e-20	complement C1q tumor necrosis factor-related protein
LOC105348924	307.737	81.1399	1.92119	3.17e-23	2.38e-22	kelch-like protein 26
LOC117683160	290.64	77.3076	1.92115	9.57e-26	8.38e-25	uncharacterized protein LOC117683160
LOC117691088	30.7549	8.2115	1.9208	3.52e-05	7.79e-05	uncharacterized protein LOC117691088
LOC105347558	72.3224	19.0924	1.92079	0.0317741	0.0475535	uncharacterized protein LOC105347558
LOC117691573	22.9109	6.0344	1.91957	0.000375892	0.000744657	LOC117691573
LOC117680443	56.8432	14.7219	1.91911	2.62e-07	7.05e-07	galectin-4-like isoform X1
LOC105331877	109.492	28.5955	1.91887	1.53e-08	4.59e-08	uncharacterized protein LOC105331877
LOC109617064	56.7297	14.8568	1.91795	3.62e-06	8.83e-06	uncharacterized protein LOC109617064
LOC105324867	1887.01	499.781	1.91735	4.07e-75	1.49e-72	D-glucuronyl C5-epimerase B
LOC105328909	372.035	97.9251	1.91639	4.34e-25	3.66e-24	uncharacterized protein LOC105328909
LOC105336764	68.5547	18.0867	1.91624	1.33e-08	4.02e-08	fukutin-related protein-like
LOC105348540	17.2114	4.5759	1.91624	0.00240936	0.00431778	perlucin-like protein
LOC105346616	39.9063	10.6041	1.91273	3.79e-06	9.22e-06	hyaluronidase
LOC117691657	9.4499	2.454	1.91144	0.0226794	0.0348898	LOC117691657
LOC105342099	32.0486	8.4209	1.91081	9.26e-05	0.000196841	ventral anterior homeobox 2b-like
LOC105335362	249.601	66.5428	1.90964	2.5e-23	1.89e-22	cell wall protein RTB1-like
LOC105324794	123.73	33.1943	1.90893	1.32e-14	6.14e-14	uncharacterized protein LOC105324794
LOC105342102	53.2456	14.3706	1.90547	1.15e-07	3.18e-07	ATP-dependent RNA helicase glh-1-like isoform X5
LOC105338943	36.0528	9.6127	1.90526	1.11e-05	2.58e-05	contactin-2 isoform X1
LOC105322308	113.53	30.3538	1.90419	6.6e-14	2.91e-13	glutamate-gated chloride channel alpha-like
LOC117690821	43.3975	11.5382	1.90413	2.22e-06	5.52e-06	uncharacterized protein LOC117690821
LOC105336781	151.424	40.6094	1.90281	6.19e-18	3.52e-17	neuronal acetylcholine receptor subunit non-alpha-2
LOC105317118	109.066	28.892	1.90277	1.39e-11	5.26e-11	L-ascorbate oxidase isoform X3
LOC105341379	33.7692	8.8225	1.90269	3.9e-05	8.59e-05	multiple epidermal growth factor-like domains protein
LOC105335092	648.923	173.709	1.9002	2.21e-49	1.7e-47	neurocalcin homolog
LOC105348532	116.154	30.7051	1.89998	3.81e-12	1.5e-11	profilin-4
LOC105337080	35.3031	9.2855	1.89964	0.000174612	0.000360093	protocadherin-23
LOC105318982	20.9017	5.692	1.89958	0.00106008	0.00198774	glutamate receptor U1
LOC105348220	75.2318	19.957	1.89939	4.71e-10	1.6e-09	beta-1,3-galactosyltransferase 1
LOC109617292	15.0858	4.0434	1.89714	0.00351941	0.00616475	uncharacterized protein LOC109617292
LOC105335498	32.1668	8.7501	1.89677	6.99e-05	0.000150443	E3 ubiquitin-protein ligase TRIM71
LOC105329359	37.4972	9.9509	1.89611	2.64e-05	5.93e-05	uncharacterized protein LOC105329359 isoform X1
LOC105320587	2816.12	756.333	1.89539	5.23e-64	1.18e-61	uncharacterized protein LOC105320587
LOC105345918	186.621	50.4164	1.89538	3.83e-21	2.58e-20	uncharacterized protein LOC105345918
LOC117686540	9.2851	2.3885	1.89417	0.0275317	0.0416841	LOC117686540
LOC105320158	443.994	119.135	1.8935	2.56e-29	2.79e-28	uncharacterized protein LOC105320158
LOC109618055	176.831	47.2495	1.89245	1.23e-12	4.98e-12	transmembrane protein 246-like
LOC117691246	18.7795	5.0368	1.89163	0.00128378	0.0023804	LOC117691246
LOC105326104	24.4138	6.6282	1.89114	0.000272336	0.000548833	cytochrome P450 2B2-like
LOC117683995	70.1105	19.2143	1.89071	1.81e-07	4.94e-07	uncharacterized protein LOC117683995
LOC105334473	2599.08	701.37	1.88962	2.54e-73	8.62e-71	high affinity cationic amino acid transporter
LOC117683862	355.753	96.2086	1.88814	2.06e-32	2.7e-31	integrin beta pat-3-like
LOC117686695	26.3852	7.2119	1.88758	0.00034567	0.000687443	complement C1q subcomponent subunit B-like
LOC105340700	26.1704	7.0299	1.8873	0.000716281	0.00137129	visual system homeobox 2
LOC105347081	148.936	39.9039	1.88719	6.03e-16	3.06e-15	BTB/POZ domain-containing protein 17
LOC105324159	9.3127	2.454	1.88695	0.0251304	0.038365	GTPase IMAP family member 4
LOC117684038	59.8778	16.2941	1.88558	1.48e-07	4.07e-07	uncharacterized protein LOC117684038
LOC117689807	159.052	43.0634	1.88536	1.31e-18	7.74e-18	uncharacterized protein LOC117689807
LOC105327402	41.3249	11.3902	1.88511	1.12e-05	2.59e-05	uncharacterized protein LOC105327402
LOC105336822	33.4947	9.0106	1.88296	2.51e-05	5.64e-05	cell adhesion molecule-related/down-regulated by oncogenes-like
LOC117686264	15.0274	4.1681	1.88202	0.00540335	0.00919212	uncharacterized protein LOC117686264
LOC105318374	229.624	62.922	1.88132	9.55e-17	5.1e-16	uncharacterized protein LOC105318374 isoform X1
LOC105322944	388.726	104.812	1.8813	1.17e-26	1.08e-25	sodium- and chloride-dependent betaine transporter-like
LOC105332299	649.102	175.973	1.88032	4.56e-48	3.1e-46	G1/S-specific cyclin-E isoform X1
LOC105317836	1421.91	386.196	1.87977	2.08e-51	1.97e-49	protein jagged-1b
LOC117690771	46.3504	12.5194	1.87823	1.9e-06	4.75e-06	LOC117690771
LOC109618915	16.7535	4.5759	1.87792	0.00313253	0.00552305	uncharacterized protein LOC109618915
LOC105332930	440.171	119.807	1.87735	1.78e-34	2.76e-33	transcription factor SOX-14
LOC105338616	1111.41	302.531	1.87672	1.02e-51	1e-49	glycine cleavage system H protein
LOC117687156	9.2851	2.5215	1.87509	0.0258386	0.0393687	uncharacterized protein LOC117687156
LOC105322064	79.5897	21.6057	1.87448	2.24e-10	7.78e-10	uncharacterized protein LOC105322064
LOC105325306	39.0124	10.6041	1.8737	5.88e-06	1.4e-05	transmembrane protein 267-like
LOC105326531	388.24	105.93	1.87236	3.32e-24	2.66e-23	protein LONG AFTER FAR-RED 3
LOC105327804	359.438	98.3755	1.87196	3.13e-28	3.19e-27	sodium/calcium exchanger regulatory protein 1
LOC105331062	68.2234	18.3677	1.87137	1.78e-08	5.29e-08	uncharacterized protein LOC105331062 isoform X1
LOC105329970	44.3823	12.0585	1.87129	1.33e-06	3.37e-06	uncharacterized protein LOC105329970
LOC117689659	27.5501	7.4908	1.8703	0.000251032	0.000507821	LOC117689659
LOC117684370	18.6339	5.2331	1.86924	0.002174	0.00391849	LOC117684370
LOC117692251	101.656	27.8875	1.86906	1.23e-12	4.99e-12	toll-like receptor 4
LOC105330099	100.521	27.1881	1.86814	1.15e-09	3.78e-09	titin isoform X4
LOC105340020	158.621	43.5325	1.86775	1.58e-16	8.3e-16	LOC105340020
LOC117692106	169.729	46.4454	1.86708	5.89e-19	3.53e-18	snake venom 5\\'-nucleotidase-like
LOC105346874	57.1694	15.7002	1.867	6.46e-08	1.83e-07	multiple epidermal growth factor-like domains protein
LOC105325702	92.2746	25.3824	1.86671	6.82e-11	2.46e-10	uncharacterized protein LOC105325702
LOC105332023	405.458	110.98	1.86627	4.09e-34	6.12e-33	RUS1 family protein C16orf58 homolog
LOC105348175	12.9361	3.5722	1.86437	0.0109292	0.0177226	LOC105348175
LOC105346913	121.639	33.3321	1.86338	3.93e-14	1.77e-13	uncharacterized protein C1orf131 homolog
LOC117683425	57.2426	15.8352	1.86316	2.52e-07	6.8e-07	putative amine oxidase
LOC117692087	82.8848	22.9284	1.86214	6.43e-10	2.16e-09	LOC117692087
LOC105346719	373.348	102.763	1.86195	6.66e-36	1.16e-34	NEDD8-activating enzyme E1 regulatory subunit isoform
LOC105337573	135.09	36.7947	1.86111	5.19e-13	2.16e-12	hemicentin-1
LOC105347274	239.885	66.0172	1.85916	6.07e-22	4.27e-21	leucine-rich repeat-containing protein 74B isoform X2
LOC117690199	38.5423	10.6061	1.8588	5.53e-06	1.32e-05	LOC117690199
LOC105332646	482.894	133.666	1.85878	1.16e-28	1.21e-27	alcohol dehydrogenase
LOC105347188	164.919	45.407	1.85864	3.34e-18	1.93e-17	uncharacterized protein LOC105347188
LOC117687091	124.71	34.3828	1.8586	6.78e-15	3.21e-14	uncharacterized protein LOC117687091
LOC117691841	52.8474	14.3918	1.85811	4.25e-07	1.12e-06	uncharacterized protein LOC117691841
LOC105329720	479.617	132.268	1.85761	2.36e-33	3.31e-32	glutathione S-transferase omega-1
LOC105325661	183.388	50.7403	1.8574	7.61e-18	4.31e-17	dimethylaniline monooxygenase
LOC105330887	537.202	148.134	1.85621	5.81e-35	9.35e-34	uncharacterized protein LOC105330887 isoform X2
LOC117691323	9.1153	2.4519	1.85597	0.0292909	0.0441656	LOC117691323
LOC117690363	14.5813	3.9759	1.85589	0.00524744	0.00894257	ankyrin repeat and SOCS box protein
LOC105323883	82.4256	22.9244	1.85309	8e-11	2.87e-10	uncharacterized protein LOC105323883 isoform X1
LOC105348159	2004.29	555.165	1.85282	4.22e-87	2.55e-84	uncharacterized protein LOC105348159
LOC117689069	30.8456	8.4249	1.85259	0.000161722	0.000334884	patched domain-containing protein 3-like
LOC109618593	14.5881	4.0393	1.85115	0.00685951	0.0114845	atrial natriuretic peptide receptor 3-like
LOC105328002	511.814	141.929	1.85022	1.02e-25	8.91e-25	calmodulin
LOC105332268	281.228	77.6217	1.85019	6.53e-22	4.57e-21	receptor-type tyrosine-protein phosphatase C-like isoform X1
LOC117688542	18.3818	5.1677	1.85012	0.00320403	0.00564215	ankyrin repeat domain-containing protein 17-like
LOC117680362	296.251	82.5027	1.85001	1.13e-19	7.05e-19	LOC117680362
LOC109617041	127.508	35.3211	1.84893	1.25e-15	6.18e-15	lysophospholipase-like protein 1
LOC105321246	18096	5025.87	1.84801	1.33e-43	5.53e-42	serine protease inhibitor Cvsi-2-like
LOC105331532	239.95	66.3636	1.848	2.12e-21	1.45e-20	uncharacterized protein LOC105331532 isoform X1
LOC105336388	298.458	82.3456	1.8479	9.22e-22	6.42e-21	60 kDa SS-A/Ro ribonucleoprotein
LOC109621074	27.0489	7.366	1.84681	0.000410442	0.000809444	uncharacterized protein LOC109621074
LOC105341688	36.0719	9.8773	1.84648	4.36e-05	9.58e-05	uncharacterized protein LOC105341688
LOC105335482	153.54	43.0585	1.84558	7.97e-16	3.99e-15	uncharacterized protein LOC105335482
LOC105347261	11.085	3.1787	1.84502	0.0223016	0.0343573	multiple epidermal growth factor-like domains protein
LOC117684513	133.132	37.3399	1.84349	2.26e-11	8.42e-11	uncharacterized protein LOC117684513
LOC105334414	159.633	44.4585	1.84331	2.97e-18	1.71e-17	uncharacterized protein LOC105334414 isoform X1
LOC117682635	116.565	32.7947	1.84309	4.58e-13	1.91e-12	uncharacterized protein LOC117682635
LOC105331964	1091.14	304.745	1.84179	1.04e-55	1.35e-53	heat shock 70 kDa protein 12A-like
LOC105343037	193.269	53.8912	1.83902	1e-19	6.26e-19	neuronal acetylcholine receptor subunit alpha-6-like
LOC117690632	85.608	24.1734	1.83887	3.47e-10	1.19e-09	uncharacterized protein LOC117690632
LOC105334476	772.171	215.589	1.83843	2.66e-56	3.74e-54	uncharacterized protein LOC105334476
LOC117682742	32.4688	9.0086	1.83786	5.69e-05	0.000123316	interferon-induced protein 44-like
LOC117685270	32.5374	9.1436	1.83752	3.22e-05	7.16e-05	uncharacterized protein LOC117685270
LOC105321341	164.715	46.2462	1.83747	4.97e-19	2.99e-18	uncharacterized protein LOC105321341
LOC105349063	419.763	117.127	1.83699	1.79e-31	2.22e-30	uncharacterized protein LOC105349063 isoform X1
LOC105329806	806.122	225.444	1.83557	6.87e-40	1.82e-38	uncharacterized protein LOC105329806 isoform X5
LOC105322374	467.906	131.774	1.83545	2.53e-32	3.31e-31	kelch-like protein 35
LOC105337914	19.8072	5.5673	1.83525	0.00131101	0.00242824	multiple epidermal growth factor-like domains protein
LOC117691638	14.2725	3.9166	1.83425	0.00833054	0.01377	LOC117691638
LOC117683666	19.8004	5.4998	1.83417	0.0011364	0.00212176	protein draper-like
LOC117689678	97.0667	27.2344	1.83212	1.13e-11	4.31e-11	uncharacterized protein LOC117689678 isoform X3
LOC105337292	502.011	140.971	1.8321	7.36e-34	1.08e-32	uncharacterized protein LOC105337292
LOC117691429	62.9925	17.5583	1.83186	6.35e-08	1.8e-07	uncharacterized protein LOC117691429
LOC105333014	156.1	43.6908	1.83142	2e-14	9.18e-14	uncharacterized protein LOC105333014
LOC105320410	49142.6	13813.6	1.83077	2.51e-54	2.94e-52	histone H3
LOC117681819	413.019	116.219	1.82847	1.14e-36	2.14e-35	uncharacterized protein LOC117681819
LOC117689393	8.9454	2.5153	1.82793	0.0321345	0.0480347	LOC117689393
LOC105336783	104.2	29.4299	1.8271	2.67e-12	1.06e-11	probable palmitoyltransferase ZDHHC24
LOC105327007	462.964	130.962	1.82445	7.27e-33	9.86e-32	transient receptor potential cation channel subfamily
LOC105327029	191.498	54.2655	1.82311	3.29e-18	1.9e-17	cysteine and tyrosine-rich protein 1 isoform
LOC105323257	1699.18	481.146	1.82298	3.31e-42	1.16e-40	homeobox protein abdominal-B
LOC105325795	32.1465	9.074	1.82206	6.65e-05	0.000143433	centrosomal protein of 290 kDa-like
LOC105331480	145.581	41.3587	1.82161	1.55e-12	6.24e-12	beta-alanine-activating enzyme-like
LOC109619351	39.3145	10.9996	1.82132	1.47e-05	3.38e-05	prostaglandin E2 receptor EP4 subtype
LOC105319534	72.9622	20.4262	1.82092	1.19e-08	3.6e-08	uncharacterized protein LOC105319534
LOC105341776	1044.49	295.144	1.82016	5.85e-38	1.25e-36	leucine-rich repeat-containing protein 74B
LOC105326221	85.7407	24.3194	1.81993	1.85e-09	5.97e-09	glutamine synthetase-like
LOC105327579	199.84	56.6008	1.81953	1.74e-20	1.13e-19	bone morphogenetic protein 2-A
LOC105326489	1022.4	289.224	1.81952	4.36e-53	4.74e-51	uncharacterized protein LOC105326489
LOC105322671	142.645	40.4295	1.81939	2.02e-15	9.9e-15	barH-like 2 homeobox protein
LOC105331203	400.44	113.88	1.81923	1.97e-18	1.15e-17	LOC105331203
LOC105324083	71.5706	20.3456	1.81914	2.37e-09	7.6e-09	zinc finger protein 816
LOC105317929	1740.09	493.368	1.8185	1.53e-81	7.57e-79	uncharacterized protein LOC105317929 isoform X9
LOC117686084	51.9104	14.8274	1.81672	5.16e-06	1.24e-05	uncharacterized protein LOC117686084
LOC105334852	17.9527	5.1595	1.81667	0.00368544	0.0064336	uncharacterized protein LOC105334852 isoform X1
LOC117686136	74.1508	20.8258	1.8146	2.63e-08	7.72e-08	LOC117686136
LOC105346326	97.9796	28.0102	1.81418	5.67e-10	1.91e-09	uncharacterized protein LOC105346326
LOC117680785	289.963	82.8144	1.8124	1.19e-23	9.19e-23	uncharacterized protein LOC117680785
LOC105335517	241.458	68.647	1.81237	8.38e-24	6.52e-23	carbonic anhydrase 1
LOC105321006	380.25	107.659	1.81224	8.91e-29	9.36e-28	uncharacterized protein LOC105321006
LOC105328550	120.719	34.2765	1.81174	3.73e-13	1.56e-12	ankyrin repeat domain-containing protein 16 isoform
LOC117681975	17.7058	4.9714	1.81147	0.00280417	0.00498128	multiple epidermal growth factor-like domains protein
LOC105324861	122.435	34.8008	1.81111	2.27e-14	1.04e-13	cytochrome P450 2J6
LOC105319031	475.156	135.191	1.81038	9.07e-40	2.37e-38	peroxisomal membrane protein 4
LOC105334763	97.8423	28.0246	1.8102	4.92e-12	1.92e-11	transmembrane protein 11, mitochondrial
LOC105332020	424.445	121.496	1.80897	7.68e-35	1.23e-33	replication factor C subunit 5
LOC117682985	2615.67	746.754	1.80837	3.14e-91	2.25e-88	prostaglandin reductase 1-like
LOC105342113	82.729	23.9763	1.80748	5.09e-06	1.22e-05	serine/threonine-protein phosphatase 6 regulatory ankyrin repeat
LOC109617162	22.9282	6.4994	1.80723	0.000806825	0.00153586	uncharacterized protein LOC109617162
LOC105333986	102.252	29.0352	1.80644	1.11e-11	4.23e-11	uncharacterized protein LOC105333986
LOC117680452	44.5111	12.9796	1.80566	5.83e-06	1.39e-05	uncharacterized protein LOC117680452
LOC117692088	37.2334	10.737	1.80474	1.66e-05	3.81e-05	LOC117692088
LOC105346342	474.784	135.952	1.80392	1.99e-28	2.05e-27	retinoid-inducible serine carboxypeptidase isoform X3
LOC105329388	29.9417	8.5558	1.80353	0.000137362	0.000286515	uncharacterized protein LOC105329388
LOC117680757	21.1216	5.9689	1.80341	0.00106981	0.00200474	uncharacterized protein LOC117680757
LOC105325150	97.0909	28.0266	1.80192	5.9e-11	2.14e-10	uncharacterized protein LOC105325150
LOC105332674	203.332	58.499	1.80162	1.93e-21	1.32e-20	zinc finger protein 239
LOC117681685	67.0272	19.3419	1.80075	1.28e-08	3.88e-08	uncharacterized protein LOC117681685
LOC109619043	12.5087	3.7092	1.80072	0.0234666	0.0360152	uncharacterized protein LOC109619043
LOC109618663	14.228	4.1108	1.80061	0.0101611	0.0165701	LOC109618663
LOC105336630	31.6712	9.0147	1.80046	5.17e-05	0.000112556	complement C1q-like protein 4 isoform X1
LOC105334166	118.023	33.9423	1.80013	2.38e-12	9.51e-12	uncharacterized protein LOC105334166
LOC117688043	17.6681	5.0982	1.80005	0.00370648	0.00646493	protein draper-like isoform X1
LOC105339211	612.992	176.189	1.79978	1.28e-45	6.71e-44	zinc finger protein 37
LOC105331298	348.594	100.174	1.79939	3.68e-29	3.97e-28	centrosomal protein of 19 kDa isoform
LOC105344301	47.5063	13.7787	1.79632	1.98e-06	4.94e-06	G-protein coupled receptor 84 isoform X1
LOC105330245	516.454	148.762	1.7963	7.83e-41	2.31e-39	uncharacterized protein LOC105330245
LOC109620744	23.287	6.8266	1.79517	0.00863283	0.0142359	LOC109620744
LOC105347116	36.767	10.5427	1.79463	9.67e-05	0.000205167	alpha carbonic anhydrase 8
LOC105329497	61.3756	17.8241	1.79339	5.48e-07	1.43e-06	uncharacterized protein LOC105329497
LOC105335685	142.171	41.2053	1.79247	1.04e-15	5.16e-15	cell division cycle-associated protein 7
LOC105339488	242.259	70.2131	1.7923	2.05e-19	1.26e-18	uncharacterized protein LOC105339488 isoform X2
LOC117685425	26.3233	7.6155	1.79145	0.000271635	0.000547501	uncharacterized protein LOC117685425
LOC105333775	24.6865	7.218	1.79113	0.000518884	0.00101112	kyphoscoliosis peptidase
LOC105319701	94.7776	27.625	1.79066	2.12e-09	6.8e-09	HAUS augmin-like complex subunit 2
LOC105346813	33.2046	9.6188	1.7903	0.000528493	0.00102874	uncharacterized protein LOC105346813
LOC105342801	138.039	39.6965	1.79013	9.01e-16	4.5e-15	tripartite motif-containing protein 55
LOC117687620	63.0077	18.2851	1.78888	1.69e-08	5.04e-08	uncharacterized protein LOC117687620
LOC117684602	29.5024	8.4822	1.78854	0.000233949	0.000475138	LOC117684602
LOC117691843	255.306	74.0908	1.78822	7.72e-25	6.41e-24	uncharacterized protein LOC117691843
LOC105334980	39.9164	11.4114	1.78756	2.81e-05	6.29e-05	uncharacterized protein LOC105334980
LOC105342152	628.65	181.584	1.78697	3.14e-44	1.4e-42	UPF0686 protein C11orf1
LOC105329949	66.3825	19.1497	1.78684	1.39e-08	4.19e-08	G-protein coupled receptor 157
LOC109619439	17.3694	4.9714	1.78646	0.0029182	0.00517031	multiple epidermal growth factor-like domains protein
LOC105346871	271.943	78.7145	1.78625	8.13e-25	6.73e-24	uncharacterized protein LOC105346871 isoform X2
LOC109618342	699.101	202.52	1.78614	4.48e-52	4.51e-50	uncharacterized protein LOC109618342
LOC105343466	400.945	116.229	1.78593	1.82e-34	2.82e-33	uncharacterized protein LOC105343466 isoform X1
LOC105329661	310.939	89.7395	1.78577	2.54e-25	2.17e-24	poly(U)-specific endoribonuclease-D
LOC105338415	279.364	81.3007	1.78557	2.13e-21	1.45e-20	UPF0696 protein C11orf68 homolog isoform X2
LOC105333002	149.879	43.6675	1.78392	1.03e-14	4.82e-14	LOC105333002
LOC105320650	101.451	29.616	1.78322	3.97e-11	1.45e-10	beta-1,3-galactosyltransferase 1-like
LOC105323563	151.637	44.1837	1.78248	3.75e-16	1.93e-15	neurogenic locus notch homolog protein 2
LOC105347384	2573.63	748.559	1.7811	1.88e-05	4.27e-05	serine protease inhibitor Cvsi-2
LOC105327583	462.294	134.929	1.78087	1.14e-26	1.05e-25	uncharacterized protein LOC105327583
LOC105344290	224.993	65.2065	1.77998	1.66e-19	1.02e-18	uncharacterized protein LOC105344290 isoform X2
LOC105320408	290.536	84.5271	1.77918	0.00791218	0.0131224	histone H2A
LOC105322337	10.4433	3.1133	1.77737	0.021378	0.0330243	GDP-fucose transporter 1
LOC105327483	170.195	49.9514	1.77687	1.82e-16	9.54e-16	perlucin-like protein isoform X2
LOC105346625	45.1545	13.1951	1.77614	5.79e-06	1.38e-05	hyaluronidase-like
LOC117682407	53.7361	15.7043	1.77612	1.78e-07	4.85e-07	uncharacterized protein LOC117682407
LOC105323004	475.476	139.267	1.77566	2.21e-31	2.72e-30	receptor-type tyrosine-protein phosphatase epsilon-like
LOC109620372	58.8197	17.2262	1.77375	5.24e-08	1.5e-07	protein SSUH2 homolog isoform X2
LOC117682702	70.884	20.7432	1.77304	4.49e-09	1.41e-08	uncharacterized protein LOC117682702 isoform X2
LOC105329375	118.839	35.2336	1.77282	5.12e-10	1.73e-09	sodium/glucose cotransporter 5
LOC105325061	1853.62	542.216	1.77243	8.91e-76	3.32e-73	cytosolic purine 5\\'-nucleotidase isoform X3
LOC117680778	86.3011	25.3211	1.77203	7.04e-10	2.35e-09	neuronal acetylcholine receptor subunit alpha-6-like
LOC105329490	282.195	83.1252	1.77039	5.67e-23	4.21e-22	uncharacterized protein LOC105329490
LOC117682418	151.461	44.1476	1.77001	1.52e-15	7.5e-15	E3 ubiquitin-protein ligase TRIM71-like isoform X1
LOC105341050	29.2965	8.6151	1.76983	0.000118848	0.000249373	low-density lipoprotein receptor 1 isoform X1
LOC105322918	10.3848	3.0519	1.76982	0.0306541	0.0460345	histone-lysine N-methyltransferase PRDM9-like
LOC105323502	42.8435	12.4663	1.76912	9.18e-06	2.15e-05	prostaglandin E2 receptor EP4 subtype
LOC117683771	23.9317	6.9665	1.76897	0.00152283	0.00279769	uncharacterized protein LOC117683771
LOC105326157	22.314	6.4339	1.76766	0.00111516	0.00208467	CD63 antigen
LOC105333658	2373.34	697.743	1.76707	1.18e-64	2.79e-62	uncharacterized protein LOC105333658 isoform X1
LOC105337042	273.264	80.1832	1.767	2.59e-21	1.77e-20	leucine-rich repeat-containing protein 15
LOC105343700	466.179	137.456	1.76698	2.13e-33	3.01e-32	protein FAM92A-like isoform X8
LOC105333322	519.995	152.573	1.76686	3.11e-27	2.98e-26	prostaglandin reductase 1
LOC105327168	1323.94	389.725	1.76684	2.37e-42	8.39e-41	VWFA and cache domain-containing protein 1
LOC105327079	154.193	45.2127	1.7661	8.38e-13	3.43e-12	uncharacterized protein LOC105327079 isoform X1
LOC105341599	25.9268	7.7464	1.76503	0.000559735	0.00108582	heat shock 70 kDa protein 12A
LOC105328976	119.796	35.0654	1.76491	2.37e-12	9.48e-12	transmembrane protein 19 isoform X2
LOC105337979	95.7769	27.9763	1.76375	7.03e-11	2.53e-10	uncharacterized protein LOC105337979 isoform X1
LOC105347437	392.997	116.293	1.76287	3.05e-24	2.45e-23	uncharacterized protein LOC105347437 isoform X2
LOC109620588	32.4019	9.353	1.76249	0.000122481	0.000256716	uncharacterized protein LOC109620588 isoform X1
LOC117688206	89.0252	26.1714	1.76244	6.08e-10	2.04e-09	uncharacterized protein LOC117688206
LOC117683155	41.277	12.2548	1.76196	5.41e-06	1.3e-05	uncharacterized protein LOC117683155
LOC105318108	150.518	44.3378	1.76133	8.09e-15	3.81e-14	protein Spindly-A isoform X1
LOC105326219	129.507	38.6115	1.76132	6.28e-13	2.59e-12	uncharacterized protein LOC105326219 isoform X2
LOC105346179	126.996	37.58	1.76059	4.95e-14	2.21e-13	uncharacterized protein LOC105346179
LOC105341759	814.21	239.546	1.76056	3.02e-42	1.06e-40	mitochondrial import receptor subunit TOM20 homolog
LOC105341593	59.9829	17.7607	1.76044	5.99e-08	1.71e-07	uncharacterized protein LOC105341593 isoform X1
LOC105332467	29.1008	8.6131	1.75976	0.000180997	0.000372608	uncharacterized protein LOC105332467
LOC105320292	378.779	111.868	1.75975	4.33e-33	5.95e-32	uncharacterized protein MCAP_0864 isoform X3
LOC117687185	69.939	20.4793	1.75918	1.1e-08	3.34e-08	uncharacterized protein LOC117687185 isoform X1
LOC105341705	17.1619	5.0368	1.75909	0.00351467	0.00615684	actin isoform X1
LOC117685397	22.2022	6.5628	1.75875	0.001055	0.00197861	LOC117685397
LOC117687208	15.5369	4.7027	1.75674	0.00639108	0.0107593	uncharacterized protein LOC117687208
LOC105325072	129.644	38.3137	1.75658	1.46e-13	6.3e-13	deoxyribodipyrimidine photo-lyase
LOC105327227	10.2476	3.0499	1.75655	0.0236701	0.0362988	uncharacterized protein LOC105327227
LOC105333200	30.4923	8.8879	1.75629	0.000186044	0.00038242	uncharacterized protein LOC105333200
LOC105329104	129.644	38.3689	1.75594	5.14e-14	2.29e-13	uncharacterized protein LOC105329104 isoform X2
LOC105343193	157.643	47.0385	1.75567	1.56e-14	7.2e-14	uncharacterized protein LOC105343193
LOC105333011	61.3451	18.0294	1.75496	4.34e-08	1.25e-07	uncharacterized protein LOC105333011
LOC105343524	73.4268	21.8716	1.7533	3.63e-09	1.14e-08	uncharacterized protein LOC105343524
LOC105346709	321.15	95.5894	1.75277	2.23e-22	1.6e-21	neurogenic locus notch homolog protein 1
LOC105317291	27.4077	8.2196	1.75189	0.000329945	0.00065788	peroxidase-like protein
LOC105325470	68.2116	20.2147	1.75178	2.25e-08	6.66e-08	iroquois-class homeodomain protein irx-2
LOC105321346	83.2953	24.7845	1.75172	1.25e-08	3.77e-08	integrin beta-like protein C
LOC109620190	17.0983	5.0961	1.75119	0.00442635	0.00762508	C-type lectin domain family 3 member
LOC105332406	13.5605	4.0393	1.75064	0.0117425	0.0189474	polypeptide N-acetylgalactosaminyltransferase 5
LOC105327877	123.728	36.5935	1.75055	3.37e-12	1.33e-11	uncharacterized protein LOC105327877
LOC105319922	52.645	15.647	1.74959	7.63e-07	1.97e-06	LOC105319922
LOC105328894	4105.17	1222.01	1.74871	7.39e-73	2.45e-70	matrilin-2
LOC105332469	146.04	43.5366	1.74841	1.14e-12	4.65e-12	disintegrin and metalloproteinase domain-containing protein 26A-like
LOC105329927	378.649	113.348	1.74435	1.79e-25	1.54e-24	ankyrin repeat domain-containing protein 34B
LOC117683671	11.9068	3.5742	1.74287	0.0163424	0.025769	uncharacterized protein LOC117683671
LOC105336797	62.4122	18.6213	1.74268	1.61e-07	4.41e-07	uncharacterized protein LOC105336797
LOC105337740	903.804	270.607	1.7426	7.06e-37	1.35e-35	uncharacterized protein LOC105337740
LOC105317580	94.9602	28.5407	1.74245	9.58e-10	3.16e-09	43 kDa receptor-associated protein of the
LOC109619374	13.3462	3.9125	1.74045	0.0134767	0.0215302	LOC109619374
LOC105338246	10.1671	3.1113	1.73962	0.0297151	0.0447357	scavenger receptor cysteine-rich domain-containing group B
LOC105325217	188.58	56.4536	1.73802	2.46e-17	1.36e-16	solute carrier family 25 member 51
LOC105341773	693.68	207.777	1.73792	1.39e-34	2.18e-33	uncharacterized protein LOC105341773
LOC117689246	73.9394	22.0708	1.73763	2.23e-08	6.58e-08	uncharacterized protein LOC117689246 isoform X5
LOC105318464	410.555	123.436	1.7376	4.26e-25	3.59e-24	E3 ubiquitin-protein ligase TRIM36-like
LOC105321556	96.4627	29.2103	1.7374	2.41e-10	8.33e-10	uncharacterized protein LOC105321556
LOC105330843	11.7678	3.5149	1.73706	0.0184442	0.02881	uncharacterized protein LOC105330843 isoform X1
LOC105331692	107.362	32.0258	1.73653	1.88e-10	6.56e-10	uncharacterized protein LOC105331692
LOC105342575	277.038	82.8364	1.73645	3.18e-21	2.15e-20	integrin beta pat-3-like isoform X4
LOC105347673	52.2692	15.7697	1.73611	4.6e-07	1.21e-06	uncharacterized protein LOC105347673
LOC105325381	80.708	24.2581	1.73609	7.45e-09	2.29e-08	BTB/POZ domain-containing protein 6
LOC117680568	39.8855	11.7333	1.73586	0.000253358	0.00051226	uncharacterized protein LOC117680568
LOC105318069	23.5717	7.0237	1.73546	0.000963776	0.00181744	uncharacterized protein LOC105318069
LOC105332018	19.864	5.836	1.73531	0.00556281	0.00944093	cilia- and flagella-associated protein 57
LOC105342283	669.438	200.808	1.73527	2.39e-46	1.35e-44	mRNA (2\\'-O-methyladenosine-N(6)-)-methyltransferase
LOC117682923	10.0451	2.9865	1.73516	0.0318707	0.0476823	complement C1q tumor necrosis factor-related protein
LOC105334598	13.3804	3.9125	1.73508	0.0105445	0.0171437	uncharacterized protein LOC105334598 isoform X1
LOC117682975	26.9668	8.2115	1.73456	0.000489387	0.000956147	LOC117682975
LOC105337911	1056.66	317.381	1.73455	2.79e-51	2.61e-49	fibrillin-2 isoform X42
LOC105329047	211.72	63.5693	1.73399	7.94e-19	4.73e-18	39S ribosomal protein L46, mitochondrial
LOC109618487	165.393	50.0148	1.73392	2.22e-16	1.16e-15	uncharacterized protein LOC109618487
LOC105335728	326.977	98.6189	1.73337	1.07e-21	7.45e-21	serine beta-lactamase-like protein LACTB, mitochondrial
LOC105337251	165.437	50.0638	1.73292	1.4e-13	6.04e-13	uncharacterized protein LOC105337251 isoform X1
LOC105341382	11.7162	3.517	1.7323	0.0209001	0.0323559	uncharacterized protein LOC105341382 isoform X2
LOC105341974	122.158	37.2041	1.73135	2.11e-09	6.77e-09	putative amidohydrolase YtcJ
LOC105328774	18.2767	5.371	1.73117	0.00521242	0.00888736	ficolin-2
LOC117691258	252.992	76.011	1.7311	2.11e-22	1.52e-21	uncharacterized protein LOC117691258 isoform X3
LOC105348737	483.464	145.479	1.73102	1.02e-38	2.38e-37	POU domain, class 4, transcription factor
LOC105319127	181.346	54.8082	1.73012	6.83e-17	3.67e-16	protocadherin alpha-6 isoform X1
LOC117690710	25.0538	7.5521	1.72959	0.000762528	0.00145593	uncharacterized protein LOC117690710
LOC105322863	45.7069	13.9751	1.72957	8.43e-06	1.98e-05	uncharacterized protein LOC105322863
LOC109617557	302.27	91.3722	1.72948	2.33e-28	2.4e-27	uncharacterized protein LOC109617557
LOC109618346	118.718	35.7207	1.72874	1.18e-12	4.78e-12	protein toll-like
LOC105346473	455.12	137.668	1.72854	1.73e-26	1.58e-25	nuclear envelope integral membrane protein 1
LOC105324284	216.342	65.3857	1.72848	4.05e-19	2.44e-18	zinc finger protein 595
LOC105326964	87.2529	26.5006	1.72726	9.28e-10	3.07e-09	uncharacterized protein LOC105326964 isoform X2
LOC105320396	811.353	245.339	1.72696	1.21e-45	6.38e-44	leucine-rich repeat-containing protein 74B
LOC105321327	574.639	173.13	1.72652	2.23e-39	5.57e-38	uncharacterized protein LOC105321327
LOC105329473	838.605	252.947	1.72591	2.23e-38	4.96e-37	26S proteasome non-ATPase regulatory subunit 14
LOC105344129	36.2862	10.6826	1.72586	0.000164768	0.000340826	uncharacterized protein LOC105344129 isoform X2
LOC105347486	1790.88	542.059	1.72494	2.12e-72	6.95e-70	uncharacterized protein LOC105347486
LOC105319383	93.6902	28.3689	1.72412	1.71e-10	5.99e-10	G protein-activated inward rectifier potassium channel
LOC117682721	87.4681	26.8933	1.72086	5.69e-08	1.62e-07	tripartite motif-containing protein 2-like
LOC105328859	998.524	302.938	1.72043	8.84e-58	1.37e-55	universal stress protein YxiE
LOC105339805	82.3392	25.216	1.72039	2.23e-06	5.54e-06	uncharacterized protein LOC105339805 isoform X1
LOC105345284	102.845	31.0896	1.71974	2.11e-10	7.34e-10	lysine-specific demethylase 8
LOC105338072	427.055	129.995	1.71965	2.84e-30	3.25e-29	uncharacterized protein LOC105338072 isoform X1
LOC105338663	247.539	74.8417	1.71945	6.11e-22	4.3e-21	uncharacterized protein LOC105338663
LOC105339065	162.827	49.2479	1.71854	3.88e-17	2.12e-16	acetylcholine receptor subunit beta
LOC109619241	46.743	14.3726	1.71773	2.87e-06	7.07e-06	LOC109619241
LOC105325481	51.2861	15.4466	1.71769	1.61e-06	4.04e-06	longitudinals lacking protein, isoforms H/M/V-like
LOC117692835	58.0665	17.5624	1.71766	1.59e-07	4.35e-07	uncharacterized protein LOC117692835
LOC105340334	232.81	70.908	1.7167	7.06e-23	5.21e-22	thymidine kinase, cytosolic isoform X1
LOC105329314	74.9382	22.9121	1.71624	1.3e-08	3.93e-08	uncharacterized protein LOC105329314
LOC105325615	667.243	203.483	1.71584	4.87e-48	3.29e-46	uncharacterized protein LOC105325615
LOC105323724	387.94	118.524	1.71578	2.94e-31	3.59e-30	uncharacterized protein LOC105323724
LOC117687798	16.3312	4.8446	1.71557	0.0101205	0.0165088	multiple epidermal growth factor-like domains protein
LOC105346117	268.673	81.7031	1.71537	6.27e-23	4.64e-22	sperm-associated antigen 7 homolog
LOC117691480	84.5559	25.7861	1.71526	1.53e-08	4.6e-08	uncharacterized protein LOC117691480
LOC105344378	745.661	226.401	1.71523	3.53e-44	1.56e-42	dynein regulatory complex subunit 5
LOC105324749	237.32	72.162	1.71487	1.44e-23	1.1e-22	snake venom 5\\'-nucleotidase
LOC105329255	66.2003	20.0818	1.71405	2.76e-08	8.06e-08	fibropellin-1
LOC105324863	479.311	146.626	1.71387	5.51e-37	1.06e-35	neutral cholesterol ester hydrolase 1
LOC109619667	155.199	46.9951	1.7132	1.07e-14	4.97e-14	uncharacterized shell protein 6-like
LOC105330949	90.8699	27.4376	1.71232	7.38e-10	2.46e-09	uncharacterized protein LOC105330949
LOC105342963	137.718	42.1231	1.71166	2.11e-10	7.34e-10	uncharacterized protein LOC105342963
LOC117682194	13.3872	4.1742	1.71157	0.0135494	0.0216376	uncharacterized protein LOC117682194 isoform X2
LOC109619711	14.7101	4.445	1.71061	0.0155536	0.0245961	LOC109619711
LOC105319694	266.569	81.4957	1.71057	3.47e-25	2.94e-24	chromosome transmission fidelity protein 18 homolog
LOC105343195	116.011	35.6503	1.71014	1.97e-11	7.41e-11	methyltransferase-like protein 27
LOC117692912	79.552	24.3869	1.70999	1.82e-09	5.87e-09	glutamyl-tRNA(Gln) amidotransferase subunit C, mitochondrial-like
LOC105341772	240.034	73.5563	1.70977	9.61e-17	5.13e-16	copper chaperone for superoxide dismutase
LOC105342477	322.354	99.0586	1.70965	8.01e-25	6.64e-24	DNA repair and recombination protein RAD54-like
LOC117690670	11.5344	3.5088	1.70954	0.0218534	0.0337032	uncharacterized protein LOC117690670
LOC105335846	291.302	88.748	1.70891	1.5e-20	9.83e-20	DNA primase small subunit
LOC117690128	23.2764	7.218	1.70851	0.000787064	0.00150024	protein SSUH2 homolog
LOC105317500	281.618	86.4786	1.70848	3.32e-24	2.66e-23	uridine 5\\'-monophosphate synthase
LOC105341111	74.2088	22.7321	1.70795	2.88e-08	8.41e-08	uncharacterized protein LOC105341111
LOC105323067	44.6348	13.6499	1.70706	4.4e-06	1.06e-05	LOC105323067
LOC117686936	13.233	4.0434	1.7056	0.0133463	0.0213415	uncharacterized protein LOC117686936 isoform X1
LOC105321184	516.637	158.63	1.70548	5.14e-34	7.64e-33	uncharacterized protein LOC105321184 isoform X2
LOC105326172	18.2014	5.6982	1.70454	0.00514506	0.00877855	uncharacterized protein LOC105326172
LOC105322580	842.307	258.751	1.70372	3.02e-50	2.57e-48	protein FAM122A
LOC105319801	355.473	108.839	1.70346	3.97e-28	4e-27	uncharacterized protein LOC105319801
LOC117691395	173.153	53.4008	1.70341	5.97e-17	3.22e-16	beta-1,3-galactosyltransferase 1-like
LOC105318194	2582.31	793.12	1.70332	2.74e-61	5.43e-59	uncharacterized protein LOC105318194 isoform X1
LOC117687782	26.2788	7.9497	1.70324	0.000883307	0.00167406	uncharacterized protein LOC117687782 isoform X2
LOC117687724	88.8299	27.2385	1.70289	1.31e-10	4.64e-10	LOC117687724
LOC117684494	37.7768	11.5975	1.70288	4.14e-05	9.1e-05	multiple epidermal growth factor-like domains protein
LOC105330090	75.4185	22.9456	1.7028	2.05e-08	6.06e-08	dimethylaniline monooxygenase
LOC105336878	98.5217	30.1595	1.70244	3.81e-11	1.4e-10	uncharacterized protein LOC105336878 isoform X1
LOC105349017	36.1833	11.0671	1.7018	2.62e-05	5.88e-05	uncharacterized protein LOC105349017
LOC105337576	110.603	34.1755	1.70136	6.71e-12	2.59e-11	uncharacterized protein LOC105337576
LOC105338778	159.517	49.0466	1.70125	1.25e-16	6.61e-16	adenosine 3\\'-phospho 5\\'-phosphosulfate transporter 2 isoform
LOC105341845	67.3754	20.7984	1.70088	1.61e-07	4.41e-07	uncharacterized protein LOC105341845
LOC105346858	166.35	51.2237	1.70037	5.16e-17	2.8e-16	uncharacterized protein LOC105346858 isoform X2
LOC105346210	103.331	31.7959	1.69933	1.69e-09	5.45e-09	ankyrin-1-like
LOC105318398	78.8709	24.3133	1.69896	2.42e-09	7.73e-09	latrophilin Cirl-like
LOC105333946	140.698	43.0847	1.69838	2.56e-14	1.17e-13	uncharacterized protein LOC105333946 isoform X3
LOC117683585	374.315	115.387	1.69803	9.91e-31	1.17e-29	sorcin-like isoform X2
LOC105339884	218.817	67.9064	1.69675	3.07e-19	1.86e-18	uncharacterized protein LOC105339884
LOC117687034	11.3955	3.5149	1.6959	0.0265602	0.040364	LOC117687034
LOC105332089	103.113	31.6773	1.69558	8.74e-12	3.36e-11	uncharacterized protein LOC105332089
LOC105319705	385.846	119.638	1.69429	3.45e-25	2.92e-24	beta-1,3-galactosyltransferase 1 isoform X1
LOC105330018	97.9537	30.092	1.6939	4.64e-11	1.69e-10	innexin unc-9
LOC105338264	843.183	261.006	1.69334	5.5e-51	4.93e-49	androgen-induced gene 1 protein isoform X3
LOC117683286	9.8015	3.0499	1.6933	0.0296093	0.0445912	MAM and LDL-receptor class A domain-containing
LOC117684657	99.6468	30.8822	1.69236	1.65e-10	5.81e-10	uncharacterized protein LOC117684657
LOC105336629	283.316	87.9923	1.69201	3.73e-20	2.39e-19	heat shock 70 kDa protein 12A
LOC117683279	45.7688	14.2335	1.69172	5.15e-05	0.000112081	LOC117683279
LOC105333286	45.8133	14.3072	1.69128	3.7e-06	9.01e-06	uncharacterized protein LOC105333286
LOC105326792	317.687	98.7743	1.69112	6.55e-21	4.35e-20	porphobilinogen deaminase
LOC117693051	1376.96	427.105	1.69105	2.11e-32	2.77e-31	uncharacterized protein LOC117693051
LOC105317997	614.605	190.691	1.69105	4.87e-23	3.63e-22	glycoprotein 3-alpha-L-fucosyltransferase A-like
LOC105327434	351.366	109.051	1.6902	7.24e-30	8.1e-29	neurocalcin homolog
LOC117686923	30.5626	9.2241	1.68958	0.000683211	0.00131075	LOC117686923
LOC105346598	330.34	102.811	1.68946	1.52e-23	1.16e-22	sialin
LOC117692811	125.305	38.7562	1.68909	4.79e-12	1.87e-11	probable transporter MCH1
LOC105320042	352.334	109.426	1.68826	5.24e-20	3.32e-19	heat shock 70 kDa protein 12A
LOC105340766	621.089	192.231	1.68809	1.67e-35	2.8e-34	laccase-25
LOC105322063	323.118	100.516	1.68784	2.99e-25	2.54e-24	ALX homeobox protein 1
LOC117682372	52.2434	16.3043	1.68716	1.44e-06	3.64e-06	uncharacterized protein LOC117682372
LOC117689464	141.653	44.1366	1.68601	1.43e-14	6.6e-14	LOC117689464
LOC105322062	410.489	127.174	1.68537	8.08e-31	9.58e-30	sorbitol dehydrogenase isoform X2
LOC105333994	732.044	227.075	1.68525	9.28e-45	4.34e-43	glutathione S-transferase P 2-like
LOC105337965	150.683	46.6507	1.68396	4.98e-14	2.22e-13	uncharacterized protein LOC105337965
LOC105347799	22.6139	7.0299	1.68384	0.0026865	0.00478195	uncharacterized protein LOC105347799
LOC105317831	65.2172	20.5338	1.68369	1.33e-07	3.68e-07	uncharacterized protein LOC105317831
LOC117681958	35.3852	10.8135	1.68326	0.000573675	0.00111096	uncharacterized protein LOC117681958
LOC105339638	270.962	84.2961	1.68313	2.05e-24	1.66e-23	MORN repeat-containing protein 5
LOC117688267	69.8001	21.7959	1.68258	2.41e-08	7.08e-08	NADPH oxidase 5-like isoform X1
LOC105329491	140.887	43.6826	1.68158	2.38e-14	1.09e-13	spore cortex-lytic enzyme-like
LOC105332579	681.729	212.318	1.68129	1.1e-29	1.22e-28	chromobox protein homolog 8
LOC105334785	100.107	30.9464	1.68124	7.54e-10	2.51e-09	E3 ubiquitin-protein ligase TRIM56-like
LOC105341992	90.7243	28.3035	1.68104	6.78e-10	2.27e-09	acyl-coenzyme A thioesterase 13-like
LOC117689872	73.1727	23.0532	1.68095	4.82e-08	1.38e-07	uncharacterized protein LOC117689872 isoform X1
LOC105327561	1379.86	429.676	1.68062	1.3e-36	2.45e-35	COMM domain-containing protein 7 isoform X1
LOC117690893	26.0865	8.283	1.68051	0.00073499	0.00140536	LOC117690893
LOC105346207	182.622	56.6057	1.68036	1.54e-17	8.61e-17	probable dolichyl pyrophosphate Glc1Man9GlcNAc2 alpha-1,3-glucosyltransferase
LOC105321923	224.356	70.3501	1.68027	2.58e-15	1.26e-14	uncharacterized protein LOC105321923
LOC117682689	17.9133	5.692	1.67983	0.00524854	0.00894389	toll-like receptor 4
LOC117685975	37.1885	11.5996	1.67974	3.72e-05	8.21e-05	uncharacterized protein LOC117685975
LOC105347092	237.631	73.9076	1.67972	3.13e-21	2.12e-20	uncharacterized protein LOC105347092 isoform X2
LOC117683274	48.7796	15.3047	1.67941	1.79e-06	4.47e-06	caveolin-1-like
LOC109619523	107.814	33.9579	1.67934	7.61e-08	2.15e-07	tripartite motif-containing protein 45-like
LOC117689253	29.3291	9.3358	1.67895	0.000283306	0.000569462	uncharacterized protein LOC117689253
LOC117682005	32.3642	10.1391	1.67796	8e-05	0.000170943	uncharacterized protein LOC117682005
LOC105328928	177.831	55.546	1.67788	9.07e-17	4.84e-16	hydroxylysine kinase
LOC105336841	582.682	182.186	1.67779	9.6e-39	2.24e-37	zinc finger protein 521
LOC105334533	17416	5445.59	1.67707	2.18e-87	1.35e-84	uncharacterized protein LOC105334533 isoform X2
LOC105338416	205.625	64.5477	1.67667	2.86e-18	1.65e-17	proton-coupled folate transporter-like
LOC105349151	976.768	305.141	1.67657	1.77e-52	1.86e-50	tctex1 domain-containing protein 1
LOC105342795	106.728	32.8953	1.67592	1.29e-07	3.56e-07	paired box protein Pax-8
LOC105323739	273.165	85.0695	1.67576	3.98e-16	2.05e-15	sigma intracellular receptor 2
LOC105320078	119.143	37.0708	1.67506	4.62e-10	1.57e-09	complement C1q tumor necrosis factor-related protein
LOC105333688	40.3781	12.7198	1.67491	1.79e-05	4.09e-05	uncharacterized protein LOC105333688
LOC105326247	505.303	158.005	1.67454	2.23e-27	2.16e-26	N-acetylneuraminate lyase-like isoform X1
LOC117682648	16.1635	5.1043	1.67451	0.012239	0.0196879	uncharacterized protein LOC117682648
LOC105319099	482.32	151.101	1.67433	1.29e-32	1.72e-31	ankyrin repeat domain-containing protein 50
LOC105347935	584.849	183.041	1.67379	6.17e-39	1.47e-37	myoglobin
LOC105348174	632.843	198.666	1.67295	6.5e-46	3.56e-44	uncharacterized protein LOC105348174
LOC117689284	250.059	78.5931	1.67291	1.11e-20	7.32e-20	uncharacterized protein LOC117689284
LOC105318047	461.319	144.751	1.67268	3.71e-29	4e-28	zinc finger protein 675
LOC105344987	4601.04	1444.67	1.67074	1.11e-89	7.38e-87	DDB1- and CUL4-associated factor 11
LOC105317698	99.5798	31.1427	1.67057	5.78e-10	1.94e-09	uncharacterized protein LOC105317698
LOC105345169	130.095	40.7575	1.67055	2.93e-13	1.24e-12	homeobox protein slou
LOC105319093	25.5752	7.8945	1.66973	0.000778433	0.00148483	uncharacterized protein LOC105319093 isoform X2
LOC109618707	64.3099	20.2025	1.66969	1.38e-07	3.81e-07	uncharacterized protein LOC109618707
LOC105330205	52.8974	16.4503	1.66942	5.28e-06	1.27e-05	ufm1-specific protease 1-like
LOC109619966	25.7485	8.1522	1.66752	0.000557255	0.00108124	uncharacterized protein LOC109619966
LOC105332898	20.8814	6.4932	1.66699	0.00238311	0.00427384	LOC105332898
LOC105327306	211.66	66.6008	1.66619	7.7e-20	4.85e-19	omega-amidase NIT2
LOC105342431	738.827	232.345	1.66609	2.58e-30	2.95e-29	uncharacterized protein LOC105342431
LOC117688688	54.9459	17.4695	1.6658	6.58e-05	0.000141862	chitin synthase chs-2-like isoform X2
LOC105343453	213.37	67.1333	1.66544	9.43e-20	5.9e-19	beta-1,4-N-acetylgalactosaminyltransferase bre-4 isoform X3
LOC105343295	354.47	111.78	1.66527	1.07e-27	1.05e-26	ceramide kinase isoform X1
LOC105329803	1200.93	378.084	1.66525	2.65e-54	3.09e-52	multiple epidermal growth factor-like domains protein
LOC117690971	31.98	10.0695	1.66524	0.000186623	0.000383523	heat shock 70 kDa protein 12A-like
LOC105330335	96.4564	30.5951	1.66523	6.9e-09	2.13e-08	uncharacterized protein LOC105330335
LOC117683789	38.3415	11.9951	1.66487	2.86e-05	6.39e-05	uncharacterized protein LOC117683789 isoform X2
LOC105340026	680.26	214.517	1.66413	1.49e-36	2.78e-35	uncharacterized protein LOC105340026
LOC117687557	250.099	78.3173	1.66404	7.67e-11	2.76e-10	LOC117687557
LOC105344621	615.202	194.118	1.66386	4.33e-32	5.56e-31	leucine-rich repeat-containing protein 1
LOC105327844	815.155	256.855	1.66342	9.74e-42	3.19e-40	uncharacterized protein LOC105327844 isoform X1
LOC105330933	57.6323	18.1624	1.6627	3.11e-07	8.32e-07	MRN complex-interacting protein
LOC105320601	64.1463	20.3374	1.66251	5.14e-07	1.35e-06	heat shock 70 kDa protein 12A-like
LOC105334496	295.797	93.3027	1.662	3.29e-26	2.96e-25	uncharacterized protein LOC105334496
LOC105327926	284.095	89.6896	1.66054	3.98e-21	2.67e-20	uncharacterized protein LOC105327926
LOC105344864	1052.73	333.213	1.66052	5.76e-40	1.54e-38	chitin synthase chs-2 isoform X2
LOC105328465	367.502	116.225	1.66032	5.27e-26	4.67e-25	uncharacterized protein LOC105328465 isoform X3
LOC117684305	33.3558	10.5325	1.6602	0.000638105	0.00122926	vicilin-like seed storage protein At2g18540
LOC105323978	239.54	75.8753	1.65995	1.19e-18	7.02e-18	uncharacterized protein LOC105323978
LOC105321546	1527.91	483.801	1.65894	1.28e-60	2.4e-58	BTB/POZ domain-containing protein KCTD12
LOC117690292	103.974	33.1104	1.65789	4e-10	1.36e-09	E3 ubiquitin-protein ligase Midline-1-like
LOC105325786	222.666	70.9399	1.65783	5.9e-16	2.99e-15	39S ribosomal protein L27, mitochondrial isoform
LOC105334146	97.8643	31.3342	1.65767	1.01e-09	3.32e-09	uncharacterized protein LOC105334146 isoform X1
LOC105343941	165.935	52.7395	1.65714	4.24e-16	2.17e-15	protein downstream neighbor of son homolog
LOC117681550	35.0578	11.0712	1.6568	5.02e-05	0.000109458	LOC117681550
LOC105348196	698.346	221.838	1.65675	1.38e-48	9.87e-47	hillarin
LOC105340823	351.174	111.581	1.6566	4.77e-29	5.1e-28	uncharacterized protein LOC105340823 isoform X1
LOC105321301	262.797	82.9354	1.6562	3.64e-16	1.87e-15	inositol monophosphatase 1
LOC105338103	30.4186	9.8049	1.65563	0.000215578	0.000439668	laccase-3
LOC105326117	9.594	3.1113	1.6551	0.0333631	0.0497234	peptidase inhibitor 16-like
LOC105346617	409.001	129.334	1.65464	9.1e-24	7.08e-23	uncharacterized protein LOC105346617
LOC105341371	550.399	174.743	1.6542	5.67e-39	1.36e-37	chitin synthase chs-2 isoform X1
LOC105347138	1662.02	528.538	1.65379	1.24e-58	2.09e-56	oxysterols receptor LXR-alpha isoform X1
LOC105327665	1366.75	434.201	1.65299	1.86e-51	1.78e-49	crystallin J1A
LOC105342968	360.053	114.815	1.65293	3.18e-29	3.45e-28	molybdenum cofactor biosynthesis protein 1-like
LOC105331673	409.614	130.721	1.65273	1.86e-29	2.04e-28	voltage-dependent R-type calcium channel subunit alpha-1E
LOC105326767	64.7284	20.4241	1.65259	9.83e-07	2.52e-06	uncharacterized protein LOC105326767
LOC105336374	285.76	91.3469	1.65228	7.79e-17	4.17e-16	uncharacterized protein LOC105336374 isoform X1
LOC105347653	2331.23	742.52	1.65223	2.16e-49	1.67e-47	uncharacterized protein LOC105347653 isoform X2
LOC109617073	144.067	45.7288	1.65144	1.63e-12	6.56e-12	techylectin-5A-like isoform X2
LOC117684934	215.602	68.5264	1.65103	5.98e-18	3.4e-17	uncharacterized protein LOC117684934
LOC105324027	11.0626	3.5108	1.65091	0.0233003	0.03577	LOC105324027
LOC105318766	33.2821	10.5346	1.65084	9.1e-05	0.000193545	acetylcholine receptor subunit beta
LOC105334821	1951.15	621.549	1.65069	5.82e-64	1.31e-61	ATPase MORC2 isoform X1
LOC105317126	510.274	162.792	1.65061	2.41e-33	3.38e-32	phospholipase A(2)-like isoform X3
LOC105327300	69.9267	22.4	1.65051	5.66e-08	1.61e-07	neural cell adhesion molecule 1-A
LOC105328053	82.3723	26.1141	1.65031	1.49e-09	4.84e-09	lysophospholipase-like protein 1
LOC117693154	300.275	95.5698	1.65025	1.1e-25	9.55e-25	uncharacterized protein LOC117693154 isoform X1
LOC105348982	131.379	41.755	1.65025	2.76e-12	1.1e-11	uncharacterized protein LOC105348982
LOC109621204	47.608	15.1043	1.65018	4.61e-06	1.11e-05	uncharacterized protein LOC109621204
LOC105341058	265.88	84.2601	1.64995	8.15e-20	5.12e-19	uncharacterized protein LOC105341058
LOC105343239	1159.79	370.627	1.64873	7.31e-56	9.59e-54	thiopurine S-methyltransferase
LOC105335380	17.3093	5.4384	1.64794	0.00479035	0.00820686	uncharacterized protein LOC105335380
LOC105343345	3460.58	1105.01	1.64783	5.5e-69	1.59e-66	uncharacterized protein LOC105343345
LOC105328197	48.5993	15.3812	1.64766	8.02e-05	0.000171345	uncharacterized protein LOC105328197 isoform X2
LOC105320891	41.8192	13.6368	1.64715	0.000144656	0.000300804	uncharacterized protein LOC105320891
LOC117683272	672.696	215.044	1.64691	1.43e-31	1.78e-30	spore coat protein SP65-like
LOC105340514	5234.56	1671.67	1.64676	3.46e-72	1.12e-69	LOC105340514
LOC105318910	596.944	191.158	1.64671	6.9e-37	1.32e-35	transient receptor potential cation channel subfamily
LOC105326788	66.4867	21.2082	1.64604	1.06e-07	2.96e-07	dephospho-CoA kinase domain-containing protein
LOC105334835	61.4193	19.4225	1.64587	8.5e-07	2.19e-06	apelin receptor-like isoform X1
LOC105341303	469.988	150.569	1.64587	5.23e-27	4.91e-26	uncharacterized protein LOC105341303 isoform X1
LOC105317671	70.0813	22.7211	1.64545	1.69e-07	4.63e-07	uncharacterized protein LOC105317671
LOC105320584	69.872	22.4655	1.64508	4.1e-08	1.18e-07	MAM and LDL-receptor class A domain-containing
LOC105318598	566.459	180.623	1.64503	8.17e-34	1.2e-32	glutathione S-transferase omega-1-like
LOC105338061	22.1594	7.0953	1.64442	0.00163058	0.00298594	LOC105338061
LOC117690302	790.053	252.924	1.6433	1.33e-47	8.61e-46	uncharacterized protein LOC117690302 isoform X1
LOC109620099	30.1306	9.7415	1.64235	0.000271536	0.000547344	LOC109620099
LOC105346942	97.5386	31.2675	1.64038	2.73e-09	8.7e-09	uncharacterized protein LOC105346942
LOC105348747	351.817	113.107	1.63976	8.76e-30	9.75e-29	uncharacterized protein LOC105348747
LOC105336034	244.242	78.2066	1.6394	8.74e-22	6.09e-21	von Willebrand factor D and EGF
LOC105329804	1059.64	339.584	1.63935	6.21e-52	6.2e-50	multiple epidermal growth factor-like domains protein
LOC105322821	285.27	91.555	1.6391	5.38e-23	4e-22	uncharacterized protein LOC105322821 isoform X2
LOC117684797	233.785	75.2786	1.63895	1.35e-18	7.96e-18	LOC117684797
LOC105318972	44.0875	14.0495	1.63891	1.12e-05	2.6e-05	von Willebrand factor D and EGF
LOC105326105	221.249	70.8352	1.63871	5.79e-16	2.93e-15	universal stress protein YxiE isoform X1
LOC105322531	25.1928	8.144	1.63821	0.000880137	0.00166852	uncharacterized protein LOC105322531
LOC105334289	55.5483	18.088	1.63792	2.11e-05	4.79e-05	uncharacterized protein LOC105334289
LOC117692566	34.4881	10.9996	1.63758	9.85e-05	0.000208775	uncharacterized protein LOC117692566
LOC105334298	114.763	36.6589	1.63723	8.44e-11	3.03e-10	uncharacterized protein LOC105334298
LOC105334210	69.8081	22.7272	1.63712	3.52e-06	8.59e-06	uncharacterized protein LOC105334210
LOC105340213	23.8665	7.8037	1.6371	0.00394168	0.00684134	toll-like receptor 2
LOC105345997	331.325	106.945	1.63685	1.17e-20	7.67e-20	periostin
LOC105324713	322.481	103.373	1.63681	3.47e-14	1.57e-13	tripartite motif-containing protein 2
LOC105334152	44.4357	14.4912	1.63656	9.37e-05	0.000199088	multiple epidermal growth factor-like domains protein
LOC105329077	455.169	146.276	1.63513	8.31e-34	1.21e-32	LOC105329077
LOC105343052	405.885	130.433	1.63512	8.79e-27	8.16e-26	CASP8-associated protein 2
LOC117682189	12.665	4.1681	1.63494	0.0173152	0.027184	uncharacterized protein LOC117682189
LOC117682011	310.644	100.572	1.63454	4.65e-20	2.96e-19	macrophage-expressed gene 1 protein-like, partial
LOC105324172	229.553	73.4454	1.63387	4.88e-17	2.65e-16	uncharacterized protein LOC105324172
LOC105330036	257.099	83.3931	1.63376	6.28e-19	3.76e-18	SWI/SNF-related matrix-associated actin-dependent regulator of chromatin
LOC105341481	116.272	37.5002	1.63347	1.35e-12	5.48e-12	neuronal acetylcholine receptor subunit alpha-6
LOC105327176	1628.61	524.413	1.63347	5.62e-58	8.98e-56	cytochrome P450 4F22 isoform X2
LOC105341864	262.48	85.0017	1.63245	1.02e-19	6.36e-19	protein FAM167A
LOC105346219	76.9677	25.0401	1.63213	5.35e-08	1.53e-07	uncharacterized protein LOC105346219
LOC105328014	92.7968	29.9563	1.63169	2.14e-09	6.85e-09	uncharacterized protein LOC105328014
LOC105336530	1736.48	559.443	1.63163	3.89e-42	1.34e-40	rho GTPase-activating protein 6 isoform X2
LOC109619581	46.9938	15.1718	1.63129	4.96e-06	1.19e-05	fibrinogen-like protein A isoform X1
LOC105341070	2130.32	687.771	1.63096	2.5e-67	6.67e-65	DNA topoisomerase I, mitochondrial isoform X1
LOC105344182	84.5169	27.2221	1.63081	1.77e-08	5.26e-08	deleted in malignant brain tumors 1
LOC105321255	81.6708	26.4291	1.63029	5.69e-09	1.76e-08	cell wall integrity and stress response
LOC105330864	106.836	34.7305	1.6301	7.78e-10	2.59e-09	probable E3 ubiquitin-protein ligase MID2
Perlucin	72.8965	23.2818	1.62971	7.48e-07	1.94e-06	Perlucin
LOC105320800	46.9972	15.3006	1.62952	8.2e-06	1.93e-05	tryptophan--tRNA ligase, mitochondrial
LOC117690355	65.2036	20.7542	1.62945	4.99e-07	1.31e-06	putative defense protein 3
LOC105339876	59.7617	19.4074	1.62934	4.95e-07	1.3e-06	L-galactose dehydrogenase
LOC105338026	131.941	42.3497	1.62907	8.85e-10	2.93e-09	hemicentin-1 isoform X2
LOC105326521	158.242	51.2831	1.62906	4.22e-16	2.16e-15	zinc finger and BTB domain-containing protein
LOC105317878	29.6036	9.5513	1.62891	0.000598919	0.00115729	uncharacterized protein LOC105317878
LOC105339087	1412.19	456.653	1.62879	1.02e-48	7.39e-47	NACHT and WD repeat domain-containing protein
LOC105343077	11.0625	3.6417	1.62878	0.0256321	0.0390716	protein draper isoform X2
LOC117681692	238.415	77.4516	1.62861	4.95e-21	3.31e-20	uncharacterized protein LOC117681692 isoform X2
LOC105321008	24.8924	8.0172	1.62859	0.00103696	0.00194694	multiple epidermal growth factor-like domains protein
LOC117687348	82.4049	26.3153	1.62838	1.79e-08	5.33e-08	multiple epidermal growth factor-like domains protein
LOC105340438	879.922	283.853	1.62811	2.93e-31	3.59e-30	isochorismatase domain-containing protein 2
LOC117690059	26.5135	8.609	1.62782	0.00163428	0.00299212	inositol 1,4,5-trisphosphate receptor type 3-like
LOC117693045	17.045	5.4957	1.62762	0.0178159	0.0278976	WAP four-disulfide core domain protein 1-like
LOC105340261	404.95	130.71	1.62691	1.16e-27	1.14e-26	NACHT domain- and WD repeat-containing protein
LOC105318329	26.4657	8.5558	1.62648	0.000913835	0.0017283	uncharacterized protein LOC105318329
LOC105331022	350.291	113.059	1.62624	9.12e-26	7.99e-25	zinc finger protein 521 isoform X1
LOC105319616	463.763	150.77	1.6261	2.06e-30	2.38e-29	serine/threonine-protein kinase Nek2 isoform X1
LOC105328291	203.539	65.4241	1.62574	1.03e-16	5.49e-16	tigger transposable element-derived protein 6
LOC105327892	145.529	47.4933	1.62547	2.08e-13	8.89e-13	galactoside 2-alpha-L-fucosyltransferase 2
LOC117686521	38.9866	12.6544	1.62535	2.47e-05	5.56e-05	tripartite motif-containing protein 55-like
LOC105335346	253.427	81.8593	1.6244	6.72e-21	4.46e-20	uncharacterized protein LOC105335346 isoform X2
LOC105317573	407.366	132.588	1.623	8.29e-31	9.83e-30	protein CIP2A homolog isoform X2
LOC105338073	219.086	70.9763	1.62282	3.35e-18	1.93e-17	uncharacterized protein LOC105338073
LOC117684629	799.943	260.075	1.62146	3.13e-44	1.4e-42	monocarboxylate transporter 13-like
LOC117686234	40.6166	13.3219	1.62132	3.31e-05	7.35e-05	uncharacterized protein LOC117686234
LOC105322317	329.345	106.713	1.62119	8.15e-27	7.57e-26	uncharacterized protein LOC105322317
LOC105331131	500.515	162.754	1.62066	2.36e-33	3.32e-32	putative protocadherin beta-18 isoform X1
LOC105326954	52.9982	17.4205	1.62003	2.88e-06	7.08e-06	LOC105326954
LOC105325228	61.0706	20.0646	1.61938	1.08e-06	2.77e-06	dual specificity protein phosphatase 19
LOC117692189	186.105	60.5051	1.61803	6.02e-18	3.42e-17	uncharacterized protein LOC117692189 isoform X1
LOC105329567	15.5954	5.1023	1.61754	0.0074304	0.0123725	multiple epidermal growth factor-like domains protein
LOC105322228	3387.88	1104.01	1.61739	1.27e-79	5.75e-77	uncharacterized protein LOC105322228
LOC105318383	6792.84	2215.13	1.61682	1.19e-86	7e-84	eyes absent homolog 2 isoform X6
LOC105337833	304.95	99.9723	1.61626	7.1e-22	4.96e-21	uncharacterized protein LOC105337833
LOC105319501	24.9217	8.281	1.61608	0.00124605	0.00231567	techylectin-5A
LOC117687688	68.0362	22.1362	1.61588	6.51e-08	1.85e-07	multiple epidermal growth factor-like domains protein
LOC105328358	64.1938	20.6233	1.61528	5.26e-05	0.000114442	GLIPR1-like protein 1
LOC105322319	1099.3	358.573	1.61517	1.17e-57	1.8e-55	uncharacterized protein LOC105322319
LOC105343584	271.942	88.6123	1.61444	1.05e-21	7.31e-21	BTB/POZ domain-containing protein 17
LOC105322108	27.6788	8.8797	1.61345	0.00104926	0.00196866	short-chain collagen C4 isoform X1
LOC117680392	189.793	62.5416	1.61287	6.09e-14	2.7e-13	retinol dehydrogenase 13-like
LOC109617926	17.0949	5.6961	1.61206	0.00662831	0.0111264	LOW QUALITY PROTEIN: uncharacterized protein LOC109617926
LOC105324561	16.8649	5.4957	1.61186	0.0168687	0.0265214	uncharacterized protein LOC105324561
LOC105334150	137.368	44.8744	1.61172	1.77e-13	7.61e-13	zinc finger protein 2
LOC117684541	23.2934	7.7464	1.6117	0.00168385	0.00307728	heat shock protein 68-like
LOC105342255	554.748	181.658	1.61131	1.81e-31	2.24e-30	gastric triacylglycerol lipase isoform X1
LOC117681233	37.374	12.445	1.61124	9.7e-05	0.000205643	peptidyl-prolyl cis-trans isomerase FKBP10-like
LOC105337615	298.673	97.4429	1.61109	1.53e-20	1e-19	von Willebrand factor A domain-containing protein
LOC109619193	32.3591	10.5407	1.61097	0.000135316	0.000282442	uncharacterized protein LOC109619193
LOC105323960	287.975	94.6819	1.61084	3.38e-21	2.29e-20	uncharacterized protein LOC105323960
LOC105329550	939.785	308.023	1.61035	4.22e-48	2.89e-46	NACHT domain- and WD repeat-containing protein
LOC105331182	717.573	235.328	1.61013	4.99e-44	2.17e-42	nuclear receptor ROR-beta isoform X2
LOC117691490	267.725	87.4777	1.60921	8.59e-21	5.68e-20	uncharacterized protein LOC117691490 isoform X5
LOC105338658	442.844	145.083	1.60903	4.02e-31	4.87e-30	uncharacterized protein LOC105338658
LOC105344832	12.4316	4.1681	1.60809	0.021089	0.0326168	LOC105344832
LOC117687948	99.9319	32.728	1.60793	1.99e-09	6.4e-09	LOC117687948
LOC105346234	227.121	74.8504	1.60712	6.07e-19	3.64e-18	von Willebrand factor C domain-containing protein
LOC105325095	471.905	154.26	1.60641	3.29e-25	2.79e-24	L-proline trans-4-hydroxylase
LOC105342467	95.0563	30.9628	1.60614	1.3e-09	4.25e-09	uncharacterized protein LOC105342467
LOC105341899	56.697	18.4986	1.60601	3.61e-06	8.81e-06	uncharacterized protein LOC105341899
LOC105344327	326.284	107.288	1.60555	6.34e-26	5.59e-25	protein fem-1 homolog B
LOC105335892	113.743	37.4389	1.60537	1.09e-10	3.88e-10	uncharacterized protein LOC105335892
LOC109619895	113.39	37.2016	1.60435	2.2e-08	6.51e-08	FMRFamide receptor
LOC117689003	18.5377	6.1632	1.6036	0.00396929	0.00688618	GTPase IMAP family member 4-like isoform
LOC117685716	64.6525	21.3432	1.60327	9.76e-07	2.5e-06	uncharacterized protein LOC117685716 isoform X1
LOC117690680	48.908	16.0425	1.60298	1.74e-05	3.99e-05	uncharacterized protein LOC117690680 isoform X1
LOC105337527	241.726	79.8544	1.60223	3.49e-20	2.24e-19	uncharacterized protein LOC105337527 isoform X2
LOC105318487	35.5881	11.7837	1.60125	0.000367392	0.000728722	uncharacterized protein LOC105318487 isoform X1
LOC105344629	65.981	21.8634	1.60097	2.17e-07	5.89e-07	uncharacterized protein LOC105344629
LOC117691870	24.8288	8.281	1.60079	0.00301821	0.00533534	multiple epidermal growth factor-like domains protein
LOC105347809	286.061	94.7391	1.60057	9.8e-24	7.6e-23	tethering factor for nuclear proteasome STS1-like
LOC109619593	93.445	30.8618	1.60002	7.16e-08	2.03e-07	E3 ubiquitin-protein ligase TRIM56-like
LOC105337927	22.8939	7.4294	1.59987	0.00205385	0.00371202	uncharacterized protein LOC105337927
LOC105341059	19.972	6.5607	1.599	0.00303829	0.00536803	uncharacterized protein LOC105341059
LOC105322969	445.612	147.121	1.59889	1.34e-30	1.57e-29	HAUS augmin-like complex subunit 3
LOC105317491	214.008	70.7751	1.59754	2.73e-15	1.33e-14	uncharacterized protein LOC105317491 isoform X1
LOC105337614	53.4909	17.6912	1.59718	1.49e-06	3.77e-06	LOC105337614
LOC105346890	224.304	73.838	1.59695	2.7e-18	1.56e-17	uncharacterized protein LOC105346890
LOC105334964	177.335	58.645	1.59683	3.36e-16	1.73e-15	monocarboxylate transporter 12
LOC117687061	214.536	71.3395	1.59516	4.85e-16	2.47e-15	uncharacterized protein LOC117687061
LOC105322934	144.304	47.4069	1.59439	2.8e-12	1.11e-11	uncharacterized protein LOC105322934 isoform X1
LOC105318016	266.429	87.7636	1.59161	2.11e-16	1.1e-15	uncharacterized protein LOC105318016
LOC117681706	22.6741	7.364	1.59043	0.00258976	0.00461943	uncharacterized protein LOC117681706
LOC117689716	18.0798	5.9669	1.59023	0.0138074	0.0220218	uncharacterized protein LOC117689716
LOC105333562	10.6576	3.5742	1.58932	0.0324405	0.048444	uncharacterized protein LOC105333562
LOC105342553	546.877	182.01	1.58914	1.5e-37	3.08e-36	uncharacterized protein LOC105342553
LOC105336786	701.109	233.56	1.58875	8.55e-40	2.24e-38	McKusick-Kaufman/Bardet-Biedl syndromes putative chaperonin
LOC117683698	85.4518	28.6859	1.58861	4.04e-08	1.17e-07	uncharacterized protein LOC117683698
LOC105326770	19.9101	6.7571	1.58815	0.00410535	0.00710454	uncharacterized protein LOC105326770
LOC117681414	1626.08	540.94	1.58752	1.64e-33	2.33e-32	LOC117681414
LOC117680670	790.815	262.829	1.5873	2.45e-46	1.38e-44	uncharacterized protein LOC117680670 isoform X9
LOC105335260	495.358	164.527	1.58687	1.99e-25	1.71e-24	ADP-ribose glycohydrolase ARH3
LOC105330198	469.596	156.049	1.58679	3.21e-22	2.29e-21	uncharacterized protein LOC105330198
LOC105317244	51.4936	17.1751	1.58553	3.23e-05	7.18e-05	neuronal acetylcholine receptor subunit alpha-3
LOC109617621	36.6018	12.3243	1.58513	8.6e-05	0.000183279	LOC109617621
LOC105324526	66.7824	22.2712	1.58505	2.49e-07	6.71e-07	LOC105324526
LOC117682859	172.695	57.3264	1.58445	8.86e-16	4.43e-15	orexin receptor type 1-like
LOC105330249	93.7436	31.0323	1.58442	2.58e-09	8.25e-09	uncharacterized protein LOC105330249 isoform X1
LOC117686785	29.3143	9.9256	1.58283	0.0089283	0.0146969	LOC117686785
LOC105333091	40.7882	13.4577	1.58216	2.91e-05	6.5e-05	monocarboxylate transporter 12-B
LOC105324825	279.457	93.76	1.58188	3.25e-17	1.79e-16	alpha-protein kinase vwkA
LOC105342828	2002.37	669.343	1.58136	3.56e-58	5.82e-56	tissue factor pathway inhibitor
LOC105323693	287.949	96.4908	1.58066	4.76e-20	3.02e-19	uncharacterized protein LOC105323693
LOC105321553	347.753	116.235	1.58066	2.75e-25	2.35e-24	heat shock 70 kDa protein 12A
LOC105331977	12.1863	4.1068	1.57921	0.0207427	0.0321233	uncharacterized protein LOC105331977 isoform X2
LOC105329904	290.966	97.301	1.57851	1.34e-20	8.8e-20	non-homologous end-joining factor 1
LOC105329459	111.715	37.5023	1.57848	8.78e-11	3.14e-10	PCNA-interacting partner
LOC117686418	21.1335	7.0258	1.57841	0.00212076	0.00382658	uncharacterized protein LOC117686418
LOC105339973	270.5	90.1493	1.57832	3.99e-18	2.28e-17	natural resistance-associated macrophage protein 2-like isoform
LOC109620542	52.6691	17.6933	1.57687	1.13e-05	2.62e-05	uncharacterized protein LOC109620542
LOC105333836	214.505	72.155	1.57648	1.63e-16	8.59e-16	cytochrome P450 2C3
LOC105338239	42.1195	14.1129	1.57572	2.51e-05	5.64e-05	tyrosine-protein kinase Fer
LOC117681188	17.8994	5.9669	1.57521	0.00991057	0.0161867	uncharacterized protein LOC117681188
LOC105343834	72.3733	24.256	1.57492	2.69e-08	7.87e-08	tripartite motif-containing protein 3
LOC105317501	371.836	124.726	1.57465	1.49e-28	1.54e-27	transmembrane 7 superfamily member 3 isoform
LOC105320004	128.116	43.27	1.57228	7.59e-12	2.93e-11	small conductance calcium-activated potassium channel protein
LOC105347305	131.928	44.0127	1.57206	1.56e-12	6.29e-12	myeloid differentiation primary response protein MyD88
LOC105347435	780.92	262.882	1.57009	2.46e-47	1.54e-45	E3 ubiquitin-protein ligase UHRF1
LOC105324274	104.986	35.454	1.56912	1.79e-10	6.26e-10	myb-like protein X
LOC105348703	172.867	58.5665	1.56887	8.24e-15	3.88e-14	uncharacterized protein LOC105348703
LOC117686091	19.7695	6.8246	1.56871	0.00780721	0.0129602	uncharacterized protein LOC117686091
LOC109618783	59.8837	20.0143	1.56812	1.71e-06	4.3e-06	MAM and LDL-receptor class A domain-containing
LOC117684837	22.6809	7.8078	1.56802	0.00531711	0.00905449	uncharacterized protein LOC117684837
LOC117681418	51.3462	17.4818	1.56716	1.12e-05	2.61e-05	general transcription factor IIH subunit 4-like
LOC117690669	25.7091	8.8012	1.56711	0.00167816	0.00306792	uncharacterized protein LOC117690669
LOC105320896	53.7756	18.1644	1.56691	1.04e-05	2.43e-05	uncharacterized protein LOC105320896
LOC105332464	14.8833	4.91	1.56669	0.0120718	0.0194351	LOW QUALITY PROTEIN: cytochrome P450 2B19
LOC117686079	13.5914	4.6945	1.56516	0.0289842	0.0437322	LOC117686079
LOC117685433	22.6623	7.8139	1.56507	0.00990383	0.0161767	uncharacterized protein LOC117685433
LOC105348744	1313.95	443.976	1.56499	8.4e-67	2.17e-64	ribonucleoside-diphosphate reductase large subunit
LOC109620119	13.588	4.6945	1.56489	0.0289566	0.043693	LOC109620119
LOC117691479	67.3546	22.8466	1.56485	4.42e-06	1.07e-05	uncharacterized protein LOC117691479 isoform X1
LOC117682673	51.245	17.5432	1.56477	1.14e-05	2.65e-05	protein PopC-like
LOC105337815	366.433	123.281	1.56475	9.58e-23	7.02e-22	5\\'-nucleotidase domain-containing protein 3
LOC105333199	30.0446	10.3333	1.56424	0.000534206	0.00103904	uncharacterized protein LOC105333199
LOC105329354	18.0129	6.1591	1.56407	0.0061814	0.0104276	uncharacterized protein LOC105329354 isoform X6
LOC105327998	1303.58	440.35	1.56386	1.96e-38	4.39e-37	calmodulin-A
LOC109620497	30.0789	10.3293	1.56365	0.000384444	0.000761044	uncharacterized protein LOC109620497
LOC105345084	392.461	133.441	1.5624	2.63e-16	1.36e-15	beta-1,3-galactosyltransferase 1
LOC105328768	180.598	61.1358	1.56183	2.24e-11	8.36e-11	toll-like receptor 4 isoform X1
LOC117687126	95.5828	32.4634	1.55993	3.11e-10	1.07e-09	uncharacterized protein LOC117687126
LOC117683126	41.7213	14.1824	1.55991	2.45e-05	5.52e-05	multiple epidermal growth factor-like domains protein
LOC117682909	44.7034	15.045	1.55989	1.66e-05	3.8e-05	heavy metal-binding protein HIP-like isoform X1
LOC105335170	139.888	47.3857	1.55989	1.15e-12	4.66e-12	uncharacterized protein LOC105335170 isoform X2
LOC105320092	268.615	90.8024	1.55983	9.57e-17	5.11e-16	6-phosphogluconolactonase
LOC117687819	223.195	76.3113	1.55926	1.03e-10	3.67e-10	deoxynucleoside triphosphate triphosphohydrolase SAMHD1-like
LOC105342120	1571.46	532.831	1.55898	7e-62	1.45e-59	glutathione S-transferase omega-1
LOC109620951	22.4131	7.6789	1.55896	0.00396641	0.00688206	uncharacterized protein LOC109620951 isoform X3
LOC105339703	839.79	284.56	1.55894	3.67e-38	8.01e-37	uncharacterized protein CFAP97D1
LOC117680385	43.267	14.7722	1.55885	2.38e-05	5.37e-05	sepiapterin reductase-like
LOC105339420	618.517	210.006	1.55879	1.14e-38	2.63e-37	E3 ubiquitin-protein ligase HECTD3
LOC105325124	284.039	96.9449	1.55768	4.75e-17	2.58e-16	major facilitator superfamily domain-containing protein 1
LOC117690469	245.99	83.9407	1.55699	2.13e-18	1.24e-17	von Willebrand factor D and EGF
LOC105327248	74.4269	25.3824	1.55635	3.18e-08	9.27e-08	complement C1q-like protein 4
LOC105338190	41.7472	14.1742	1.55635	3.65e-05	8.07e-05	alcohol dehydrogenase
LOC105348352	1661.18	564.591	1.55631	2.72e-55	3.44e-53	uncharacterized protein LOC105348352 isoform X1
LOC117689002	78.0593	26.8974	1.55611	9.08e-07	2.34e-06	GTPase IMAP family member 4-like isoform
LOC117692378	29.8988	10.1329	1.55577	0.00175678	0.00320323	sulfotransferase 6B1-like
LOC117683411	14.8558	5.0348	1.55504	0.0114503	0.0185079	LOC117683411
LOC105338442	534.735	182.131	1.55408	5.71e-31	6.83e-30	cytoplasmic phosphatidylinositol transfer protein 1
LOC105345021	47.151	16.0364	1.55392	0.00110351	0.00206461	uncharacterized protein LOC105345021
LOC105325617	255.489	86.9976	1.55375	1.86e-20	1.21e-19	caspase-14
LOC105322066	886.419	301.37	1.55352	1.91e-29	2.09e-28	protein PFF0380w-like
LOC105319280	8129.2	2770.38	1.55255	4.16e-37	8.15e-36	poly
LOC105329122	81.8081	28.0818	1.55255	3.91e-08	1.13e-07	uncharacterized protein LOC105329122
LOC105326831	315.538	108.045	1.55209	5.87e-19	3.52e-18	perlucin
LOC105330865	63.6007	21.6671	1.55091	1.97e-06	4.91e-06	probable E3 ubiquitin-protein ligase MID2
LOC105336381	528.351	181.064	1.55074	3.15e-29	3.41e-28	LOW QUALITY PROTEIN: protocadherin-11 X-linked
LOC105340636	172.048	58.827	1.54984	1.42e-15	6.99e-15	LOC105340636
LOC117680507	29.4028	9.8793	1.54967	0.000628777	0.00121188	uncharacterized protein LOC117680507
LOC105343380	841.716	287.863	1.5491	4.02e-48	2.77e-46	uncharacterized protein LOC105343380
LOC105344499	123.861	42.1546	1.5482	2.06e-11	7.73e-11	calpain-5
LOC117680781	31.1578	10.7902	1.54733	0.00142949	0.00263601	complement C1q subcomponent subunit B-like
LOC105348492	250.535	85.6319	1.54628	7.25e-18	4.1e-17	enoyl
LOC105330973	505.712	173.289	1.54399	4.9e-36	8.7e-35	UBX domain-containing protein 6
LOC105330348	223.746	76.4127	1.54397	6.61e-19	3.95e-18	testis-expressed protein 52
LOC117690986	54.9374	18.9444	1.54387	6.71e-06	1.59e-05	tripartite motif-containing protein 2-like isoform X2
LOC117693169	13.3427	4.6311	1.54321	0.0212992	0.0329138	uncharacterized protein LOC117693169
LOC117687062	151.886	52.2642	1.54305	1.08e-12	4.4e-12	uncharacterized protein LOC117687062 isoform X2
LOC105337404	540.991	186.028	1.54304	1.72e-22	1.24e-21	tripartite motif-containing protein 3 isoform X2
LOC105336995	1189.99	408.525	1.54302	4.83e-55	6.03e-53	dehydrogenase/reductase SDR family member 4 isoform
LOC117692570	45.7446	15.8311	1.54279	1.51e-05	3.48e-05	fibrinogen-like protein A
LOC105325275	1004.26	344.707	1.54236	9.31e-40	2.43e-38	trichohyalin isoform X2
LOC105348895	19.3785	6.6896	1.54228	0.00831824	0.0137522	failed axon connections homolog
LOC105336096	100.687	34.9125	1.54217	2.12e-09	6.81e-09	nuclear receptor subfamily 2 group E
LOC105345866	710.497	244.526	1.54205	1.62e-37	3.32e-36	arylacetamide deacetylase
LOC105335787	462.199	159.039	1.54181	1.75e-23	1.34e-22	protein XRP2 isoform X1
LOC105345366	153.024	52.4859	1.54181	2.85e-14	1.29e-13	sodium- and chloride-dependent taurine transporter isoform
LOC105322741	1897.79	651.819	1.54172	3.1e-56	4.34e-54	ecdysone-induced protein 78C-like
LOC105325127	132.412	45.5808	1.541	8.56e-12	3.29e-11	uncharacterized protein LOC105325127
LOC105321586	189.098	65.4422	1.54066	4.51e-14	2.02e-13	uncharacterized protein LOC105321586
LOC105317335	365.935	125.69	1.54029	8.32e-25	6.89e-24	sulfotransferase 1C4
LOC105334063	2099.77	721.988	1.53982	1.98e-79	8.69e-77	transmembrane protein 135 isoform X2
LOC105325774	151.227	51.8123	1.53966	3.53e-13	1.48e-12	uncharacterized protein LOC105325774
LOC105326073	655.49	225.483	1.53963	1.04e-33	1.51e-32	SH3 domain-binding protein 2 isoform X2
LOC117685084	166.235	57.3726	1.53961	1.29e-13	5.59e-13	uncharacterized protein C1orf158 homolog
LOC105345508	207.032	71.2381	1.53932	1.13e-16	6.03e-16	heat shock 70 kDa protein 12A
LOC117681287	34.4178	12.0536	1.53927	0.0068937	0.0115382	LOC117681287
LOC105333387	902.172	309.846	1.53805	1.02e-23	7.87e-23	MAM and LDL-receptor class A domain-containing
LOC105329660	620.583	214.086	1.53717	2.3e-34	3.51e-33	uncharacterized protein LOC105329660
LOC105335951	27.6703	9.355	1.53651	0.00158026	0.0028979	tripartite motif-containing protein 2
LOC117692023	21.8489	7.4887	1.53647	0.00343089	0.00601939	uncharacterized protein LOC117692023
LOC105346615	173.084	59.7612	1.53625	3.22e-15	1.56e-14	serine/threonine-protein phosphatase 6 regulatory ankyrin repeat
LOC105344454	340.399	117.548	1.53582	4.29e-26	3.83e-25	uncharacterized protein LOC105344454 isoform X1
LOC105322812	134.47	46.2041	1.53566	1.99e-11	7.47e-11	protein PML
LOC105348609	411.329	142.372	1.53485	2.41e-22	1.73e-21	spermatogenesis-associated protein 4 isoform X1
LOC105336299	1090.34	376.733	1.53461	5.39e-43	2.06e-41	ribonucleoside-diphosphate reductase small chain
LOC105338830	921.852	318.138	1.53444	3.36e-54	3.89e-52	uncharacterized protein LOC105338830
LOC105343919	834.395	288.612	1.53434	2.91e-35	4.79e-34	heat shock 70 kDa protein 12A
LOC105328657	485.901	167.523	1.53431	5.65e-33	7.7e-32	MORN repeat-containing protein 3
LOC117684682	224.273	77.6446	1.53417	1.05e-15	5.23e-15	uncharacterized protein LOC117684682
LOC117681290	68.4339	23.4577	1.53273	1.36e-06	3.44e-06	tripartite motif-containing protein 45-like
LOC105347251	1091.8	377.862	1.53174	9.61e-46	5.16e-44	serine/threonine-protein phosphatase 6 regulatory ankyrin repeat
LOC117687796	14.3361	4.8446	1.53161	0.0279334	0.0422571	protein draper-like
LOC105347336	30.8185	10.7984	1.53149	0.000416918	0.000821797	uncharacterized protein LOC105347336 isoform X2
LOC109619502	61.1202	21.02	1.53146	2.42e-06	5.98e-06	prostaglandin E2 receptor EP4 subtype
LOC117684106	594.587	205.785	1.53118	5.92e-24	4.65e-23	ankyrin repeat domain-containing protein 50-like
LOC105344750	1017.28	352.442	1.53091	9.78e-43	3.64e-41	multiple epidermal growth factor-like domains protein
LOC105320545	384.708	133.591	1.52893	1.55e-21	1.07e-20	metaxin-2
LOC105331635	813.052	281.698	1.52794	5.76e-43	2.2e-41	uncharacterized protein LOC105331635
LOC105345299	851.487	295.117	1.52723	5.36e-41	1.61e-39	uncharacterized protein KIAA0895-like isoform X5
LOC117681150	135.433	46.9963	1.52628	4.21e-12	1.65e-11	uncharacterized protein LOC117681150 isoform X1
LOC105327846	267.075	92.9289	1.52623	1.66e-16	8.71e-16	solute carrier family 13 member 2-like
LOC105321811	86.9716	30.092	1.52481	2.25e-08	6.65e-08	glycine receptor subunit alpha-3
LOC105337700	182.923	63.4875	1.52443	2.09e-13	8.91e-13	dehydrogenase/reductase SDR family member on chromosome
LOC117691379	13.1729	4.6331	1.52374	0.0192042	0.0299077	uncharacterized protein LOC117691379
LOC105338764	552.809	192.86	1.52361	1.53e-28	1.59e-27	uncharacterized protein LOC105338764
LOC105337203	47.8634	16.6323	1.52345	1.1e-05	2.55e-05	multiple epidermal growth factor-like domains protein
LOC105322209	271.046	94.1509	1.52293	1.2e-15	5.96e-15	uncharacterized protein LOC105322209 isoform X1
LOC105334624	236.8	82.3706	1.52271	7.58e-20	4.77e-19	protein mono-ADP-ribosyltransferase PARP15 isoform X1
LOC105319382	133.217	46.3104	1.52264	6.83e-09	2.11e-08	MAM and LDL-receptor class A domain-containing
LOC105318286	80.1145	27.9693	1.52258	2.49e-08	7.32e-08	leucine-rich repeat-containing protein 74B
LOC105347519	340.491	118.127	1.52244	4.17e-22	2.95e-21	uncharacterized protein LOC105347519
LOC105344909	198.862	69.245	1.52234	1.64e-16	8.64e-16	uncharacterized protein LOC105344909 isoform X1
LOC105324726	218.109	76.135	1.52169	1.01e-17	5.65e-17	toll-like receptor 2 type-1
LOC117689278	524.155	182.606	1.52158	1.6e-27	1.56e-26	uncharacterized protein LOC117689278 isoform X1
LOC105322094	526.916	183.495	1.52151	1.75e-32	2.31e-31	protein draper isoform X2
LOC105332652	510.567	177.444	1.52143	1.87e-23	1.42e-22	beta-ureidopropionase
LOC105344401	331.725	116.07	1.52051	3.23e-20	2.08e-19	uncharacterized protein LOC105344401 isoform X1
LOC117690559	26.0747	9.0168	1.52013	0.000937133	0.00176916	casein kinase II subunit alpha-like
LOC105332002	1054.07	367.16	1.52006	8.59e-42	2.83e-40	acyloxyacyl hydrolase
LOC105345422	46.4567	16.3002	1.5198	1.34e-05	3.1e-05	uncharacterized protein LOC105345422 isoform X1
LOC117692636	27.2497	9.3489	1.51975	0.00159891	0.00293033	uncharacterized protein LOC117692636
LOC105340273	184.943	64.9281	1.51964	2.75e-12	1.09e-11	uncharacterized protein LOC105340273
LOC105337745	419.114	146.316	1.51957	5.56e-27	5.22e-26	trifunctional nucleotide phosphoesterase protein YfkN isoform
LOC117684090	58.0322	20.2781	1.51907	8.86e-07	2.28e-06	LOC117684090
LOC105331343	479.049	166.743	1.51879	1.15e-30	1.35e-29	influenza virus NS1A-binding protein homolog
LOC105325977	68.3996	24.108	1.51849	6.4e-07	1.67e-06	uncharacterized protein LOC105325977
LOC105339619	1586.18	553.243	1.51831	5.34e-51	4.81e-49	uncharacterized protein LOC105339619 isoform X4
LOC105331029	204.251	71.3608	1.51805	9.92e-18	5.57e-17	peroxisome assembly protein 12
LOC117690442	15.947	5.5673	1.51742	0.00934619	0.0153369	galactocerebrosidase-like
LOC117692805	36.2091	12.7198	1.51652	0.000122677	0.000257087	uncharacterized protein LOC117692805
LOC117685494	91.3588	32.1947	1.51639	1.53e-08	4.59e-08	LOC117685494
LOC105329585	842.482	295.079	1.51604	1.04e-38	2.42e-37	glutathione synthetase
LOC105323281	517.026	180.344	1.51587	4.5e-33	6.17e-32	condensin-2 complex subunit H2
LOC105341948	33.2567	11.5301	1.51577	0.000666095	0.00127999	spidroin-1
LOC105349137	15.753	5.4405	1.51548	0.0175529	0.0275207	uncharacterized protein LOC105349137
LOC109617071	4706.23	1646.14	1.51542	1.14e-19	7.1e-19	LOC109617071
LOC105345449	15.9076	5.5652	1.51512	0.00872861	0.0143878	fucolectin-7-like
LOC109621115	33.2787	11.5341	1.51492	0.000329186	0.000656631	leucine-rich repeat-containing G-protein coupled receptor 5A-like
LOC105334140	230.702	81.214	1.51336	8.4e-12	3.23e-11	heat shock 70 kDa protein 12A
LOC105322371	199.835	69.7988	1.51313	8.95e-14	3.91e-13	cytochrome b561 domain-containing protein 2 isoform
LOC117680599	14.4818	5.1636	1.51275	0.0160325	0.0253033	protein draper-like
LOC109619107	36.149	12.7117	1.51228	0.000219828	0.000447697	uncharacterized protein LOC109619107 isoform X2
LOC117689514	11.5086	4.0413	1.51216	0.0273381	0.0414211	uncharacterized protein LOC117689514
LOC117680331	21.5778	7.5521	1.51213	0.00282827	0.00502146	toll-like receptor 4
LOC105317864	11.5789	4.1068	1.51209	0.0276228	0.0418082	uncharacterized protein LOC105317864
LOC117691758	66.64	23.5284	1.51164	3.02e-06	7.42e-06	toll-like receptor 4
LOC117686182	89.4065	31.472	1.5115	5.28e-09	1.64e-08	uncharacterized protein LOC117686182
LOC105333603	1213.24	425.564	1.51088	1.27e-57	1.93e-55	protein white isoform X1
LOC105317443	14.4632	5.1677	1.50924	0.0210272	0.0325304	uncharacterized protein LOC105317443
LOC105318469	705.151	247.918	1.50872	7.35e-32	9.31e-31	uncharacterized protein LOC105318469
LOC117681098	23.0362	8.0826	1.50857	0.00185911	0.00337757	LOC117681098
LOC105321447	13.0013	4.5697	1.50851	0.019678	0.0305859	LOC105321447
LOC105317616	129.299	45.4581	1.50841	1.96e-11	7.37e-11	alpha-2C adrenergic receptor
LOC117689406	102.034	35.9149	1.50814	1.6e-08	4.79e-08	uncharacterized protein LOC117689406
LOC105334803	139.15	48.6683	1.50786	7.92e-11	2.84e-10	uncharacterized protein LOC105334803 isoform X2
LOC105338488	111.151	39.1673	1.50776	6.82e-10	2.28e-09	excitatory amino acid transporter
LOC105342552	250.025	88.4995	1.50741	2.05e-17	1.14e-16	uncharacterized protein LOC105342552
LOC105337503	55.9371	19.6781	1.50705	5.1e-06	1.23e-05	LOW QUALITY PROTEIN: macrophage-expressed gene 1
LOC105343931	449.273	157.739	1.50653	1.47e-24	1.2e-23	uncharacterized protein LOC105343931
LOC105341884	57.5209	20.2147	1.50646	1.27e-06	3.21e-06	alpha-1A adrenergic receptor
LOC105334811	165.498	58.4315	1.50558	1.51e-14	7e-14	uncharacterized protein LOC105334811
LOC105326209	1305.58	459.4	1.50535	1.71e-47	1.08e-45	E3 ubiquitin-protein ligase Bre1 isoform X1
LOC105336445	437.868	154.356	1.50498	1.86e-25	1.6e-24	glucose transporter type 1 isoform X1
LOC105342587	122.155	43.272	1.50479	8.19e-10	2.72e-09	structure-specific endonuclease subunit slx1
LOC117687943	86.1122	30.4233	1.50441	2.15e-08	6.35e-08	tripartite motif-containing protein 2-like
LOC105324460	407.075	143.615	1.5038	5.37e-21	3.59e-20	B-cell receptor CD22-like isoform X2
LOC117680323	57.315	20.0225	1.50363	7.23e-06	1.71e-05	uncharacterized protein LOC117680323
LOC109617109	12.9344	4.5043	1.50316	0.0271662	0.0411883	uncharacterized protein LOC109617109 isoform X1
LOC117688240	31.525	11.1959	1.503	0.000517411	0.0010084	uncharacterized protein LOC117688240 isoform X1
LOC105331351	30.0221	10.5448	1.50297	0.00090926	0.00172037	uncharacterized protein LOC105331351 isoform X1
LOC105323433	11.5035	4.0454	1.50282	0.0304379	0.0457377	LOC105323433
LOC105320304	404.652	143.129	1.50262	3.51e-25	2.97e-24	male-specific lethal 3 homolog isoform X1
LOC105348944	149.207	52.6659	1.50262	2.2e-12	8.78e-12	uncharacterized protein LOC105348944
LOC105327447	307.056	108.543	1.50261	1.18e-20	7.73e-20	uncharacterized protein LOC105327447
LOC105328645	2361.87	833.017	1.5022	4.06e-54	4.66e-52	prohibitin-2
LOC105333171	521.34	183.609	1.50204	7.14e-27	6.66e-26	guanylate cyclase soluble subunit beta-1
LOC105343819	193.337	68.3252	1.50106	1.1e-15	5.47e-15	26S proteasome non-ATPase regulatory subunit 10
LOC105327873	2948.17	1041.62	1.50102	1.51e-79	6.72e-77	cystathionine gamma-lyase
LOC105342869	260.395	91.8217	1.50075	1.71e-16	8.97e-16	uncharacterized protein LOC105342869
LOC117687616	61.4621	21.7468	1.50059	1.1e-05	2.56e-05	uncharacterized protein LOC117687616
LOC105325971	103.068	36.6417	1.4999	1.07e-08	3.24e-08	uncharacterized protein LOC105325971
LOC105325104	114.284	40.2883	1.49972	4.4e-11	1.61e-10	uncharacterized protein LOC105325104
LOC105346368	201.411	71.1869	1.49952	8.52e-12	3.28e-11	perlucin-like protein
LOC105338626	124.725	44.3882	1.49952	3.1e-11	1.15e-10	zinc finger and BTB domain-containing protein
LOC105328004	261.785	92.5199	1.49945	1.28e-18	7.53e-18	neo-calmodulin-like
LOC117692653	39.949	14.0495	1.49927	5.97e-05	0.000129167	uncharacterized protein LOC117692653 isoform X2
LOC105347087	2158.01	764.058	1.49917	1.24e-61	2.51e-59	uncharacterized protein LOC105347087 isoform X2
LOC105317441	373.278	131.987	1.49893	3e-27	2.88e-26	isatin hydrolase isoform X3
LOC105330635	186.84	65.9415	1.49852	5.02e-15	2.4e-14	acylpyruvase FAHD1, mitochondrial-like isoform X2
LOC105330937	103.055	36.6356	1.49749	2.49e-10	8.6e-10	kyphoscoliosis peptidase-like isoform X1
LOC105329128	41.507	14.7702	1.49742	3.99e-05	8.78e-05	complement C1q tumor necrosis factor-related protein
LOC105319744	14.2281	4.9734	1.49682	0.0158397	0.025015	uncharacterized protein LOC105319744 isoform X1
LOC105338080	55.824	20.0115	1.49545	7.35e-06	1.74e-05	uncharacterized protein LOC105338080
LOC105327122	63.2907	22.7804	1.495	3.45e-06	8.43e-06	E3 ubiquitin-protein ligase TRIM71
LOC105327312	154.905	54.762	1.49495	5.11e-12	1.99e-11	trichohyalin isoform X2
LOC117682280	38.6452	13.7787	1.49494	7.86e-05	0.000168138	uncharacterized protein LOC117682280
LOC105322002	132.93	47.3051	1.49489	4.36e-12	1.71e-11	uncharacterized protein LOC105322002
LOC109621170	85.7967	30.681	1.49488	1.11e-06	2.83e-06	LOC109621170
LOC105323285	1803.71	639.377	1.49477	6.5e-57	9.45e-55	cathepsin L1
LOC109617679	198.429	70.6986	1.49422	5.81e-15	2.77e-14	putative nuclease HARBI1
LOC109619985	76.6347	27.038	1.49376	3.7e-07	9.84e-07	F-box/LRR-repeat protein 17
LOC105330026	406.431	144.087	1.49364	1.27e-24	1.03e-23	uncharacterized protein LOC105330026
LOC105320514	185.932	65.7493	1.49299	2.6e-14	1.18e-13	uncharacterized protein LOC105320514 isoform X2
LOC105334084	1531.04	543.54	1.49262	7.25e-50	5.97e-48	zinc finger MYND domain-containing protein 11
LOC105347560	358.95	128.205	1.49231	6.27e-20	3.96e-19	uncharacterized protein LOC105347560 isoform X2
LOC105326448	764.657	271.368	1.49188	1.85e-25	1.59e-24	uncharacterized protein LOC105326448 isoform X2
LOC117690542	143.659	51.0458	1.4912	1.73e-11	6.5e-11	steroid 17-alpha-hydroxylase/17,20 lyase-like
LOC105325754	88.372	31.5988	1.49104	4.93e-09	1.54e-08	uncharacterized protein LOC105325754
LOC105331176	1717.39	611.303	1.49092	6.77e-56	8.93e-54	LOC105331176
LOC105320969	282.973	100.848	1.4908	1.49e-20	9.74e-20	uncharacterized protein LOC105320969
LOC105320136	81.1387	28.9546	1.4902	1.35e-08	4.07e-08	uncharacterized protein LOC105320136
LOC105320155	303.773	108.153	1.49019	1.25e-20	8.19e-20	uncharacterized protein LOC105320155
LOC105327152	4029.05	1435.83	1.48921	2.53e-78	1.04e-75	uncharacterized protein LOC105327152 isoform X1
LOC105337969	417.695	148.96	1.48915	3.28e-28	3.33e-27	adhesion G protein-coupled receptor L4-like isoform
LOC105323741	63.6215	22.5358	1.48855	1.59e-06	4e-06	uncharacterized protein LOC105323741 isoform X1
LOC105336540	537.334	191.939	1.48825	5.78e-26	5.11e-25	uncharacterized protein LOC105336540 isoform X4
LOC117687568	48.3353	17.355	1.48728	1.04e-05	2.41e-05	uncharacterized protein LOC117687568
LOC105322740	339.71	121.831	1.48681	6.19e-15	2.94e-14	DNA helicase MCM8
LOC117691873	55.6338	19.9992	1.4865	6.8e-06	1.61e-05	uncharacterized protein LOC117691873
LOC117691342	39.5563	13.9247	1.48638	0.000101503	0.000214802	uncharacterized protein LOC117691342
LOC105331981	329.262	117.82	1.48638	2.22e-23	1.68e-22	uncharacterized protein LOC105331981 isoform X1
LOC105345875	928.619	331.45	1.48633	1.4e-31	1.75e-30	serine/threonine-protein phosphatase 2A regulatory subunit B\\'\\'
LOC117684794	222.499	79.564	1.48629	2.41e-14	1.1e-13	LOC117684794
LOC105333016	138.707	49.571	1.48598	2.6e-11	9.65e-11	zinc finger protein 664
LOC105335740	31.2573	11.1959	1.48576	0.000921097	0.00174107	uncharacterized protein LOC105335740
LOC105347386	6699.04	2391.74	1.48567	3.81e-21	2.56e-20	serine protease inhibitor Cvsi-2-like
LOC117684681	52.5009	18.881	1.48565	5.11e-06	1.23e-05	uncharacterized protein LOC117684681
LOC105339314	1337.34	477.668	1.48546	4.1e-52	4.18e-50	sperm flagellar protein 1 isoform X24
LOC117684560	84.9829	30.4745	1.48533	4.7e-07	1.24e-06	uncharacterized protein LOC117684560 isoform X3
LOC105331688	435.04	156.085	1.48482	2.07e-22	1.49e-21	histone acetyltransferase KAT2A
LOC105319967	291.637	104.289	1.48474	2.78e-21	1.89e-20	calmodulin-like protein 12
LOC105319141	119.128	42.7968	1.48473	9.36e-11	3.34e-10	uncharacterized protein LOC105319141
LOC117686649	27.0578	9.8049	1.48458	0.00145539	0.00267995	low-density lipoprotein receptor-like isoform X2
LOC105343526	544.919	194.832	1.48382	5.1e-35	8.24e-34	deoxyuridine 5\\'-triphosphate nucleotidohydrolase, mitochondrial
LOC105341917	868.779	310.004	1.4836	4.59e-30	5.19e-29	transient receptor potential cation channel subfamily
LOC105344935	184.37	66.3129	1.48349	6.54e-15	3.1e-14	uncharacterized protein LOC105344935 isoform X7
LOC105326850	766.075	274.695	1.48327	1.14e-34	1.8e-33	zygotic DNA replication licensing factor mcm6-like
LOC105339998	4147.84	1483.32	1.48324	9.78e-58	1.51e-55	uncharacterized protein LOC105339998 isoform X1
LOC117688950	79.4965	28.69	1.48296	2.29e-07	6.21e-07	LOC117688950
LOC105349127	44.8644	15.9137	1.48284	9.72e-05	0.000206123	cytochrome P450 2B19
LOC105346549	62.316	22.447	1.48277	6.76e-06	1.6e-05	phytanoyl-CoA hydroxylase-interacting protein-like
LOC117684177	177.933	63.6818	1.48229	2.29e-15	1.12e-14	uncharacterized protein LOC117684177
LOC117692371	12.6942	4.5084	1.48226	0.0218535	0.0337032	LOC117692371
LOC105334531	2090.97	748.177	1.48213	9.66e-62	1.99e-59	sarcoplasmic calcium-binding protein
LOC105343518	16.9662	6.0957	1.48158	0.00760422	0.0126464	prostatic spermine-binding protein
LOC109619955	25.7536	9.3931	1.48105	0.00614987	0.0103796	LOC109619955
LOC105334247	1088.12	389.772	1.48063	3.91e-49	2.93e-47	ecto-NOX disulfide-thiol exchanger 2
LOC105319123	103.138	37.0331	1.48051	4.74e-10	1.61e-09	uncharacterized protein LOC105319123 isoform X2
LOC117690392	19.6767	7.0912	1.47952	0.00744036	0.0123868	uncharacterized protein LOC117690392
LOC105324422	309.033	110.917	1.47946	7.85e-24	6.11e-23	uncharacterized protein LOC105324422 isoform X1
LOC105346006	253.191	91.0258	1.47945	3.57e-18	2.05e-17	ankyrin repeat and SAM domain-containing protein
LOC105339511	1969.52	706.416	1.47944	6e-66	1.52e-63	abnormal spindle-like microcephaly-associated protein homolog
LOC105340657	210.455	75.533	1.47938	1.44e-17	8.01e-17	aquaporin-5 isoform X2
LOC105337672	932.014	333.856	1.47925	2.81e-42	9.88e-41	nmrA-like family domain-containing protein 1 isoform
LOC105325018	4677.43	1677.84	1.47842	1.68e-49	1.33e-47	dimethylaniline monooxygenase
LOC105335227	98.8979	35.5235	1.47838	3.99e-09	1.25e-08	uncharacterized protein LOC105335227
LOC109619769	27.0612	9.8008	1.47836	0.00191783	0.00347797	uncharacterized protein LOC109619769
LOC105317106	60.5335	21.6078	1.47821	1.31e-06	3.33e-06	uncharacterized protein LOC105317106
LOC105331444	1358.81	487.318	1.47819	1.48e-46	8.6e-45	actin
LOC105324573	227.27	81.5919	1.47815	6.66e-16	3.36e-15	elongation of very long chain fatty
LOC117687151	877.98	314.409	1.47805	4.89e-25	4.11e-24	hornerin-like isoform X1
LOC105336614	128.395	46.1788	1.47797	8.83e-12	3.39e-11	heat shock 70 kDa protein 12A
LOC105318557	499.928	179.779	1.4769	2.11e-26	1.92e-25	low-density lipoprotein receptor-related protein 4 isoform
LOC105338048	76.1547	27.3018	1.47658	9.23e-08	2.59e-07	uncharacterized protein LOC105338048
LOC105320691	18.1344	6.4339	1.4755	0.00840752	0.013894	carcinoembryonic antigen-related cell adhesion molecule 5
LOC117691351	28.0766	10.0716	1.4755	0.00107503	0.00201423	receptor-type tyrosine-protein phosphatase alpha-like isoform X4
LOC105322656	99.7896	35.9763	1.47542	2.87e-09	9.13e-09	heat shock 70 kDa protein 12A
LOC105341333	1414.2	508.409	1.47511	6.27e-36	1.1e-34	homeobox protein six1 isoform X1
LOC105340023	467.719	168.082	1.47496	3.09e-27	2.96e-26	uncharacterized protein LOC105340023
LOC105344548	571.83	206.138	1.47495	7.98e-31	9.47e-30	uncharacterized protein LOC105344548 isoform X1
LOC105319406	2191.63	787.92	1.47454	6.26e-64	1.39e-61	protein ATP6V1FNB
LOC105349204	102.178	36.6568	1.47449	9.33e-09	2.85e-08	putative ankyrin repeat protein RF_0381
LOC105322292	847.518	305.611	1.47382	3.22e-33	4.47e-32	uncharacterized protein LOC105322292
LOC109618917	83.9882	29.9591	1.47373	5.49e-08	1.57e-07	uncharacterized protein LOC109618917
LOC105337081	99.704	36.0397	1.47288	2.84e-09	9.03e-09	solute carrier family 23 member 1
LOC105332139	1473.43	530.147	1.4721	6.23e-38	1.32e-36	uncharacterized protein LOC105332139
LOC105347125	30.9468	11.2675	1.47176	0.00106095	0.00198924	interferon-induced protein 44
LOC105339130	698.198	251.591	1.47168	1.94e-37	3.94e-36	uncharacterized RING finger protein ECU07_0330
LOC105335075	51.9036	18.746	1.47152	1.06e-05	2.46e-05	ankyrin repeat domain-containing protein 50
LOC117682456	60.1544	21.5935	1.47131	8.93e-06	2.09e-05	uncharacterized protein LOC117682456 isoform X1
LOC105329952	27.7385	9.818	1.47103	0.00295166	0.00522438	LOC105329952
LOC105331425	290.153	104.068	1.47065	9.38e-18	5.28e-17	sodium-dependent lysophosphatidylcholine symporter 1-like
LOC105332126	88.4957	32.0659	1.46987	8.89e-09	2.72e-08	transmembrane protein 246-like
LOC105324354	415.75	149.838	1.46984	3.58e-18	2.06e-17	zinc metalloproteinase nas-29 isoform X1
LOC105345257	227.691	82.6152	1.46968	5e-17	2.71e-16	LOC105345257
LOC105325155	169.987	61.063	1.46887	4.53e-11	1.66e-10	transmembrane protein 101
LOC105347669	171.765	61.8798	1.46883	4.4e-12	1.72e-11	multiple epidermal growth factor-like domains protein
LOC105324560	116.026	41.8818	1.46828	1.55e-10	5.47e-10	uncharacterized protein LOC105324560 isoform X1
LOC117685137	19.6975	7.1587	1.46821	0.00565771	0.00959241	uncharacterized protein LOC117685137
LOC105323765	569.336	205.369	1.46797	3.41e-29	3.68e-28	lipopolysaccharide-binding protein-like
LOC105332127	246.446	89.1951	1.46789	8.25e-20	5.17e-19	LOC105332127
LOC117687968	144.097	52.0127	1.46745	1.14e-12	4.64e-12	receptor-type tyrosine-protein phosphatase T-like
LOC105323007	359.102	129.801	1.46681	1.28e-23	9.88e-23	retinol dehydrogenase 12-like
LOC117681500	54.2923	19.5554	1.46655	1.45e-05	3.33e-05	heat shock 70 kDa protein 12A-like
LOC105347089	28.0562	10.1984	1.46636	0.000873778	0.00165704	uncharacterized protein LOC105347089
LOC105325044	69.606	25.0552	1.46583	3.37e-07	8.98e-07	uncharacterized protein LOC105325044
LOC105333797	411.924	149.061	1.46576	1.94e-23	1.48e-22	emopamil-binding protein-like
LOC117683806	26.7986	9.9338	1.46436	0.00347702	0.00609522	uncharacterized protein LOC117683806
LOC105343439	484.707	175.724	1.46427	5.57e-33	7.6e-32	sulfotransferase family cytosolic 1B member 1
LOC117682525	21.0665	7.7526	1.46399	0.00459125	0.00789089	uncharacterized protein LOC117682525
LOC105348338	1138.48	413.363	1.46347	1.79e-32	2.37e-31	uncharacterized protein LOC105348338 isoform X2
LOC105339960	176.833	64.0119	1.4634	5.2e-14	2.31e-13	fibropellin-1 isoform X2
LOC105320509	27.8487	10.0143	1.46303	0.00114502	0.00213726	uncharacterized protein LOC105320509
LOC105340106	63.0551	23.1166	1.46261	1.08e-05	2.52e-05	NAD-dependent protein deacetylase sirtuin-6-like
LOC105339138	83.0445	29.8364	1.46261	3.08e-07	8.25e-07	uncharacterized protein LOC105339138
LOC105330267	94.3443	33.9472	1.46194	1.34e-08	4.05e-08	tRNA (guanine(37)-N1)-methyltransferase-like
LOC105330446	966.909	350.663	1.46166	1.48e-43	6.1e-42	tetratricopeptide repeat protein 28 isoform X1
LOC105334929	63.8982	23.2033	1.4616	5.95e-06	1.42e-05	LOC105334929
LOC105344068	215.969	78.5338	1.46141	8.7e-17	4.65e-16	calmodulin
LOC117682986	176.072	63.7501	1.46133	4.58e-11	1.67e-10	LOC117682986
LOC105326443	1581.11	574.078	1.46126	2.31e-53	2.58e-51	perlucin-like protein
LOC105319751	18.2547	6.6896	1.461	0.00808109	0.0133838	uncharacterized protein LOC105319751
LOC105320867	996.534	361.856	1.46081	1.18e-45	6.26e-44	DBH-like monooxygenase protein 1
LOC109618476	13.8985	5.0961	1.46074	0.0332241	0.0495381	peptidase inhibitor 16-like
LOC105329110	22.3051	8.2156	1.46054	0.0082701	0.0136784	uncharacterized protein LOC105329110
LOC105336491	162.938	59.1796	1.46035	3.93e-14	1.77e-13	multiple epidermal growth factor-like domains protein
LOC117692069	29.2774	10.6675	1.45985	0.00144239	0.002658	uncharacterized protein LOC117692069
LOC105331597	1010.95	367.332	1.4592	2.06e-43	8.27e-42	uncharacterized protein LOC105331597 isoform X2
LOC117680964	19.3713	7.0278	1.45881	0.00787377	0.0130643	uncharacterized protein LOC117680964
LOC105326469	205.579	74.8225	1.45862	4.67e-16	2.38e-15	cholecystokinin receptor type A
LOC105342291	832.49	303.014	1.4584	5.53e-38	1.19e-36	protein C-ets-2
LOC105345205	509.908	185.613	1.45799	9.45e-33	1.27e-31	DNA replication licensing factor mcm5
LOC105332116	30.2403	10.746	1.45766	0.00144052	0.00265509	F-box only protein 2
LOC105320735	56.8809	20.7432	1.45747	3.47e-06	8.47e-06	MAM domain-containing glycosylphosphatidylinositol anchor protein 1
LOC105322231	158.091	57.6372	1.45695	4.72e-11	1.72e-10	E3 ubiquitin-protein ligase TRIM71-like isoform X2
LOC105343984	264.877	96.4057	1.4569	1.31e-18	7.75e-18	chromatin assembly factor 1 subunit B
LOC105344054	85.9766	31.4106	1.45659	6.43e-08	1.82e-07	transient receptor potential cation channel subfamily
LOC117687010	255.509	92.8507	1.45633	2.81e-13	1.19e-12	transient receptor potential cation channel subfamily
LOC105322760	177.386	64.5567	1.456	2.51e-14	1.14e-13	uridine diphosphate glucose pyrophosphatase NUDT14 isoform
LOC105337952	128.625	46.6732	1.45593	1.12e-10	3.98e-10	centromere protein T isoform X1
LOC117690196	13.9569	5.0982	1.45454	0.021491	0.0331856	E3 ubiquitin-protein ligase TRIM71-like
LOC109618835	497.742	181.18	1.4545	1.86e-27	1.81e-26	E3 ubiquitin-protein ligase TRIM33
LOC105320993	246.828	90.4557	1.45425	4e-11	1.47e-10	mesotocin receptor
LOC105346787	489.049	178.754	1.45419	9.76e-17	5.2e-16	kelch-like protein 41a isoform X2
LOC117691532	22.1661	8.0172	1.45416	0.0062911	0.0105988	uncharacterized protein LOC117691532
LOC105342692	118.82	43.281	1.45398	5.57e-10	1.88e-09	methylthioribulose-1-phosphate dehydratase
LOC105341512	412.172	150.107	1.45376	4.68e-27	4.42e-26	ABC transporter G family member 22
LOC105333793	299.718	109.739	1.45336	3.12e-15	1.51e-14	kidney mitochondrial carrier protein 1-like
LOC105344689	53.9038	19.6147	1.4533	3.28e-05	7.29e-05	uncharacterized protein LOC105344689 isoform X1
LOC105348272	26.1276	9.4164	1.45304	0.001982	0.00358812	caspase-7
LOC105346997	449.419	164.574	1.45278	3.94e-28	3.98e-27	mitochondrial ubiquitin ligase activator of NFKB
LOC117688408	17.915	6.4339	1.45265	0.00883521	0.0145555	uncharacterized protein LOC117688408
LOC117691905	335.312	123.136	1.4517	1.94e-16	1.02e-15	uncharacterized protein LOC117691905
LOC109620875	24.9301	9.2111	1.4516	0.00231157	0.00415403	uncharacterized protein LOC109620875
LOC105337479	451.506	165.202	1.45025	6.32e-26	5.58e-25	EF-hand calcium-binding domain-containing protein 10
LOC117682412	96.7477	35.3947	1.44911	3.43e-09	1.08e-08	heat shock 70 kDa protein 12A-like
LOC105333102	6575.73	2408.44	1.44894	2.63e-63	5.62e-61	uncharacterized protein LOC105333102
LOC117682823	23.4925	8.6724	1.44851	0.00342401	0.0060081	uncharacterized protein LOC117682823
LOC105337194	579.923	212.581	1.44802	5.36e-37	1.04e-35	ras-related protein Rab-32B-like
LOC105344565	471.262	172.627	1.44794	2.28e-24	1.84e-23	28S ribosomal protein S25, mitochondrial
LOC105343390	67.3517	24.5861	1.44768	9.24e-07	2.37e-06	uncharacterized protein LOC105343390 isoform X1
LOC105332480	321.387	117.964	1.44755	3.45e-20	2.21e-19	hexosaminidase D
LOC105335459	80.2123	29.4176	1.44723	5.9e-08	1.68e-07	uncharacterized protein LOC105335459 isoform X1
LOC105319685	4550.29	1669.74	1.44703	1.18e-69	3.57e-67	astacin-like
LOC109620057	273.297	100.426	1.44672	3.08e-16	1.59e-15	LOC109620057
LOC105337976	77.4018	28.5571	1.44631	1.05e-07	2.93e-07	uncharacterized protein LOC105337976
LOC105340827	14.9435	5.3689	1.44618	0.0294197	0.0443426	heme-binding protein 2-like
LOC105336765	1763.54	646.584	1.44585	4.57e-45	2.26e-43	aprataxin and PNK-like factor isoform X1
LOC105323086	246.93	90.899	1.4452	2.62e-19	1.6e-18	39S ribosomal protein L35, mitochondrial
LOC105345481	957.715	351.52	1.44506	1.46e-41	4.67e-40	heterogeneous nuclear ribonucleoprotein L
LOC117688268	145.583	53.2237	1.44473	1.63e-12	6.58e-12	NADPH oxidase 5-like
LOC105338335	195.546	71.9587	1.44462	5.14e-16	2.61e-15	syntaxin-17 isoform X1
LOC105341151	227.807	84.0328	1.44447	6.71e-15	3.18e-14	uncharacterized protein LOC105341151
LOC105326546	89.9279	32.7983	1.4443	2.11e-05	4.78e-05	uncharacterized protein LOC105326546 isoform X2
LOC105343866	75.4529	27.7014	1.4443	4.67e-07	1.23e-06	myosin-4-like isoform X2
LOC105346823	56.5395	20.9354	1.44424	4.3e-06	1.04e-05	uncharacterized protein LOC105346823
LOC117684073	226.373	83.3141	1.4442	1.82e-11	6.85e-11	uncharacterized protein LOC117684073
LOC105322015	5176.92	1902.7	1.44414	1.86e-83	1.01e-80	sushi, von Willebrand factor type A,
LOC117685341	34.4127	12.7158	1.44412	0.000325195	0.000648957	uncharacterized protein LOC117685341
LOC105345825	615.924	226.416	1.44371	3.85e-23	2.88e-22	uncharacterized protein LOC105345825
LOC117681417	60.5813	22.2589	1.44327	6.1e-06	1.45e-05	uncharacterized protein LOC117681417
LOC105327159	61.9856	22.7382	1.4432	1.72e-05	3.93e-05	origin recognition complex subunit 6-like
LOC117683490	101.212	37.618	1.44309	1.22e-06	3.09e-06	ankyrin-1-like isoform X1
LOC117682577	24.853	9.2704	1.44268	0.00198758	0.00359666	uncharacterized protein LOC117682577
LOC105344954	1951.5	718.287	1.44251	4.22e-55	5.31e-53	myosin-IIIa
LOC117692274	48.3094	17.8221	1.4419	3.18e-05	7.08e-05	ubiquinone biosynthesis protein COQ9, mitochondrial-like isoform
LOC105336462	28.8505	10.6777	1.44183	0.00403182	0.00698485	ankyrin repeat and KH domain-containing protein
LOC105349024	422.358	155.162	1.44075	6.1e-26	5.39e-25	helicase-like transcription factor isoform X2
LOC105335342	636.885	234.901	1.43971	2.23e-34	3.41e-33	sushi, von Willebrand factor type A,
LOC105323825	759.216	279.939	1.43959	6.49e-41	1.93e-39	guanine nucleotide exchange protein SMCR8 isoform
LOC105346863	112.407	41.5333	1.43956	5.43e-08	1.55e-07	uncharacterized protein LOC105346863
LOC105332780	300.288	110.452	1.43951	3.14e-12	1.24e-11	lipopolysaccharide-induced tumor necrosis factor-alpha factor homolog
LOC105326845	6204.24	2288.31	1.43919	3.78e-61	7.38e-59	LOW QUALITY PROTEIN: CLIP-associating protein 1-B
LOC105320873	248.179	91.0302	1.43893	3.09e-14	1.4e-13	sodium-dependent neutral amino acid transporter B(0)AT3-like
LOC117687255	17.793	6.6241	1.43871	0.0106665	0.0173246	uncharacterized protein LOC117687255
LOC105325008	1849.13	682.066	1.43846	1.25e-52	1.32e-50	rho GTPase-activating protein 18
LOC117689900	81.856	30.092	1.43842	3.48e-07	9.27e-07	monocarboxylate transporter 13-like isoform X3
LOC105318944	119.331	44.1325	1.43824	5.84e-11	2.12e-10	homeobox protein EMX1 isoform X2
LOC109619253	184.622	68.1738	1.43764	2.2e-11	8.24e-11	uncharacterized protein LOC109619253
LOC105330838	504.056	185.898	1.43764	7.36e-32	9.33e-31	tudor domain-containing protein 5 isoform X1
LOC105348355	132.699	49.0385	1.43698	1.68e-11	6.34e-11	LOC105348355
LOC117682748	69.5993	25.5836	1.43676	5.2e-07	1.36e-06	interferon-induced protein 44-like
LOC105345454	119.4	44.38	1.43647	2.9e-10	9.98e-10	NADPH oxidase 5 isoform X3
LOC117681691	22.0395	8.144	1.43644	0.00615983	0.0103944	uncharacterized protein LOC117681691
LOC105323264	187.114	68.8094	1.4361	2.84e-14	1.29e-13	ras-related and estrogen-regulated growth inhibitor
LOC105331900	826.839	306.113	1.43599	1.28e-36	2.4e-35	uncharacterized protein LOC105331900 isoform X1
LOC105328620	17.8121	6.6241	1.43527	0.00842987	0.0139283	A disintegrin and metalloproteinase with thrombospondin
LOC105334033	343.663	126.736	1.43494	5.23e-20	3.32e-19	coiled-coil domain-containing protein 57
LOC117682640	94.656	35.2303	1.43424	9.54e-08	2.68e-07	interferon-induced protein 44-like
LOC105343649	106.709	39.6916	1.43423	7.47e-09	2.3e-08	multimerin-2-like
LOC105325160	54.6214	20.2127	1.43269	4.39e-06	1.06e-05	uncharacterized protein LOC105325160 isoform X1
LOC105339754	173.438	64.4413	1.43117	2.08e-10	7.24e-10	uncharacterized protein LOC105339754
LOC105321461	368.162	136.577	1.4311	9.56e-25	7.89e-24	uncharacterized protein LOC105321461
LOC105323611	357.815	132.897	1.43073	1.79e-16	9.37e-16	U6 snRNA-associated Sm-like protein LSm3
LOC117681304	32.7077	12.1219	1.43004	0.00148525	0.00273234	LOC117681304
LOC105344622	391.351	145.378	1.43	6.53e-27	6.11e-26	vacuolar protein 8 isoform X1
LOC117690137	14.9058	5.4384	1.42931	0.0207348	0.0321129	uncharacterized protein LOC117690137
LOC105327299	136.142	50.6299	1.42929	2.38e-10	8.25e-10	multiple epidermal growth factor-like domains protein
LOC105317566	343.077	127.513	1.42855	1.69e-21	1.16e-20	uncharacterized protein LOC105317566
LOC105326493	107.405	39.901	1.42847	1.02e-08	3.12e-08	ninjurin-1 isoform X2
LOC105340345	2787.48	1035.19	1.42814	3.09e-59	5.29e-57	uncharacterized protein LOC105340345 isoform X4
LOC105324671	324.274	120.647	1.42808	9.04e-20	5.67e-19	uncharacterized protein LOC105324671 isoform X11
LOC105343356	100.171	37.6283	1.42802	3.75e-07	9.95e-07	2-phosphoxylose phosphatase 1
LOC105343130	660.242	245.406	1.42766	8.78e-18	4.94e-17	transmembrane protein 222
LOC105337197	4358.9	1621.94	1.42604	2.91e-53	3.22e-51	uncharacterized protein LOC105337197
LOC117685248	35.1755	13.0622	1.42574	0.00314548	0.00554444	LOC117685248
LOC105329259	138.387	51.3002	1.4253	3.77e-12	1.48e-11	LOW QUALITY PROTEIN: TELO2-interacting protein 2
[truncated: 6,629 more rows]

## Sheet: Table S3 DELs
Table S3 List of lncRNAs that were differentially expressed between normal- and slow-growth oysters.
Transcript ID	Gene ID	NG FPKM	SG FPKM	log2FC	pvalue	padj
LNC_017872	XLOC_101126	0.865106	2.87e-05	14.8812	0.000495156	0.00942317
LNC_017717	XLOC_100361	19.27	0.000792	14.5705	5.11e-06	0.000277185
LNC_011002	XLOC_061606	0.683554	3.77e-05	14.1475	3.61e-06	0.00021093
LNC_003322	XLOC_018944	0.398271	8.33e-05	12.2226	0.000528112	0.00987389
LNC_018796	XLOC_107736	0.538031	0.000160667	11.7094	5.92e-07	5.25e-05
LNC_018679	XLOC_106935	1.17575	0.000375667	11.6118	0.00104932	0.0163682
LNC_013260	XLOC_074226	0.713541	0.000397667	10.8092	0.000335337	0.00703314
LNC_008068	XLOC_045000	1.37615	0.001045	10.3629	5.64e-15	4.44e-12
LNC_006404	XLOC_035936	0.698117	0.000576333	10.2423	4.64e-05	0.00156821
XR_002199540.1	105327598	0.561316	0.000480333	10.1906	2.76e-06	0.000170373
LNC_005969	XLOC_033579	0.613498	0.000580667	10.0451	0.000881251	0.0144535
LNC_002635	XLOC_014980	2.06208	0.00263067	9.61446	0.000470832	0.00910464
LNC_012322	XLOC_068900	0.531982	0.000741333	9.48704	0.00338459	0.036874
LNC_012138	XLOC_067737	0.295049	0.000417667	9.46439	0.00323303	0.0358584
LNC_016929	XLOC_095752	0.802153	0.001304	9.26479	0.000188324	0.00458878
XR_002200011.1	105331925	1.62938	0.00330633	8.94488	6.26e-11	2.19e-08
LNC_014690	XLOC_082958	0.702592	0.00282067	7.96051	0.000839778	0.0139377
LNC_010521	XLOC_058913	0.564674	0.002612	7.75612	0.000122187	0.00332556
XR_899755.2	105325706	12.7771	0.084476	7.2408	3.32e-07	3.31e-05
LNC_015204	XLOC_085841	0.872573	0.00652	7.06426	1.37e-05	0.000599578
LNC_013551	XLOC_075797	0.284609	0.002127	7.06402	0.00207566	0.0264247
LNC_009754	XLOC_054800	0.416602	0.00318267	7.03229	0.0003847	0.00780434
LNC_010139	XLOC_056983	0.486542	0.00394433	6.94664	0.00255983	0.0304079
LNC_005970	XLOC_033579	0.704337	0.00647033	6.76628	0.00349918	0.0377471
XR_002201278.1	105343387	7.43852	0.069282	6.74639	3.72e-20	8.03e-17
LNC_013865	XLOC_077899	0.426883	0.00419633	6.66857	0.00358678	0.0383637
LNC_002743	XLOC_015604	5.7477	0.0583923	6.62106	3.23e-07	3.24e-05
XR_902224.2	105340835	0.592119	0.00694667	6.41342	1.83e-06	0.000123825
LNC_007168	XLOC_039912	0.640979	0.00796167	6.33106	0.000844562	0.0140036
XR_002201782.1	105348317	0.438384	0.00634467	6.11051	0.00242956	0.0293304
LNC_016672	XLOC_094197	0.449374	0.00704467	5.99524	0.00155751	0.0217023
LNC_012671	XLOC_070989	0.593202	0.00937933	5.98289	6.19e-05	0.0019563
LNC_011020	XLOC_061677	1.39725	0.0226707	5.94562	0.00326577	0.036114
XR_002199670.1	109618828	0.698414	0.0115833	5.91396	0.000152215	0.00391723
LNC_003364	XLOC_019139	0.399961	0.00665567	5.90913	0.000328316	0.00692625
XR_899901.2	105326677	0.315251	0.00533533	5.88478	0.00118818	0.0179271
XR_900545.2	105330805	1.86068	0.032962	5.81888	9.25e-05	0.0026601
XR_002201584.1	105346139	10.3339	0.184927	5.80428	1.16e-08	2.18e-06
LNC_011112	XLOC_062021	1.05275	0.0195163	5.75334	9.3e-05	0.00267254
XR_900073.2	105327607	1.525	0.0283337	5.75014	0.000331377	0.00696555
XR_902059.2	105339806	42.1561	0.788661	5.74019	2.2e-15	1.85e-12
XR_903173.2	105346144	0.911125	0.017283	5.72022	0.00201202	0.025894
LNC_007057	XLOC_039437	0.369423	0.00746667	5.62867	0.00107386	0.016638
LNC_006476	XLOC_036454	1.04574	0.022509	5.53787	4.47e-06	0.000249276
LNC_018570	XLOC_106321	0.381297	0.008902	5.42064	0.000390664	0.00789762
LNC_012714	XLOC_071356	3.04269	0.0717477	5.40627	0.0013782	0.0199401
LNC_006623	XLOC_037255	0.479679	0.0122063	5.29637	0.00316795	0.0353335
LNC_017295	XLOC_097828	0.555251	0.0143213	5.2769	0.00125094	0.0186149
LNC_009496	XLOC_053563	0.878272	0.022756	5.27035	0.000175937	0.00436717
LNC_000209	XLOC_001372	0.633003	0.01675	5.23998	0.000231871	0.00535314
LNC_006108	XLOC_034415	0.861982	0.0238143	5.17776	0.000950324	0.0152457
LNC_008188	XLOC_045830	12.8707	0.369663	5.12173	2.45e-07	2.64e-05
LNC_003105	XLOC_017630	0.719088	0.0214977	5.06392	0.00364508	0.038757
XR_002200487.1	105336732	1.35414	0.040903	5.04903	0.00284307	0.0327686
XR_898964.1	105321455	3.37295	0.103831	5.02171	0.00196027	0.0254358
LNC_001642	XLOC_009520	0.410725	0.0127357	5.01123	0.00233451	0.0285061
LNC_013821	XLOC_077658	0.545787	0.017041	5.00126	0.00334085	0.0365803
LNC_016027	XLOC_090647	0.718529	0.022468	4.9991	0.00163133	0.022422
LNC_003234	XLOC_018523	1.10561	0.036023	4.93978	0.00430504	0.0432673
LNC_009824	XLOC_055222	0.971372	0.0318103	4.93246	1.14e-09	2.81e-07
LNC_005842	XLOC_032881	0.445815	0.014687	4.92383	0.00127942	0.0189297
XR_898875.2	105321009	5.33224	0.179463	4.89298	1.9e-05	0.000774329
XR_002201350.1	105344031	2.80223	0.0976423	4.84292	1.43e-05	0.000620653
LNC_017124	XLOC_096854	0.788305	0.027958	4.81742	0.00336258	0.0367293
XR_901777.2	105338249	50.7893	1.8068	4.81301	2.3e-09	5.27e-07
XR_900607.2	105331228	3.04117	0.108237	4.81236	0.000568006	0.0104365
LNC_007536	XLOC_041787	0.767382	0.0282333	4.76447	0.00379694	0.0399059
XR_899612.2	105324684	2.19081	0.0808367	4.76031	0.000617649	0.0111137
LNC_009133	XLOC_051524	0.686324	0.0256617	4.7412	0.00377851	0.039773
XR_900224.2	105328609	1.77146	0.0664253	4.73706	0.0011623	0.017629
LNC_018559	XLOC_106248	0.826261	0.0312997	4.72238	0.000207162	0.00492403
LNC_017597	XLOC_099730	3.85276	0.147066	4.71136	0.000588157	0.0106957
XR_899810.2	105326066	1.3427	0.052036	4.68949	0.0041679	0.0423791
XR_002200494.1	105336831	16.6097	0.647287	4.68148	0.000423684	0.00842565
XR_900068.2	105327582	1.84087	0.0718677	4.6789	0.000874076	0.014367
XR_002201734.1	105348063	1.25126	0.0494157	4.66227	0.00403837	0.0414466
LNC_018945	XLOC_108705	1.59221	0.0634723	4.64876	7.63e-05	0.00231219
LNC_001506	XLOC_008744	1.19025	0.0487957	4.60837	0.000714769	0.0123951
XR_002198545.1	105318585	0.598133	0.024717	4.59689	0.00435368	0.0435593
XR_002198977.1	105322784	4.648	0.196049	4.56733	4.96e-05	0.0016447
LNC_003446	XLOC_019517	1.20857	0.051529	4.55177	0.00499468	0.047821
LNC_011239	XLOC_062844	0.847589	0.037094	4.51411	0.00236605	0.028789
LNC_017592	XLOC_099718	1.1528	0.051036	4.49748	0.00122096	0.0183094
LNC_014527	XLOC_081868	0.73265	0.0332453	4.4619	0.00289661	0.0331934
LNC_012882	XLOC_072324	0.70735	0.0330907	4.41793	0.000404966	0.00813039
LNC_016473	XLOC_093132	3.70771	0.176326	4.39421	0.000131576	0.00350788
LNC_018722	XLOC_107249	0.683162	0.0331247	4.36625	0.00333919	0.0365744
LNC_001981	XLOC_011167	8.22857	0.412641	4.31768	2.68e-06	0.000166454
LNC_004220	XLOC_023905	2.28613	0.115889	4.30209	0.00290193	0.0332292
LNC_004926	XLOC_027669	0.568228	0.029512	4.2671	0.00241613	0.0292149
XR_002200821.1	105339448	0.764488	0.0397393	4.26585	0.00194433	0.0252896
XR_002199220.1	105324597	43.47	2.28681	4.24861	0.000159783	0.00406494
XR_898906.2	105321243	11.1818	0.596484	4.22852	0.000146382	0.00379885
LNC_001745	XLOC_009986	0.887314	0.0479203	4.21074	0.00301328	0.0340046
XR_002199346.1	109618459	2.40607	0.130245	4.20737	0.000505886	0.00957882
XR_002199057.1	109618042	3.34307	0.186407	4.16465	0.00353874	0.0380327
LNC_012601	XLOC_070540	1.65816	0.094584	4.13184	0.00036985	0.00759125
LNC_002578	XLOC_014745	21.5062	1.23299	4.12451	1.12e-05	0.000512917
LNC_009428	XLOC_053175	0.609065	0.037301	4.02931	6.37e-06	0.000329857
XR_002198917.1	109617896	0.560775	0.0348087	4.0099	0.00499943	0.0478423
XR_898264.2	105317230	8.95291	0.612911	3.86861	7.28e-08	1.03e-05
XR_002199710.1	105329271	4.01608	0.279727	3.8437	0.000321299	0.00681817
LNC_005037	XLOC_028151	1.45479	0.102466	3.82759	0.00252839	0.0301481
LNC_018389	XLOC_105500	0.938934	0.0714693	3.71563	0.00471339	0.0459898
XR_901174.2	105334713	4.99721	0.380604	3.71476	2.94e-05	0.00109782
LNC_012905	XLOC_072437	2.24079	0.171753	3.7056	0.00504819	0.0481687
XR_002201401.1	109620736	0.805147	0.0623353	3.69113	0.00123702	0.0184688
LNC_004760	XLOC_026833	13.844	1.07637	3.68501	5.35e-06	0.000286339
XR_899393.2	105323763	3.65737	0.287786	3.66774	0.00031156	0.00668846
LNC_006477	XLOC_036454	1.48415	0.117152	3.66318	0.00081805	0.0136689
XR_902457.2	105342110	0.873115	0.069883	3.64316	0.00219417	0.0274485
LNC_018812	XLOC_107873	3.20333	0.261305	3.61577	0.00242757	0.0293181
XR_900668.2	105331750	2.6431	0.216102	3.61245	0.0031036	0.0347542
LNC_008019	XLOC_044690	8.97613	0.737088	3.60618	3.55e-08	5.62e-06
XR_002200020.1	109619217	2.13319	0.176026	3.59915	0.00446183	0.0443072
XR_002200614.1	109619934	12.6836	1.08387	3.54869	0.000181613	0.00446811
XR_899582.2	105324526	1.09866	0.0939703	3.54739	0.00120519	0.0181196
XR_002198678.1	105319951	5.38939	0.464382	3.53674	0.00225802	0.0279417
XR_899624.2	105324775	3.96906	0.342398	3.53505	0.00133679	0.0195371
LNC_012849	XLOC_072215	8.8627	0.77702	3.51172	0.000944278	0.0151906
LNC_009012	XLOC_050800	0.556437	0.0498067	3.48181	0.00220094	0.0274832
XR_002200434.1	109619727	0.943382	0.0876713	3.42766	0.0043249	0.0434034
LNC_017665	XLOC_100085	4.018	0.384424	3.38571	0.00101309	0.0159578
LNC_013710	XLOC_076910	2.5911	0.250792	3.369	0.000782153	0.0132033
LNC_005692	XLOC_032103	2.45326	0.244233	3.32837	0.00127961	0.0189297
LNC_012916	XLOC_072486	1.29926	0.129819	3.32312	0.00115809	0.0175827
LNC_003945	XLOC_022388	16.1347	1.67655	3.2666	0.000197323	0.00475746
LNC_017961	XLOC_101790	0.627499	0.065427	3.26166	0.00215724	0.0271257
LNC_001600	XLOC_009225	4.82222	0.507165	3.24917	0.000316853	0.00675411
XR_002201315.1	109620660	6.03407	0.636366	3.2452	0.00153626	0.0214865
LNC_008587	XLOC_048304	1.27496	0.136652	3.22186	0.00190133	0.024906
LNC_018520	XLOC_106071	2.82124	0.30555	3.20685	0.00434944	0.0435341
LNC_008185	XLOC_045830	168.214	18.4537	3.18832	1.02e-07	1.36e-05
LNC_008286	XLOC_046591	0.753772	0.0829997	3.18295	0.00291733	0.0333297
XR_002200041.1	109619239	14.9508	1.67029	3.16205	0.00230709	0.0282749
XR_900344.2	105329489	5.19602	0.583717	3.15407	0.00106226	0.0165022
XR_002199724.1	109618888	22.9104	2.58302	3.14887	0.000469088	0.0090802
XR_898907.2	105321247	1435.16	162.191	3.14545	5.86e-08	8.67e-06
XR_002198502.1	109617350	16.4896	1.86368	3.14533	0.00159618	0.0220712
LNC_017265	XLOC_097583	3.86084	0.445722	3.1147	0.000808907	0.0135521
LNC_012591	XLOC_070490	1.35098	0.156655	3.10834	0.00393686	0.0407533
XR_898605.2	105319109	7.12348	0.847489	3.07132	0.00486688	0.0469885
XR_902679.2	105343321	3.61707	0.431136	3.0686	0.00145798	0.0206901
XR_900258.2	105328875	3.62552	0.434871	3.05953	0.00224842	0.0278873
XR_002201034.1	105341251	14.6485	1.76545	3.05265	2.01e-06	0.000133383
LNC_000593	XLOC_003430	12.5721	1.52599	3.04241	0.00143011	0.0204311
LNC_015945	XLOC_090089	6.28355	0.769012	3.0305	0.000902094	0.0146744
LNC_004925	XLOC_027668	2.40435	0.294666	3.0285	0.0010958	0.0168878
XR_901201.2	105334833	1.19361	0.147649	3.01509	0.00520459	0.0492508
LNC_008187	XLOC_045830	134.218	16.7976	2.99825	7.98e-07	6.54e-05
XR_002200223.1	105334081	2.88153	0.366399	2.97535	0.00244768	0.0294648
XR_002198885.1	105321801	1.05124	0.135158	2.95937	0.00471638	0.0460088
LNC_004892	XLOC_027432	1.20277	0.15585	2.94813	0.00475983	0.0462644
LNC_009685	XLOC_054560	7.09833	0.920444	2.94708	0.00112599	0.0172304
LNC_002179	XLOC_012350	1.06064	0.139087	2.93088	0.00275428	0.0320678
XR_902301.2	105341152	13.4142	1.76056	2.92965	0.00386962	0.0403234
LNC_014340	XLOC_080888	1.79102	0.235948	2.92424	0.000224724	0.0052345
LNC_007856	XLOC_043632	1.54666	0.208845	2.88865	0.00519107	0.0491526
XR_898556.2	105318791	7.77435	1.05385	2.88305	0.00222364	0.0276894
LNC_001413	XLOC_008158	0.95795	0.130179	2.87945	0.00455808	0.0449559
XR_902455.2	105342102	5.16327	0.701869	2.87901	0.00231658	0.0283544
LNC_003988	XLOC_022571	3.26334	0.443777	2.87844	0.00173431	0.0234098
LNC_001412	XLOC_008155	1.31875	0.186462	2.82222	0.000486207	0.00930438
LNC_003869	XLOC_022056	1.34418	0.190273	2.82058	0.00356576	0.0382254
LNC_015993	XLOC_090475	3.83397	0.54289	2.82011	0.00419243	0.0425655
XR_899546.2	105324363	1.71972	0.245009	2.81126	0.00412796	0.0420905
XR_002199923.1	105331298	4.97461	0.71174	2.80516	0.00094922	0.0152444
XR_899028.2	105321799	1.86853	0.269281	2.79472	0.00478844	0.0464523
XR_900544.2	105330780	22.693	3.31583	2.7748	0.000188782	0.00459549
LNC_018164	XLOC_103679	1.6544	0.242995	2.76731	0.00182887	0.0242978
XR_900604.2	105331203	24.8535	3.65895	2.76395	0.000252438	0.00568731
LNC_012134	XLOC_067717	1.68239	0.252474	2.73631	0.000949945	0.0152444
LNC_012913	XLOC_072485	1.57953	0.238738	2.72599	0.00108039	0.0167152
XR_002200743.1	109620057	2.92567	0.453839	2.68851	0.00439418	0.0438195
XR_899657.2	105325068	32.4095	5.07494	2.67495	0.000511238	0.00965148
LNC_004277	XLOC_024262	45.4161	7.33395	2.63054	0.00265848	0.0312799
XR_002200043.1	109619242	15.8458	2.56378	2.62775	0.00502461	0.0479921
XR_002199687.1	105329077	16.0099	2.59066	2.62757	0.000213603	0.0050533
LNC_009823	XLOC_055222	1.5124	0.246162	2.61916	0.000352568	0.00731541
XR_901409.2	105336209	12.6052	2.05921	2.61385	0.00095512	0.0152934
LNC_005147	XLOC_028823	1.19318	0.196762	2.60028	0.00494896	0.0475398
XR_901781.2	109617071	276.26	45.9716	2.58721	2.22e-05	0.000875952
LNC_013483	XLOC_075386	1.48333	0.24904	2.57439	0.00378114	0.0397896
XR_002199748.1	105329647	3.2308	0.545764	2.56554	0.00153792	0.0215056
XR_902330.2	105341339	6.3139	1.06919	2.56202	0.00383704	0.0401449
XR_902995.2	105345082	119.297	20.7333	2.52453	9.96e-05	0.00282586
XR_002198279.1	109617126	4.46433	0.77717	2.52214	0.00388032	0.0403781
LNC_001683	XLOC_009694	16.1598	2.87364	2.49146	0.0032659	0.036114
LNC_018408	XLOC_105565	2.01233	0.372894	2.43203	0.000853403	0.0141131
LNC_006543	XLOC_036721	25.4653	4.92118	2.37146	0.0021476	0.0270359
XR_900469.2	105330235	29.0689	5.66225	2.36003	0.000637831	0.0113874
XR_002199778.1	109618959	10.4775	2.05226	2.35201	0.00237718	0.0288965
LNC_005212	XLOC_029288	1.24174	0.249016	2.31805	0.000908659	0.0147463
LNC_008925	XLOC_050206	19.1279	3.98424	2.2633	0.000924795	0.0149344
LNC_013772	XLOC_077357	1.50008	0.321916	2.22029	0.00420257	0.0426179
XR_901720.2	105337943	4.24704	0.924907	2.19908	0.00507998	0.0484184
XR_002200283.1	109619539	63.5294	14.3709	2.14428	0.00190958	0.0249622
LNC_018303	XLOC_105039	33.9474	8.19068	2.05125	0.00454003	0.0448247
LNC_010602	XLOC_059305	1.4075	0.341564	2.04291	0.00285035	0.0328199
XR_900872.2	105332954	166.288	40.5248	2.03681	0.00214841	0.0270417
XR_901803.2	105338433	700.567	185.198	1.91945	0.0020504	0.0262138
XR_902940.2	105344828	100.151	26.8592	1.89869	0.00287541	0.0330469
XR_903118.2	105345773	34.9987	67.8512	-0.955076	0.00504966	0.0481766
XR_002200118.1	109619347	40.5212	80.9423	-0.998216	0.00375854	0.0396164
LNC_012042	XLOC_067324	24.9422	50.3175	-1.01247	0.00517164	0.0490065
XR_002200255.1	109619500	24.1544	49.3062	-1.02948	0.00487239	0.0470193
XR_899770.2	105325768	2.67985	5.66977	-1.08114	0.00415762	0.0423087
XR_002201684.1	109621097	9.6635	21.1211	-1.12807	0.00289257	0.0331599
XR_002199557.1	105327202	10.6425	23.2715	-1.12872	0.00164147	0.0225082
LNC_017802	XLOC_100799	41.2427	94.0539	-1.18935	0.00281832	0.0325803
LNC_017780	XLOC_100700	74.2875	169.939	-1.19382	0.00106382	0.0165198
XR_899794.2	105325996	20.7351	47.4815	-1.19529	0.00256783	0.0304742
XR_903022.2	105345214	44.4801	101.916	-1.19615	0.0011828	0.0178646
XR_902057.1	105339787	4.52609	10.6871	-1.23953	0.000751046	0.0128214
XR_002200673.1	105338296	8.28447	19.5788	-1.24081	0.00172482	0.0233303
LNC_001268	XLOC_007412	3.54293	8.46329	-1.25627	0.00430295	0.043252
XR_900846.1	105332802	91.8169	225.873	-1.29868	0.000322172	0.00683092
LNC_017906	XLOC_101298	32.1571	79.5857	-1.30737	0.00218269	0.027332
LNC_008271	XLOC_046518	3.96694	9.85812	-1.31328	0.00242584	0.0293136
LNC_013081	XLOC_073417	1.83313	4.56173	-1.31527	0.00158608	0.021992
XR_903217.2	105346425	3.8053	9.52931	-1.32436	0.00161771	0.0222956
LNC_000723	XLOC_004224	12.1871	30.7749	-1.3364	0.00145099	0.0206251
LNC_018947	XLOC_108734	1.19147	3.07853	-1.3695	0.00331153	0.0364006
LNC_002383	XLOC_013492	1.22218	3.1874	-1.38292	0.00424668	0.0429421
XR_898470.2	105318316	21.298	55.8457	-1.39073	0.000184168	0.00451662
XR_002201243.1	109620559	4.07553	10.723	-1.39565	0.00189996	0.0248924
XR_002198757.1	109617703	2.35906	6.37052	-1.4332	0.000986335	0.0156449
LNC_011816	XLOC_066035	1.02795	2.7772	-1.43386	0.0021808	0.0273175
LNC_004475	XLOC_025256	2.51039	6.88341	-1.45521	0.00506924	0.048339
XR_002199085.1	109618085	3.50183	9.75549	-1.4781	0.000472782	0.00912856
XR_002198767.1	105320912	3.07271	8.65277	-1.49365	0.00196284	0.0254604
LNC_018207	XLOC_103981	3.45819	9.74449	-1.49457	0.00191918	0.0250531
LNC_008855	XLOC_049831	1.33928	3.85592	-1.52562	0.00492847	0.0473972
LNC_018486	XLOC_105946	1.79362	5.17135	-1.52766	0.00200538	0.0258348
XR_903624.2	105348671	18.1148	52.3435	-1.53084	0.00336715	0.0367422
XR_899260.2	105323263	3.98776	11.6855	-1.55107	0.00339083	0.0369191
LNC_012279	XLOC_068606	349.759	1033.16	-1.56263	4.14e-05	0.00142775
XR_002200380.1	109619651	66.0838	196.691	-1.57356	6.5e-05	0.00203292
XR_902378.1	105341645	5.06705	15.1525	-1.58034	0.00014426	0.00375856
LNC_014401	XLOC_081221	1.01442	3.05035	-1.58832	0.00157498	0.0218621
LNC_000708	XLOC_004084	2.08797	6.32924	-1.59993	0.00266922	0.0313624
LNC_005819	XLOC_032800	1.21609	3.71901	-1.61267	0.00470737	0.0459429
LNC_016674	XLOC_094226	1.89455	5.83232	-1.62222	0.0035544	0.0381468
LNC_009820	XLOC_055212	1.58443	4.87774	-1.62225	0.00305246	0.0343289
LNC_014091	XLOC_079336	0.466171	1.4405	-1.62764	0.0011742	0.0177631
LNC_016420	XLOC_092745	0.807496	2.50202	-1.63157	0.00154153	0.0215362
LNC_009278	XLOC_052220	0.370956	1.15729	-1.64143	0.00505733	0.0482437
LNC_007514	XLOC_041627	0.300769	0.941766	-1.64671	0.00231654	0.0283544
LNC_000043	XLOC_000277	0.830006	2.60912	-1.65237	0.00483328	0.0467733
LNC_003636	XLOC_020671	1.919	6.05272	-1.65723	0.00240034	0.0290938
LNC_016129	XLOC_091259	3.69536	11.7014	-1.66289	0.000299819	0.00648242
XR_903541.2	105348274	12.0337	38.1195	-1.66345	4.43e-05	0.00150862
LNC_010475	XLOC_058757	1.47251	4.69253	-1.67209	0.000874499	0.0143708
LNC_012814	XLOC_072034	2.83931	9.07337	-1.6761	0.00131679	0.0193305
XR_901923.2	105339204	6.4374	20.882	-1.69771	0.000183451	0.00450051
LNC_004959	XLOC_027817	0.531554	1.72773	-1.70059	0.00128335	0.0189777
XR_902058.1	105339800	7.19673	23.6375	-1.71566	4.68e-05	0.00157498
LNC_002211	XLOC_012493	7.86264	25.8584	-1.71755	5.02e-05	0.00165741
LNC_010508	XLOC_058861	1.53778	5.06801	-1.72057	0.00139866	0.0201393
LNC_003976	XLOC_022494	4.01609	13.2828	-1.7257	0.00118346	0.0178674
LNC_006528	XLOC_036668	1.95109	6.62599	-1.76385	0.00235154	0.0286493
LNC_006011	XLOC_033824	0.999123	3.39713	-1.76558	0.00513035	0.0487496
LNC_018019	XLOC_102256	1.85279	6.30156	-1.76601	0.00341818	0.0371002
LNC_014710	XLOC_083024	0.967642	3.29123	-1.76608	0.00191481	0.025009
LNC_017106	XLOC_096689	0.340758	1.16386	-1.7721	0.00499619	0.0478266
LNC_004133	XLOC_023265	4.07856	13.931	-1.77217	0.000483669	0.00927459
LNC_006138	XLOC_034550	0.154443	0.527781	-1.77286	0.000933894	0.015062
LNC_005609	XLOC_031480	2.95434	10.1272	-1.77733	0.000330947	0.00696039
LNC_000719	XLOC_004191	2.57711	8.90777	-1.78931	0.00314501	0.0351295
LNC_016923	XLOC_095725	9.31838	32.2307	-1.79029	0.00017153	0.00428875
LNC_016791	XLOC_094801	1.01722	3.52907	-1.79466	0.00321468	0.0356966
XR_901087.2	105334253	22.1004	76.7859	-1.79677	2.53e-05	0.000979801
LNC_005329	XLOC_029758	6.95275	24.4	-1.81122	0.0013029	0.0191917
XR_898448.2	105318176	114.864	405.836	-1.82097	7.43e-06	0.00037443
LNC_007783	XLOC_043277	4.2267	15.0231	-1.82958	0.000320767	0.0068126
XR_901691.2	105337723	3.19527	11.5184	-1.84993	0.0018043	0.0240757
LNC_015447	XLOC_087267	0.175456	0.634121	-1.85365	0.00225916	0.0279425
LNC_009212	XLOC_051926	1.42868	5.17167	-1.85595	0.000170251	0.00426806
LNC_005933	XLOC_033450	0.587518	2.13632	-1.86242	0.00212472	0.0268122
LNC_009727	XLOC_054688	0.549126	2.00249	-1.86659	0.00308085	0.0345776
LNC_013126	XLOC_073634	0.741313	2.72149	-1.87624	0.000988571	0.0156698
LNC_002209	XLOC_012493	5.84182	21.4556	-1.87687	7.65e-06	0.000383912
LNC_005502	XLOC_030891	0.678535	2.49415	-1.87805	0.00131718	0.0193305
XR_002199850.1	109619014	1.71873	6.35389	-1.88629	0.00398688	0.0410681
LNC_007281	XLOC_040290	0.74377	2.75184	-1.88747	0.00171038	0.0232166
LNC_002952	XLOC_016844	1.50074	5.61668	-1.90404	0.00109394	0.0168662
LNC_005453	XLOC_030509	1.81366	6.80154	-1.90696	0.000783853	0.0132261
LNC_011513	XLOC_064413	0.283226	1.06423	-1.90978	0.00129895	0.0191521
LNC_012938	XLOC_072576	0.281875	1.05971	-1.91054	0.00494732	0.0475341
LNC_006242	XLOC_035056	2.05236	7.77807	-1.92213	0.00437634	0.0436992
LNC_014023	XLOC_078843	1.20315	4.56366	-1.92338	0.00244308	0.0294457
LNC_010984	XLOC_061473	4.10611	15.7022	-1.93513	5.01e-05	0.00165433
XR_900656.2	105331655	1.54671	5.92575	-1.9378	0.00324447	0.0359536
LNC_012389	XLOC_069369	0.778084	2.98803	-1.9412	0.000391166	0.0079016
XR_900313.1	105329223	8.96978	34.7394	-1.95343	0.000694004	0.0121691
LNC_018852	XLOC_108132	1.96159	7.60581	-1.95508	0.000256629	0.00575429
LNC_005711	XLOC_032203	0.265244	1.03781	-1.96815	0.00307442	0.0345297
LNC_015836	XLOC_089444	0.708976	2.79149	-1.97723	0.00363217	0.0386632
LNC_008749	XLOC_049171	0.420607	1.65976	-1.98043	0.00317295	0.0353701
XR_901574.2	105337071	2.12286	8.42404	-1.9885	0.000804327	0.0134963
XR_002201539.1	109620910	1.11647	4.43066	-1.98858	0.00298038	0.0337847
LNC_006429	XLOC_036148	0.234152	0.941802	-2.00798	0.00442256	0.0440155
LNC_016095	XLOC_091052	0.372574	1.50841	-2.01743	0.00313341	0.0350309
LNC_007218	XLOC_040097	0.327163	1.32782	-2.02097	0.00240568	0.0291352
LNC_011180	XLOC_062383	1.78668	7.26941	-2.02456	0.000675295	0.0119156
XR_002200724.1	105338582	3.09092	12.5763	-2.0246	5.71e-05	0.00183505
LNC_017602	XLOC_099782	1.79698	7.34482	-2.03115	0.00155773	0.0217023
LNC_013110	XLOC_073555	4.08429	16.7689	-2.03763	0.000266104	0.00591414
LNC_006703	XLOC_037631	11.484	47.3357	-2.04331	1.75e-05	0.000724395
LNC_000615	XLOC_003574	2.17285	9.02581	-2.05447	8.5e-05	0.00249772
LNC_009695	XLOC_054590	0.442983	1.84011	-2.05447	0.00478041	0.0464161
LNC_001534	XLOC_008847	10.3634	43.2648	-2.0617	0.000128728	0.00345509
LNC_014508	XLOC_081769	0.359764	1.50544	-2.06506	0.00416738	0.0423791
LNC_008818	XLOC_049607	0.278644	1.17232	-2.07287	0.00229257	0.0282125
XR_002200789.1	105339316	13.0873	55.1316	-2.07471	6.05e-07	5.32e-05
LNC_010419	XLOC_058451	0.193801	0.821925	-2.08443	0.00470029	0.0459094
LNC_012663	XLOC_070940	0.796478	3.38408	-2.08706	0.00438555	0.0437796
LNC_012390	XLOC_069397	0.260198	1.10618	-2.08791	0.00287517	0.0330469
LNC_009903	XLOC_055659	0.265746	1.13174	-2.09042	0.00108156	0.0167244
LNC_016612	XLOC_093851	0.707359	3.01244	-2.09042	0.000779561	0.0131684
LNC_002848	XLOC_016327	0.272194	1.16107	-2.09274	0.00231925	0.0283752
LNC_005793	XLOC_032632	0.235238	1.00913	-2.10091	0.00375292	0.0395807
LNC_012831	XLOC_072153	0.58731	2.52005	-2.10126	0.00383197	0.0401256
LNC_012232	XLOC_068241	0.776695	3.35679	-2.11166	0.000132021	0.00351354
XR_903046.2	105345384	2.36893	10.2587	-2.11455	0.0014105	0.0202692
LNC_006653	XLOC_037480	1.00815	4.3775	-2.1184	0.0017833	0.0238771
XR_903184.2	105346258	16.685	72.4735	-2.1189	6.28e-06	0.00032576
LNC_000327	XLOC_002086	55.9494	243.115	-2.11944	0.004989	0.0477969
LNC_010333	XLOC_057869	1.4232	6.20064	-2.12328	0.000145881	0.00378904
LNC_009301	XLOC_052422	0.410267	1.78776	-2.12352	0.00514678	0.0488444
LNC_012961	XLOC_072701	1.01884	4.44631	-2.12568	0.000370197	0.00759571
LNC_017067	XLOC_096521	0.460595	2.0179	-2.13129	0.00134987	0.0196501
LNC_014501	XLOC_081709	0.468033	2.06542	-2.14176	0.00271967	0.0317843
LNC_006522	XLOC_036612	0.209131	0.926814	-2.14788	0.00422688	0.0427889
LNC_010558	XLOC_059074	0.186509	0.827157	-2.14892	0.00203409	0.0260671
LNC_012936	XLOC_072571	0.934548	4.17103	-2.15806	0.00211029	0.0267085
LNC_014353	XLOC_080958	0.621254	2.77866	-2.16114	0.00209621	0.0266016
LNC_009452	XLOC_053286	0.264126	1.18395	-2.16431	0.00214508	0.0270267
LNC_000839	XLOC_004927	0.252108	1.13075	-2.16516	0.00139277	0.0200659
LNC_011371	XLOC_063643	0.400549	1.79707	-2.16559	0.00149956	0.0210979
LNC_006265	XLOC_035200	0.126664	0.568888	-2.16714	0.00441688	0.0439705
LNC_002478	XLOC_014039	0.146169	0.656644	-2.16747	0.00351672	0.0378715
LNC_010151	XLOC_057097	0.297984	1.34242	-2.17153	0.00193125	0.0251663
LNC_007770	XLOC_043218	0.204298	0.920471	-2.1717	0.00226005	0.027949
LNC_003078	XLOC_017486	0.162011	0.733492	-2.17869	0.00330749	0.0364006
LNC_018498	XLOC_105985	2.55007	11.6155	-2.18744	0.0003137	0.00672104
LNC_015172	XLOC_085648	0.370821	1.69682	-2.19404	0.000493258	0.00940124
LNC_014377	XLOC_081070	0.521257	2.38666	-2.19493	0.00432969	0.0434228
LNC_015693	XLOC_088582	0.969205	4.4513	-2.19935	0.00147579	0.0208645
LNC_009932	XLOC_055847	0.205439	0.944876	-2.20141	0.000989552	0.0156788
LNC_003537	XLOC_020147	2.5891	11.9097	-2.20162	5.11e-05	0.00168266
LNC_017232	XLOC_097379	0.206689	0.951922	-2.20338	0.000419644	0.00835849
LNC_017068	XLOC_096521	0.314052	1.44847	-2.20545	0.00245521	0.0295412
LNC_004474	XLOC_025256	0.324657	1.50366	-2.21149	0.000903695	0.0146846
XR_002200612.1	109619931	1.32326	6.13122	-2.21207	0.00209748	0.0266133
LNC_015913	XLOC_089900	2.36639	11.0112	-2.21821	3.53e-05	0.00125706
LNC_000046	XLOC_000287	1.06995	4.99953	-2.22425	0.000251793	0.00568124
LNC_015190	XLOC_085794	0.77987	3.64517	-2.22468	0.00432942	0.0434228
LNC_008972	XLOC_050494	0.854325	3.99866	-2.22666	0.00037621	0.00769257
LNC_017065	XLOC_096521	0.215828	1.011	-2.22784	0.00259493	0.0307068
XR_899883.2	105326572	0.728943	3.42642	-2.23283	0.00267101	0.0313785
LNC_001927	XLOC_010860	0.207428	0.982658	-2.24408	0.00154331	0.0215531
LNC_014825	XLOC_083698	0.576988	2.765	-2.26067	0.000858213	0.0141678
LNC_001382	XLOC_007964	0.368584	1.77888	-2.2709	0.000970775	0.0154833
LNC_005042	XLOC_028174	0.146282	0.706851	-2.27266	0.00520671	0.0492585
LNC_014851	XLOC_083865	0.239229	1.15838	-2.27565	0.00395151	0.0408266
LNC_012829	XLOC_072135	0.287773	1.39918	-2.28158	0.000509977	0.00963971
LNC_016260	XLOC_091906	0.0923343	0.450959	-2.28806	0.00508093	0.0484199
LNC_001582	XLOC_009131	0.789485	3.85635	-2.28825	0.000325045	0.00688028
LNC_003983	XLOC_022513	0.396063	1.93589	-2.28919	0.00384401	0.0401772
LNC_007283	XLOC_040290	0.454645	2.2256	-2.29138	0.00216574	0.0271783
LNC_008163	XLOC_045472	0.734008	3.62814	-2.30536	0.000717031	0.0124088
LNC_014733	XLOC_083162	0.570284	2.82114	-2.30653	5.56e-05	0.0017987
LNC_012963	XLOC_072701	0.692007	3.42721	-2.30818	0.00015594	0.00398841
LNC_012962	XLOC_072701	4.6147	22.9308	-2.31298	4.96e-05	0.00164602
LNC_000608	XLOC_003542	0.428114	2.13147	-2.31579	0.00164449	0.0225354
LNC_006261	XLOC_035198	0.752826	3.749	-2.31612	0.00148031	0.0209048
LNC_002075	XLOC_011737	0.295102	1.47113	-2.31764	0.00143541	0.0204811
LNC_012623	XLOC_070722	0.162033	0.811286	-2.32393	0.00133128	0.0194728
XR_002199398.1	109618525	0.605861	3.03529	-2.32478	0.0022426	0.0278516
LNC_001781	XLOC_010169	2.45168	12.3115	-2.32816	1.68e-05	0.000704363
LNC_008973	XLOC_050494	0.614997	3.09134	-2.32958	0.000361758	0.0074632
LNC_018358	XLOC_105311	0.46642	2.3455	-2.33019	0.00266677	0.0313528
LNC_018422	XLOC_105650	0.369934	1.86289	-2.3322	0.000857318	0.0141561
LNC_015335	XLOC_086785	0.683207	3.45521	-2.33838	0.000958535	0.0153351
XR_903414.2	105347606	0.261231	1.32668	-2.34442	0.00414471	0.0422099
LNC_016504	XLOC_093294	0.0941947	0.47923	-2.347	0.00479795	0.0465091
LNC_009578	XLOC_054136	0.142472	0.725707	-2.34871	0.00367788	0.0390015
XR_899232.2	105323055	7.85353	40.0161	-2.34917	1.23e-05	0.000551096
LNC_010094	XLOC_056784	0.0943133	0.480638	-2.34942	0.00352541	0.0379327
LNC_013907	XLOC_078150	1.96724	10.1267	-2.36391	7.01e-05	0.00216201
LNC_017222	XLOC_097377	0.0941493	0.48577	-2.36725	0.00109618	0.0168878
LNC_010318	XLOC_057840	0.225182	1.1633	-2.36906	0.00272492	0.0318338
LNC_013103	XLOC_073507	0.110767	0.572788	-2.37048	0.00459432	0.0451983
LNC_002372	XLOC_013415	0.784679	4.06899	-2.3745	0.000156358	0.00399663
XR_900569.2	105330958	0.98663	5.13058	-2.37854	0.00418849	0.0425369
XR_902823.2	105344140	0.604264	3.15027	-2.38223	0.00386077	0.0402855
XR_002200021.1	109619219	0.473236	2.46841	-2.38295	0.00525155	0.0495835
LNC_006410	XLOC_036007	0.806979	4.21098	-2.38355	0.00460877	0.0452787
LNC_014859	XLOC_083916	0.7034	3.67833	-2.38663	0.000152547	0.00392445
LNC_012935	XLOC_072571	0.829005	4.35439	-2.39302	0.000696051	0.0121862
XR_002198347.1	105348888	0.726655	3.84004	-2.40178	0.000788268	0.0132829
XR_002200729.1	109620045	1.24209	6.59263	-2.40809	0.000692107	0.0121573
LNC_017536	XLOC_099360	0.625566	3.33033	-2.41243	0.00256973	0.030492
XR_002198430.1	109617284	2.97934	15.9076	-2.41665	0.000401763	0.00807466
LNC_010456	XLOC_058698	2.28317	12.2549	-2.42425	0.000244144	0.00556817
XR_900674.1	105331796	1.04554	5.61375	-2.42472	0.00239952	0.0290885
LNC_015708	XLOC_088685	2.13814	11.5322	-2.43124	2.84e-05	0.00106545
LNC_009246	XLOC_052040	0.52601	2.83865	-2.43204	0.000211188	0.00500869
LNC_004487	XLOC_025304	2.45455	13.2928	-2.43711	6.24e-06	0.000323803
LNC_017637	XLOC_099962	0.948259	5.1378	-2.4378	0.00171432	0.0232457
LNC_017096	XLOC_096635	0.328856	1.78413	-2.4397	0.00350895	0.0378201
LNC_001612	XLOC_009333	0.295708	1.60768	-2.44273	0.000401733	0.00807466
LNC_011903	XLOC_066461	0.882467	4.80201	-2.44402	4.82e-05	0.00161053
LNC_000058	XLOC_000333	0.235405	1.28174	-2.44488	0.00382416	0.0400861
LNC_018413	XLOC_105592	0.118263	0.646975	-2.45171	0.00141889	0.0203377
LNC_016247	XLOC_091868	0.265345	1.45311	-2.45321	0.000135469	0.00357636
LNC_010325	XLOC_057857	0.498956	2.73304	-2.45352	0.00398524	0.041063
LNC_017079	XLOC_096573	0.265264	1.45477	-2.45529	0.00238316	0.0289413
LNC_005841	XLOC_032881	0.0986513	0.541556	-2.4567	0.00265561	0.0312559
LNC_007037	XLOC_039319	1.62494	8.9602	-2.46315	0.000364803	0.00751154
LNC_012889	XLOC_072368	0.392512	2.16862	-2.46597	0.000369721	0.00759125
XR_901975.2	105339382	0.159533	0.883795	-2.46985	0.00283721	0.0327259
LNC_006622	XLOC_037237	0.158466	0.879283	-2.47215	0.00425933	0.0430022
LNC_003757	XLOC_021465	8.56665	47.7437	-2.47851	0.00142059	0.0203466
LNC_006864	XLOC_038369	1.27634	7.12216	-2.4803	0.00114268	0.0174331
LNC_000218	XLOC_001388	0.103173	0.575837	-2.4806	0.004334	0.0434544
XR_902896.2	105344589	28.9459	162.699	-2.49077	3.14e-07	3.19e-05
LNC_005312	XLOC_029690	0.439182	2.47689	-2.49564	0.000584579	0.0106428
LNC_007338	XLOC_040627	0.160636	0.91295	-2.50674	0.00419566	0.0425811
XR_002199338.1	105325820	1.49663	8.50862	-2.50721	7.3e-05	0.0022292
LNC_011859	XLOC_066204	0.250229	1.42637	-2.51102	0.000403221	0.00809751
LNC_007855	XLOC_043632	0.171151	0.976589	-2.51248	0.00442462	0.0440302
LNC_015681	XLOC_088504	0.237954	1.3587	-2.51347	0.00218525	0.0273596
LNC_018838	XLOC_108053	0.106774	0.610291	-2.51494	0.00462248	0.0453779
LNC_017773	XLOC_100670	0.10104	0.578538	-2.51748	0.00205356	0.0262498
LNC_006208	XLOC_034824	0.153465	0.879901	-2.51943	0.00280564	0.0324671
LNC_011700	XLOC_065232	0.825646	4.7528	-2.52518	0.000132742	0.00352529
LNC_012662	XLOC_070940	0.413281	2.39901	-2.53724	0.00234876	0.0286385
LNC_008002	XLOC_044629	0.724123	4.22527	-2.54474	0.000102574	0.00289318
LNC_012609	XLOC_070580	0.157227	0.918424	-2.54631	0.00103197	0.0161612
LNC_006128	XLOC_034523	0.459769	2.68662	-2.54681	6.34e-05	0.00199274
LNC_000510	XLOC_003022	0.0756267	0.442767	-2.54958	0.00475455	0.0462359
LNC_017142	XLOC_096929	0.241986	1.42	-2.5529	0.00149022	0.0210018
XR_002199735.1	105329513	12.0115	70.4967	-2.55314	2.75e-07	2.86e-05
LNC_017503	XLOC_098772	0.0835413	0.491266	-2.55594	0.00422599	0.0427879
LNC_001650	XLOC_009551	0.104072	0.613638	-2.55981	0.00384307	0.0401772
LNC_006312	XLOC_035489	0.996472	5.87755	-2.56031	0.00092475	0.0149344
XR_899671.1	105325184	1.55177	9.17912	-2.56444	0.000236889	0.00544736
LNC_016965	XLOC_095915	0.427578	2.53196	-2.566	0.000173717	0.0043277
LNC_002130	XLOC_012149	0.435533	2.58036	-2.56672	0.00148181	0.0209183
LNC_015758	XLOC_088970	0.198182	1.17472	-2.56742	0.00331177	0.0364006
LNC_018805	XLOC_107791	0.55003	3.28722	-2.57929	0.000579386	0.0105854
LNC_011410	XLOC_063897	0.186944	1.11837	-2.58072	0.00276627	0.0321678
LNC_015195	XLOC_085794	0.313305	1.88678	-2.59028	0.00306269	0.0344337
XR_903187.2	105346269	3.06096	18.4851	-2.59431	2.11e-05	0.000841427
LNC_011321	XLOC_063337	0.110635	0.668124	-2.59431	0.00296277	0.0336354
LNC_000542	XLOC_003134	0.0917247	0.556923	-2.6021	0.00360383	0.0384753
LNC_016846	XLOC_095322	5.02789	30.583	-2.6047	0.000127218	0.00342551
XR_901340.2	105335765	2.2331	13.5985	-2.60633	5.73e-06	0.000301831
LNC_007872	XLOC_043726	0.795911	4.84877	-2.60694	0.000201445	0.00482147
LNC_008010	XLOC_044669	0.390541	2.39251	-2.61498	0.000446247	0.00875234
XR_002200710.1	109620024	0.262859	1.62622	-2.62916	0.00467269	0.0457452
LNC_018185	XLOC_103806	0.408674	2.53341	-2.63206	0.00112336	0.0172005
LNC_001514	XLOC_008747	0.146073	0.906034	-2.63288	0.00107937	0.0167029
LNC_004224	XLOC_023939	0.272018	1.68805	-2.63358	0.00287596	0.0330469
LNC_005101	XLOC_028564	0.123237	0.765457	-2.63489	0.0040853	0.0417752
LNC_014572	XLOC_082179	0.150133	0.933815	-2.63689	0.0019945	0.0257605
XR_002201540.1	109620912	2.18672	13.6881	-2.64608	6.56e-06	0.000337392
XR_900796.2	105332550	0.514264	3.22651	-2.6494	0.000981759	0.015601
LNC_012742	XLOC_071530	0.128649	0.809719	-2.65398	9.19e-05	0.00264915
LNC_017935	XLOC_101551	0.14448	0.913815	-2.66104	0.00138373	0.0199813
LNC_007414	XLOC_041146	1.03794	6.56627	-2.66136	0.00205901	0.0263016
LNC_008806	XLOC_049568	0.436714	2.77485	-2.66765	0.000322544	0.00683689
LNC_017648	XLOC_100015	8.3348	53.0804	-2.67096	5.55e-06	0.000294518
LNC_012856	XLOC_072216	1.41172	9.03365	-2.67786	4.32e-05	0.0014779
LNC_009687	XLOC_054569	0.155496	0.999515	-2.68435	0.00210358	0.0266504
LNC_009279	XLOC_052220	0.122275	0.786413	-2.68515	3.41e-05	0.0012242
LNC_012625	XLOC_070727	4.34406	28.0144	-2.68905	1.16e-05	0.000527051
LNC_009042	XLOC_050959	0.277023	1.78829	-2.6905	0.000386476	0.00783616
LNC_007449	XLOC_041292	0.128904	0.833387	-2.69269	0.000867614	0.0142918
LNC_012494	XLOC_069968	0.892289	5.77833	-2.69507	1.13e-05	0.000517618
LNC_011545	XLOC_064588	0.0525673	0.341944	-2.70152	0.0031471	0.0351476
LNC_002464	XLOC_013963	0.317978	2.07031	-2.70285	0.000135166	0.00357335
LNC_006707	XLOC_037639	0.111342	0.725312	-2.7036	0.00134264	0.0195869
LNC_012099	XLOC_067563	0.111695	0.730489	-2.70929	0.00528664	0.0497904
LNC_014093	XLOC_079336	0.218264	1.43169	-2.71357	0.00292591	0.0333881
LNC_008807	XLOC_049569	0.0889797	0.586046	-2.71947	0.00115146	0.0175384
LNC_002465	XLOC_013963	0.414597	2.73457	-2.72153	9.77e-05	0.00278241
LNC_015374	XLOC_087003	0.146127	0.964832	-2.72305	0.00171211	0.0232282
LNC_002555	XLOC_014591	0.0838023	0.554337	-2.7257	0.00473412	0.0461385
LNC_014341	XLOC_080896	0.662717	4.39078	-2.72801	0.00039217	0.00791816
LNC_008246	XLOC_046241	0.302252	2.00358	-2.72876	0.000379449	0.007731
LNC_012896	XLOC_072413	0.111366	0.738246	-2.72879	0.00331833	0.0364462
LNC_014449	XLOC_081418	3.0966	20.5422	-2.72983	1.42e-05	0.000617716
LNC_012505	XLOC_070004	0.0774327	0.514087	-2.731	0.00362657	0.0386199
LNC_009879	XLOC_055491	0.160465	1.06609	-2.732	0.00155885	0.0217059
XR_899911.2	105326720	0.141194	0.940875	-2.73633	0.00487152	0.0470169
LNC_005111	XLOC_028650	0.100809	0.673898	-2.74091	0.00394209	0.0407758
LNC_001269	XLOC_007421	9.04889	60.948	-2.75177	1.17e-06	8.72e-05
LNC_015065	XLOC_085046	8.35085	56.3531	-2.7545	2.48e-07	2.67e-05
LNC_006668	XLOC_037530	0.0880907	0.596413	-2.75925	0.00458352	0.0451068
LNC_009585	XLOC_054145	2.32202	15.8561	-2.77159	6.64e-05	0.00206871
LNC_016200	XLOC_091547	0.18571	1.2762	-2.78074	0.0052342	0.0494629
LNC_000822	XLOC_004788	0.075275	0.518621	-2.78444	0.00217375	0.0272472
XR_002199351.1	105325978	0.848063	5.85676	-2.78786	1.08e-05	0.000500412
XR_002198735.1	109617667	0.753046	5.20224	-2.78832	0.000645267	0.0114795
LNC_011845	XLOC_066121	0.0854697	0.590539	-2.78855	0.00393398	0.0407347
XR_899337.2	105323567	7.06798	48.8602	-2.78929	6.62e-07	5.67e-05
LNC_006497	XLOC_036548	0.223892	1.54812	-2.78964	0.00201167	0.025894
LNC_012442	XLOC_069642	0.251365	1.73831	-2.78983	0.0022958	0.0282249
LNC_011018	XLOC_061670	0.280224	1.94374	-2.79418	0.00332832	0.0365082
XR_002199643.1	109618802	1.91239	13.2866	-2.79653	0.000118129	0.00324808
XR_899967.2	109617074	0.810579	5.64326	-2.7995	3.64e-05	0.00128785
LNC_015592	XLOC_087922	0.837067	5.85785	-2.80696	3.01e-05	0.00111377
XR_002200405.1	105335886	0.483773	3.38568	-2.80705	0.000797494	0.0134144
LNC_001904	XLOC_010745	0.222488	1.5665	-2.81575	0.00144229	0.0205368
LNC_009034	XLOC_050930	0.251122	1.76835	-2.81594	0.00132889	0.0194512
LNC_002480	XLOC_014042	0.221893	1.56417	-2.81746	0.00260171	0.0307703
LNC_007294	XLOC_040330	0.0786113	0.554313	-2.81789	0.00304146	0.0342376
LNC_003466	XLOC_019645	1.9262	13.6383	-2.82383	2.13e-05	0.00084986
LNC_011608	XLOC_064784	0.147009	1.04334	-2.82723	0.00500221	0.0478522
LNC_018618	XLOC_106670	0.089566	0.637224	-2.83078	0.000651033	0.0115603
LNC_003307	XLOC_018914	0.131289	0.934567	-2.83155	0.00130391	0.0192029
LNC_018758	XLOC_107443	0.0658933	0.470408	-2.83571	0.00238844	0.0289775
LNC_002293	XLOC_012930	0.110192	0.787043	-2.83642	0.00387819	0.0403615
LNC_014909	XLOC_084165	0.334189	2.39052	-2.83859	0.000739526	0.0126912
XR_900022.2	105327262	3.03538	21.7526	-2.84124	1.29e-05	0.000572555
LNC_004912	XLOC_027553	0.456176	3.27086	-2.84201	0.000384312	0.00780067
LNC_011510	XLOC_064397	0.447333	3.21416	-2.84502	0.00156309	0.0217449
LNC_006056	XLOC_034079	0.425766	3.07534	-2.85261	0.000661412	0.0117089
LNC_004413	XLOC_025037	0.104656	0.757106	-2.85484	0.00155482	0.0216697
LNC_009767	XLOC_054906	0.287933	2.09365	-2.86221	0.00345393	0.0374083
LNC_006053	XLOC_034075	0.470159	3.4233	-2.86417	0.00144782	0.0206078
LNC_003604	XLOC_020482	0.11496	0.838269	-2.86628	3.18e-05	0.0011609
LNC_012629	XLOC_070736	9.47368	69.3402	-2.8717	8.48e-07	6.79e-05
LNC_000617	XLOC_003593	0.225215	1.65216	-2.87497	0.000935608	0.01508
LNC_011671	XLOC_065104	0.969141	7.14269	-2.88169	3.52e-05	0.0012547
LNC_017224	XLOC_097377	0.559763	4.13638	-2.88548	0.000177873	0.00439791
XR_002200635.1	109619958	2.48924	18.4524	-2.89003	1e-05	0.00046974
LNC_013523	XLOC_075664	0.157152	1.16703	-2.8926	0.00119176	0.0179604
LNC_004753	XLOC_026795	0.122945	0.913716	-2.89373	0.000618126	0.0111197
LNC_003784	XLOC_021582	0.091565	0.683907	-2.90093	0.00474018	0.0461565
LNC_012608	XLOC_070580	0.114887	0.858826	-2.90215	0.000737477	0.0126641
LNC_009424	XLOC_053139	0.15619	1.17155	-2.90704	0.000118137	0.00324808
LNC_014980	XLOC_084575	0.0581213	0.437039	-2.91062	0.00311917	0.0349119
LNC_018355	XLOC_105307	0.241058	1.81302	-2.91094	0.00122472	0.0183437
LNC_007318	XLOC_040506	0.849861	6.3968	-2.91205	0.000986518	0.0156449
LNC_006130	XLOC_034523	0.039086	0.295443	-2.91815	0.00411069	0.0419666
LNC_007567	XLOC_041982	0.15521	1.18267	-2.92975	0.00293596	0.0334443
LNC_002782	XLOC_015858	0.3146	2.40979	-2.93732	0.00341369	0.0370815
LNC_004998	XLOC_027987	3.09275	23.7121	-2.93866	4.48e-06	0.000249746
LNC_016815	XLOC_095062	0.0504663	0.387457	-2.94064	0.00478509	0.0464318
LNC_016333	XLOC_092319	0.137287	1.05486	-2.94179	0.000406379	0.00815003
LNC_013356	XLOC_074664	0.0451447	0.346967	-2.94217	0.00284244	0.0327663
XR_899132.2	105322485	2.79166	21.4856	-2.94417	6.99e-08	1e-05
XR_002200415.1	105335765	1.14587	8.85491	-2.95003	4.77e-07	4.48e-05
LNC_015725	XLOC_088753	0.109195	0.843985	-2.95031	1.42e-05	0.000618426
LNC_005593	XLOC_031305	1.24373	9.61655	-2.95085	1.36e-05	0.000598102
LNC_007849	XLOC_043578	0.124573	0.963227	-2.95088	0.00103545	0.0161989
LNC_005743	XLOC_032449	0.0558713	0.432159	-2.95138	0.00452969	0.0447693
LNC_013670	XLOC_076603	2.3697	18.363	-2.95402	1.01e-05	0.000471368
LNC_003866	XLOC_022047	0.50402	3.91431	-2.9572	9.1e-05	0.00263094
LNC_000512	XLOC_003022	0.0864733	0.673121	-2.96054	0.00200445	0.0258317
XR_900041.2	105327400	7.65928	59.8176	-2.96529	3.38e-07	3.36e-05
LNC_008340	XLOC_046910	0.191105	1.49455	-2.96727	0.00444816	0.0442062
LNC_008048	XLOC_044876	0.082506	0.645442	-2.96772	0.00474895	0.0462101
LNC_010933	XLOC_061229	0.0863373	0.682202	-2.98214	0.000236244	0.00543629
LNC_000440	XLOC_002688	0.160762	1.27263	-2.98482	0.00031444	0.00672573
LNC_012218	XLOC_068213	0.150788	1.19579	-2.98738	8.07e-05	0.00240595
LNC_007136	XLOC_039817	3.44211	27.3076	-2.98794	1.21e-05	0.000545287
LNC_011509	XLOC_064397	0.949467	7.54362	-2.99007	2.1e-05	0.000837502
LNC_007328	XLOC_040545	0.452001	3.59274	-2.99069	0.00273402	0.0319007
LNC_014424	XLOC_081335	0.315655	2.51102	-2.99185	1.84e-05	0.000751874
LNC_008472	XLOC_047771	0.0530287	0.424178	-2.99982	0.00200052	0.0258031
LNC_000473	XLOC_002820	0.0751163	0.601393	-3.00111	0.000360474	0.00744556
LNC_018557	XLOC_106240	0.0687287	0.550587	-3.00199	0.000776065	0.0131328
LNC_014046	XLOC_079080	0.0631927	0.507523	-3.00564	0.00385407	0.0402434
LNC_013942	XLOC_078327	0.135816	1.09422	-3.01017	0.00388838	0.0404103
LNC_012925	XLOC_072516	0.13065	1.05562	-3.0143	0.0007646	0.0129859
LNC_009784	XLOC_055018	0.148967	1.20581	-3.01694	0.000343824	0.00716543
LNC_012885	XLOC_072336	0.221307	1.79804	-3.0223	0.00279385	0.0323881
XR_002199722.1	109618881	376.908	3069.3	-3.02562	1.06e-07	1.39e-05
LNC_007851	XLOC_043578	0.115113	0.938417	-3.02718	0.000547765	0.010157
LNC_012337	XLOC_068998	0.116551	0.950244	-3.02733	0.000186055	0.00454962
LNC_008082	XLOC_045103	1.60697	13.1062	-3.02784	2.03e-05	0.000816805
LNC_011024	XLOC_061699	0.197161	1.61567	-3.03469	0.0026781	0.0314374
LNC_017173	XLOC_097087	0.142418	1.17303	-3.04204	0.00375567	0.0396029
LNC_012535	XLOC_070147	0.145781	1.20329	-3.04511	0.00398579	0.041063
LNC_014061	XLOC_079162	0.0439933	0.365734	-3.05544	0.00123721	0.0184688
LNC_002949	XLOC_016812	0.0688903	0.572922	-3.05597	0.00528862	0.0498029
LNC_017242	XLOC_097399	0.506011	4.21331	-3.05771	7.01e-05	0.00216394
LNC_015001	XLOC_084706	0.104465	0.870162	-3.05827	0.00492288	0.0473615
LNC_003847	XLOC_021875	0.321976	2.68342	-3.05905	0.00184536	0.0244311
LNC_007034	XLOC_039319	1.37538	11.4808	-3.06132	5.92e-07	5.25e-05
LNC_011261	XLOC_062933	0.107168	0.896068	-3.06374	0.00159855	0.0220905
XR_002199725.1	109618889	53.6002	448.18	-3.06377	1.14e-07	1.49e-05
LNC_018600	XLOC_106518	0.20942	1.75188	-3.06443	0.000201076	0.00481417
LNC_013088	XLOC_073445	0.0460767	0.386666	-3.06898	0.00396924	0.0409485
LNC_000838	XLOC_004926	0.138605	1.16898	-3.07619	4.79e-05	0.00160449
LNC_017607	XLOC_099797	0.228446	1.92957	-3.07835	0.000545007	0.0101218
LNC_003768	XLOC_021505	1.51451	12.8586	-3.0858	8.66e-05	0.0025321
XR_002201317.1	105343744	7.47461	63.4861	-3.08637	1.56e-06	0.000109634
LNC_007999	XLOC_044622	0.24067	2.04448	-3.08661	5.72e-05	0.00183799
LNC_001511	XLOC_008746	0.0927627	0.790742	-3.09159	0.00344419	0.037335
LNC_009725	XLOC_054688	0.20601	1.75934	-3.09425	0.0034186	0.0371002
LNC_011655	XLOC_065046	0.0756513	0.650268	-3.1036	0.000381584	0.00775986
LNC_012839	XLOC_072189	2.20016	18.9193	-3.10417	6.2e-05	0.00195887
LNC_016743	XLOC_094525	0.387879	3.34088	-3.10655	0.00175939	0.023649
XR_898786.2	105320390	0.383363	3.30938	-3.10978	0.000969178	0.015466
LNC_009210	XLOC_051921	0.107606	0.929547	-3.11077	0.00146042	0.020709
LNC_017544	XLOC_099425	0.649249	5.60893	-3.11088	0.00052689	0.00985431
LNC_017027	XLOC_096289	0.0882373	0.762873	-3.11198	0.00210715	0.0266822
LNC_004433	XLOC_025067	0.12468	1.07923	-3.1137	0.00130869	0.0192544
LNC_000114	XLOC_000715	5.61974	48.7977	-3.11824	7.85e-06	0.000389941
LNC_002354	XLOC_013291	0.0627517	0.546876	-3.12349	0.0043378	0.0434752
LNC_017207	XLOC_097335	0.0707253	0.617382	-3.12586	0.00293481	0.0334385
LNC_013124	XLOC_073634	0.462457	4.04159	-3.12753	0.00299416	0.0338671
LNC_012857	XLOC_072216	0.568608	4.97427	-3.12898	0.000465436	0.00902929
LNC_003927	XLOC_022287	0.345807	3.04557	-3.13867	0.00452938	0.0447693
LNC_002826	XLOC_016162	0.163362	1.45397	-3.15386	0.000976831	0.0155358
LNC_013522	XLOC_075664	0.109318	0.973266	-3.1543	0.00433199	0.04344
LNC_018554	XLOC_106238	0.196124	1.76523	-3.17002	0.000237177	0.00545068
LNC_014358	XLOC_080960	0.057088	0.514644	-3.17231	0.000707807	0.0123253
LNC_016425	XLOC_092752	0.0809883	0.730501	-3.1731	0.0018773	0.0247025
LNC_013274	XLOC_074292	2.16111	19.5396	-3.17656	1.04e-06	7.94e-05
LNC_004103	XLOC_023155	0.292182	2.64641	-3.1791	0.00017728	0.00439042
XR_901360.2	105335869	6.2483	56.6016	-3.17931	9.55e-06	0.000454733
LNC_014447	XLOC_081409	0.0752747	0.686496	-3.18901	0.000323086	0.00684647
LNC_011823	XLOC_066057	2.59773	23.7186	-3.1907	2.16e-05	0.000857089
LNC_013836	XLOC_077794	0.0501837	0.458266	-3.19089	0.000974463	0.0155079
LNC_017382	XLOC_098212	0.068994	0.631416	-3.19405	0.0036185	0.0385758
LNC_001629	XLOC_009402	0.098112	0.901661	-3.20008	0.000443203	0.00871978
LNC_015329	XLOC_086761	1.86657	17.1615	-3.20071	1.91e-06	0.000127762
LNC_018735	XLOC_107293	0.334776	3.07907	-3.20123	0.00121665	0.0182591
LNC_003830	XLOC_021778	0.293395	2.69889	-3.20145	3.33e-05	0.00119968
LNC_007478	XLOC_041406	0.084131	0.774675	-3.20288	0.00178575	0.0238938
LNC_006672	XLOC_037533	0.704618	6.50056	-3.20565	2.88e-05	0.00107869
LNC_011702	XLOC_065232	0.20601	1.90158	-3.20641	0.00378832	0.039843
LNC_014898	XLOC_084135	0.131532	1.22421	-3.21837	0.000402064	0.00807647
LNC_012189	XLOC_068112	0.107592	1.00146	-3.21846	0.00408485	0.0417752
LNC_003948	XLOC_022413	0.783933	7.30644	-3.22037	0.000109472	0.00305427
LNC_018538	XLOC_106115	0.0407303	0.381994	-3.22937	0.00499422	0.047821
LNC_006673	XLOC_037533	0.600836	5.63613	-3.22966	0.00260126	0.0307703
LNC_003846	XLOC_021869	0.0916753	0.862604	-3.23409	0.000692472	0.0121591
LNC_009088	XLOC_051236	1.22665	11.567	-3.23722	0.000256487	0.00575282
LNC_001120	XLOC_006508	2.94397	27.7954	-3.23902	2.67e-07	2.8e-05
XR_900335.2	105329403	0.879948	8.30912	-3.23921	0.000727027	0.0125457
LNC_007873	XLOC_043728	2.04462	19.3664	-3.24365	5.68e-05	0.00182891
XR_002198758.1	105320868	2.16232	20.5216	-3.24649	8.65e-06	0.000422175
LNC_005451	XLOC_030456	5.08672	48.4108	-3.25052	1.72e-05	0.000715057
LNC_009594	XLOC_054172	1.22672	11.6779	-3.2509	0.00279027	0.0323622
LNC_013113	XLOC_073560	0.0602653	0.573792	-3.25113	0.000595068	0.0107973
XR_898919.2	105321311	0.730523	6.96708	-3.25355	0.000958225	0.0153334
XR_002200810.1	109620132	1.33091	12.7095	-3.25543	0.000221026	0.00516907
XR_902731.2	105343595	2.68025	25.6846	-3.26046	2.57e-06	0.000161653
LNC_012516	XLOC_070047	0.108367	1.04316	-3.26697	0.00101932	0.0160213
LNC_003614	XLOC_020571	0.0418093	0.403139	-3.26938	0.00354653	0.0380841
LNC_017217	XLOC_097377	0.137342	1.32612	-3.27136	0.0031884	0.0354833
XR_002200613.1	109619932	14.5659	140.816	-3.27314	3.23e-07	3.24e-05
LNC_000633	XLOC_003676	1.17816	11.4236	-3.27741	1e-06	7.73e-05
LNC_014709	XLOC_083024	0.857962	8.33696	-3.28053	2.1e-05	0.000838438
LNC_005510	XLOC_030896	0.0655503	0.64112	-3.28992	0.00234573	0.0286108
LNC_012747	XLOC_071564	0.21026	2.06417	-3.29531	8.98e-06	0.000434806
LNC_003832	XLOC_021782	0.0637847	0.626955	-3.29708	0.0044969	0.0445384
LNC_015121	XLOC_085318	0.1009	0.993056	-3.29895	0.00370543	0.0391837
LNC_018701	XLOC_107085	0.361076	3.56753	-3.30455	0.000714771	0.0123951
XR_898729.2	105320000	69.6129	689	-3.30708	2.55e-07	2.72e-05
LNC_017231	XLOC_097378	0.111359	1.10465	-3.3103	0.000128213	0.00344615
LNC_011435	XLOC_063969	0.0600593	0.597484	-3.31444	0.000138305	0.003636
LNC_011322	XLOC_063337	0.0621017	0.618942	-3.3171	0.00199987	0.0257991
XR_902946.2	105344853	30.1231	300.335	-3.31763	6.13e-07	5.37e-05
LNC_004455	XLOC_025159	0.288098	2.88025	-3.32156	0.000148319	0.00384049
LNC_006533	XLOC_036671	0.0611073	0.611323	-3.32252	0.000694722	0.0121732
LNC_007498	XLOC_041532	0.037122	0.373322	-3.33007	0.00192546	0.0251003
LNC_013594	XLOC_076012	0.144492	1.4539	-3.33087	1.01e-07	1.34e-05
LNC_010421	XLOC_058451	0.073373	0.738385	-3.33105	0.00189644	0.0248622
LNC_014451	XLOC_081419	5.60642	56.4563	-3.33198	1.94e-06	0.000129452
LNC_011861	XLOC_066227	0.0913053	0.922736	-3.33715	0.000583385	0.0106287
LNC_013273	XLOC_074291	3.95452	39.9702	-3.33735	5.16e-07	4.74e-05
LNC_016575	XLOC_093626	0.081014	0.821516	-3.34205	0.000218248	0.00512099
LNC_006129	XLOC_034523	0.0336743	0.341517	-3.34223	0.000589541	0.0107151
LNC_003737	XLOC_021328	13.1423	133.295	-3.34234	4.63e-07	4.38e-05
XR_002201555.1	109620928	0.778674	7.90692	-3.34402	5.62e-06	0.000297659
LNC_007600	XLOC_042233	0.118748	1.21239	-3.35188	0.000448368	0.0087784
XR_002199964.1	109619166	0.0506147	0.518792	-3.35753	0.000821813	0.0137136
LNC_010701	XLOC_059828	0.469975	4.83428	-3.36265	1.3e-06	9.47e-05
LNC_006695	XLOC_037560	0.0544997	0.564144	-3.37175	0.00513783	0.0488022
LNC_016878	XLOC_095520	0.847957	8.79128	-3.37401	1.31e-05	0.00058195
XR_902773.2	105343830	0.191348	1.98595	-3.37556	0.00334118	0.0365803
LNC_017523	XLOC_099244	0.571178	5.95311	-3.38163	0.000341684	0.00713658
LNC_005274	XLOC_029586	0.110377	1.15128	-3.38273	0.000560726	0.0103405
LNC_016817	XLOC_095062	0.116551	1.21695	-3.38423	0.00273836	0.0319267
LNC_005936	XLOC_033473	0.172619	1.81063	-3.39082	0.000123376	0.00335277
LNC_008569	XLOC_048223	0.303689	3.20249	-3.39853	1.61e-05	0.000677922
LNC_011999	XLOC_066988	0.599389	6.36114	-3.40772	0.000505642	0.00957693
LNC_003770	XLOC_021505	3.07416	32.633	-3.40807	5.67e-07	5.09e-05
LNC_011508	XLOC_064397	0.659245	7.00309	-3.4091	4.54e-06	0.000252225
LNC_002701	XLOC_015391	0.0836333	0.890542	-3.41253	0.00164486	0.0225354
LNC_005300	XLOC_029674	0.0464773	0.495373	-3.41392	0.000185717	0.00454429
XR_002198986.1	109617967	0.190689	2.03526	-3.41592	0.000165143	0.00416877
LNC_018269	XLOC_104701	0.116153	1.2418	-3.41833	7.46e-07	6.21e-05
LNC_006685	XLOC_037560	0.175855	1.88526	-3.42231	0.00339085	0.0369191
XR_900959.2	105333434	8.91306	95.859	-3.42692	7.01e-12	2.93e-09
LNC_016741	XLOC_094523	2.07361	22.3017	-3.42694	4.63e-05	0.00156505
XR_002200190.1	109619425	0.0535227	0.577485	-3.43156	0.00351906	0.0378805
LNC_011854	XLOC_066179	0.0868993	0.943058	-3.43993	0.00383992	0.0401583
LNC_010324	XLOC_057857	0.120961	1.31317	-3.44044	0.00236737	0.0287935
LNC_004999	XLOC_027987	0.381053	4.14407	-3.44298	0.00529472	0.0498416
LNC_003772	XLOC_021505	3.20917	34.9594	-3.44541	2.29e-05	0.000899817
LNC_002479	XLOC_014039	0.0493177	0.538625	-3.44911	0.000960906	0.0153633
LNC_004801	XLOC_027036	0.0253507	0.276948	-3.44952	0.00175323	0.0235982
XR_903734.2	105349183	4.90074	53.7564	-3.45536	9.64e-07	7.52e-05
LNC_008233	XLOC_046131	0.445849	4.9146	-3.46245	0.000528648	0.00987902
LNC_017687	XLOC_100237	0.156914	1.73122	-3.46374	0.00416324	0.0423566
LNC_016282	XLOC_091983	0.0300923	0.332565	-3.46617	0.000135457	0.00357636
LNC_004905	XLOC_027525	0.0446023	0.493236	-3.46709	0.00474771	0.0462101
LNC_000084	XLOC_000500	3.04381	33.6907	-3.4684	5.74e-05	0.00184235
LNC_007452	XLOC_041304	1.44021	16.0076	-3.47441	4.86e-06	0.000267145
LNC_002011	XLOC_011333	0.121222	1.34958	-3.47679	0.00142796	0.0204173
LNC_017412	XLOC_098388	0.0455453	0.508329	-3.48039	0.00243485	0.0293708
LNC_001510	XLOC_008746	0.0467947	0.525037	-3.488	0.00371138	0.0392411
LNC_000779	XLOC_004556	0.386123	4.33904	-3.49024	0.00294642	0.0335304
LNC_006564	XLOC_036813	0.265165	2.98484	-3.49269	0.00408252	0.041758
LNC_015814	XLOC_089308	0.313756	3.53258	-3.49301	0.000777429	0.013153
LNC_002099	XLOC_011936	0.041904	0.475369	-3.50389	0.00479799	0.0465091
LNC_004201	XLOC_023827	0.176188	2.02448	-3.52237	0.000800784	0.0134488
LNC_008081	XLOC_045103	1.74214	20.0724	-3.52628	3e-05	0.00111147
LNC_009878	XLOC_055485	11.1327	128.532	-3.52925	4.24e-06	0.000239137
LNC_016251	XLOC_091869	1.04193	12.0598	-3.53288	1.06e-06	8.1e-05
LNC_010864	XLOC_060887	0.503837	5.83676	-3.53414	0.00095083	0.0152474
LNC_009702	XLOC_054592	0.302605	3.50954	-3.53578	8.87e-06	0.000431153
LNC_006093	XLOC_034299	0.036957	0.428824	-3.53647	0.00383533	0.0401449
LNC_014499	XLOC_081708	0.0814727	0.953893	-3.54944	0.00299482	0.0338671
LNC_003567	XLOC_020313	0.292473	3.4299	-3.55179	0.00391979	0.0406378
XR_902947.2	105344854	5.98423	70.2405	-3.55306	8.28e-06	0.000407135
LNC_000005	XLOC_000085	0.0563367	0.669217	-3.57033	0.00177047	0.0237557
LNC_014217	XLOC_080115	0.128223	1.53309	-3.57971	0.00027151	0.00600561
LNC_011131	XLOC_062135	0.608411	7.28253	-3.58132	0.000873924	0.014367
LNC_000799	XLOC_004669	0.029432	0.354311	-3.58956	0.00367462	0.0389779
LNC_005450	XLOC_030451	2.63951	31.7816	-3.58985	0.00225277	0.0279275
LNC_010326	XLOC_057861	0.908126	10.9466	-3.59144	0.000488828	0.00934036
LNC_015616	XLOC_088101	0.0458327	0.553699	-3.59465	0.00450783	0.0446174
LNC_005004	XLOC_027987	2.1248	25.7587	-3.59966	2.54e-05	0.000981306
LNC_014899	XLOC_084136	0.166916	2.0277	-3.60265	0.000369879	0.00759125
LNC_016421	XLOC_092746	1.63438	19.9611	-3.61038	3.59e-05	0.00127492
XR_002201582.1	105346124	0.51675	6.31213	-3.61059	6.06e-05	0.001923
LNC_012748	XLOC_071569	0.108244	1.32255	-3.61097	0.00286252	0.0329375
LNC_017204	XLOC_097334	0.060398	0.741872	-3.6186	0.000894092	0.0145917
LNC_000117	XLOC_000762	0.0692427	0.853603	-3.62383	3.33e-05	0.00120107
LNC_005602	XLOC_031448	0.163695	2.02205	-3.62673	8.34e-05	0.00246524
LNC_018555	XLOC_106239	0.0434913	0.538687	-3.63065	0.00173507	0.0234137
LNC_015203	XLOC_085841	0.244498	3.04858	-3.64024	2.35e-06	0.000151001
LNC_007749	XLOC_043074	5.13294	64.066	-3.6417	1.41e-05	0.000614038
LNC_006791	XLOC_038057	0.240076	3.00426	-3.64544	0.000123174	0.00335002
LNC_018739	XLOC_107326	14.8953	187.63	-3.65496	1.92e-05	0.000776991
LNC_000907	XLOC_005256	0.0681057	0.859679	-3.65795	0.00320378	0.0356175
LNC_002177	XLOC_012342	0.0418727	0.529065	-3.65936	0.00363731	0.0387015
LNC_001112	XLOC_006477	0.725809	9.18203	-3.66115	0.000801859	0.0134609
LNC_003867	XLOC_022054	0.056506	0.715937	-3.66336	0.00127351	0.0188694
LNC_008691	XLOC_048845	0.042291	0.536193	-3.66433	8.68e-05	0.00253314
LNC_003623	XLOC_020595	0.0560047	0.713618	-3.67153	0.000632904	0.0113128
LNC_016422	XLOC_092746	1.66343	21.3364	-3.68109	1.74e-05	0.000719805
LNC_016337	XLOC_092319	0.094869	1.21845	-3.68296	0.00397489	0.0409955
LNC_005805	XLOC_032748	0.0580477	0.747346	-3.68647	0.00056995	0.0104616
LNC_016336	XLOC_092319	0.104821	1.35091	-3.68793	0.000248627	0.00563657
LNC_005005	XLOC_027987	6.90393	89.0434	-3.68902	2.3e-05	0.000902016
LNC_010111	XLOC_056860	0.426847	5.51272	-3.69098	0.000137689	0.00362461
LNC_017299	XLOC_097843	0.389357	5.04603	-3.69598	0.00073542	0.0126345
LNC_001331	XLOC_007694	0.32139	4.16645	-3.69642	0.000217655	0.00511395
LNC_014486	XLOC_081651	0.0614147	0.796766	-3.6975	0.00178582	0.0238938
LNC_003564	XLOC_020313	0.154037	2.00298	-3.7008	7.13e-05	0.00218828
LNC_010993	XLOC_061535	0.195512	2.54865	-3.7044	5.29e-05	0.00173304
LNC_007602	XLOC_042238	0.084926	1.11579	-3.71571	0.00028229	0.00617225
LNC_006681	XLOC_037560	0.65143	8.57446	-3.71836	0.000129109	0.00346286
LNC_012964	XLOC_072702	0.0751447	0.99112	-3.72132	0.00102024	0.0160273
LNC_015707	XLOC_088685	0.496537	6.55139	-3.72183	0.000232918	0.00536913
LNC_013903	XLOC_078135	0.023765	0.314488	-3.72609	0.00117308	0.0177498
LNC_017221	XLOC_097377	0.349666	4.63172	-3.7275	3.94e-06	0.000226261
LNC_011119	XLOC_062066	0.28197	3.74041	-3.72958	0.000462027	0.0089803
XR_902840.2	105344238	0.697213	9.2509	-3.72992	0.0029362	0.0334443
LNC_006671	XLOC_037531	0.112629	1.49845	-3.73383	0.00120463	0.0181183
LNC_006656	XLOC_037482	0.0588357	0.783816	-3.73575	0.00107694	0.0166824
LNC_009280	XLOC_052220	0.012232	0.162989	-3.73604	0.00125584	0.0186768
LNC_008816	XLOC_049607	0.0504353	0.675423	-3.74328	0.000109255	0.00304933
LNC_015817	XLOC_089358	0.200876	2.69095	-3.74374	9.38e-05	0.00268807
LNC_009881	XLOC_055492	0.101373	1.35824	-3.74399	0.000153582	0.00394301
XR_002201384.1	109620724	0.0470677	0.634639	-3.75313	0.00398109	0.0410369
LNC_005050	XLOC_028238	0.037087	0.500204	-3.75353	0.00450655	0.0446106
LNC_017230	XLOC_097377	1.38149	18.7748	-3.7645	8.42e-07	6.75e-05
LNC_005590	XLOC_031305	0.172988	2.36345	-3.77215	0.000979857	0.0155774
LNC_008225	XLOC_046089	0.525735	7.22303	-3.7802	0.000462614	0.00898711
LNC_016877	XLOC_095520	0.432624	5.95012	-3.78173	0.00108211	0.0167248
LNC_002089	XLOC_011894	0.187134	2.61175	-3.80287	0.00495962	0.0475959
LNC_003360	XLOC_019128	0.0500627	0.703991	-3.81375	0.00510306	0.0485453
LNC_010068	XLOC_056629	0.0439733	0.619847	-3.81721	0.00513919	0.048809
LNC_005503	XLOC_030891	0.0577807	0.815294	-3.81866	7.86e-05	0.0023653
LNC_005049	XLOC_028222	0.0309547	0.437269	-3.82029	0.00253993	0.0302571
LNC_001328	XLOC_007694	0.144272	2.04049	-3.82205	0.000475086	0.00915754
LNC_014850	XLOC_083865	0.048147	0.681246	-3.82266	0.000937109	0.015101
LNC_004444	XLOC_025121	0.157833	2.24062	-3.82743	0.000187931	0.00458311
LNC_000951	XLOC_005542	0.0706313	1.0031	-3.82802	0.00179234	0.0239429
LNC_014277	XLOC_080443	0.0403407	0.572995	-3.82822	0.00185857	0.0245244
LNC_008029	XLOC_044811	0.0279123	0.396745	-3.82924	0.001887	0.0247789
LNC_016715	XLOC_094399	0.0414563	0.590679	-3.83271	8.75e-05	0.00254876
LNC_011997	XLOC_066988	0.095912	1.3717	-3.83811	0.000711852	0.0123687
LNC_007228	XLOC_040123	0.072547	1.05406	-3.8609	6.97e-06	0.000354425
LNC_016623	XLOC_093938	0.0169377	0.247153	-3.8671	0.0011389	0.0173892
LNC_005592	XLOC_031305	0.432264	6.33198	-3.87267	9.73e-06	0.000459649
LNC_011374	XLOC_063649	0.027762	0.411166	-3.88854	0.00436359	0.0436295
LNC_008511	XLOC_047929	0.54884	8.13386	-3.88948	0.00264412	0.0311547
LNC_006280	XLOC_035250	0.0595923	0.884917	-3.89234	0.00447901	0.044431
LNC_014450	XLOC_081419	0.82737	12.3706	-3.90224	1.91e-05	0.000776238
LNC_016960	XLOC_095900	0.024016	0.359134	-3.90246	0.00202129	0.0259701
LNC_017206	XLOC_097335	0.251276	3.78041	-3.9112	4.14e-05	0.00142775
LNC_016338	XLOC_092319	0.214353	3.24617	-3.92068	0.000118954	0.00326106
LNC_016503	XLOC_093293	0.0512823	0.777205	-3.92176	0.00186961	0.0246356
LNC_007150	XLOC_039848	0.0985113	1.49556	-3.92425	0.000693816	0.0121691
LNC_011652	XLOC_065046	0.041948	0.640523	-3.93258	0.00459462	0.0451983
LNC_018142	XLOC_103485	0.0874503	1.33917	-3.93673	0.000772599	0.013088
LNC_013524	XLOC_075664	0.0346707	0.536113	-3.95075	0.00335522	0.0366756
LNC_003296	XLOC_018875	0.0503967	0.781564	-3.95496	0.000257964	0.00577909
LNC_007874	XLOC_043728	0.398379	6.18534	-3.95664	7.32e-07	6.13e-05
LNC_018339	XLOC_105239	0.0718883	1.11627	-3.95678	0.00422798	0.0427943
LNC_003566	XLOC_020313	0.141202	2.20905	-3.9676	0.00145362	0.0206513
LNC_002818	XLOC_016138	0.0393443	0.616622	-3.97016	0.00452724	0.0447568
LNC_010178	XLOC_057221	0.206801	3.2555	-3.97656	0.00139379	0.0200764
LNC_000830	XLOC_004848	0.01733	0.274749	-3.98677	0.00386657	0.040314
LNC_017561	XLOC_099577	0.104656	1.66835	-3.99469	0.00018772	0.00457998
LNC_016242	XLOC_091864	0.037689	0.603746	-4.00173	0.00212015	0.0267975
XR_898873.2	105321003	1.10635	17.7399	-4.00312	2.02e-05	0.00081525
LNC_007966	XLOC_044424	0.0359897	0.577381	-4.00387	0.00184406	0.0244267
LNC_005000	XLOC_027987	3.89129	62.4941	-4.0054	0.000702929	0.0122701
LNC_011023	XLOC_061699	0.188444	3.02711	-4.00574	0.00101097	0.0159361
LNC_009661	XLOC_054440	0.068349	1.1048	-4.01472	0.00115848	0.0175851
LNC_007030	XLOC_039294	0.0877393	1.42029	-4.01682	0.000879451	0.0144272
LNC_005001	XLOC_027987	2.89626	47.2249	-4.02729	2.72e-05	0.00103053
LNC_016499	XLOC_093293	0.0382113	0.631743	-4.04727	0.000756374	0.0128745
LNC_013909	XLOC_078150	1.58787	26.2534	-4.04734	4.28e-06	0.000240831
LNC_005271	XLOC_029586	0.0334897	0.553967	-4.04801	0.00151894	0.0213031
LNC_017771	XLOC_100664	0.055994	0.927718	-4.05034	0.00313765	0.0350706
LNC_005399	XLOC_030038	0.0353253	0.592383	-4.06775	0.00289281	0.0331599
LNC_017028	XLOC_096291	0.0400467	0.671804	-4.06829	6.74e-05	0.00209538
LNC_004985	XLOC_027892	0.164761	2.76927	-4.07106	3.29e-05	0.00119021
LNC_017216	XLOC_097377	0.120994	2.04724	-4.08067	5.71e-05	0.00183505
LNC_010496	XLOC_058809	0.0425167	0.72203	-4.08596	0.000327279	0.00691594
LNC_002414	XLOC_013712	0.0573673	0.980615	-4.09538	0.000520686	0.0097835
LNC_012315	XLOC_068803	0.0560197	0.964284	-4.10545	0.00391303	0.0405955
LNC_001478	XLOC_008550	0.0425557	0.732668	-4.10574	0.000311888	0.0066917
LNC_001332	XLOC_007694	0.158297	2.72837	-4.10733	0.000254854	0.00572977
LNC_007322	XLOC_040512	0.0259393	0.447952	-4.11013	0.0023857	0.0289628
LNC_017172	XLOC_097087	0.109854	1.89817	-4.11095	0.00037624	0.00769257
LNC_005273	XLOC_029586	0.0231867	0.400715	-4.11121	0.00222963	0.0277361
LNC_018470	XLOC_105861	0.0945737	1.65414	-4.1285	0.000105093	0.00295169
LNC_005703	XLOC_032141	0.0249773	0.438399	-4.13355	0.00295586	0.0335894
XR_002201408.1	105344486	0.192099	3.3891	-4.14098	0.00525327	0.0495935
LNC_005504	XLOC_030891	0.0553957	0.979532	-4.14425	2.56e-05	0.000985284
LNC_005002	XLOC_027987	4.8102	85.0736	-4.14454	1.03e-05	0.000480819
LNC_008420	XLOC_047394	0.0443973	0.795828	-4.16391	0.000287061	0.00625847
LNC_001249	XLOC_007337	0.036237	0.653973	-4.17369	0.00246868	0.0296513
LNC_018640	XLOC_106797	0.0149437	0.271386	-4.18274	0.00307314	0.0345255
LNC_000276	XLOC_001788	0.0222837	0.406057	-4.18762	0.00378194	0.0397925
LNC_005006	XLOC_027987	0.088467	1.61959	-4.19435	0.00271915	0.0317843
LNC_012229	XLOC_068229	0.0521593	0.959538	-4.20134	4.72e-05	0.00158504
LNC_009895	XLOC_055596	0.014238	0.262263	-4.20319	0.00278391	0.0323033
LNC_018780	XLOC_107625	0.0259037	0.477317	-4.20372	0.00486721	0.0469885
LNC_013893	XLOC_078071	0.015803	0.293761	-4.21637	0.00251118	0.0299808
XR_002198736.1	109617669	0.303407	5.66156	-4.22187	0.00183935	0.0243896
LNC_017329	XLOC_097953	0.031625	0.592424	-4.22749	0.0010357	0.0161994
LNC_008042	XLOC_044830	0.0479387	0.901489	-4.23305	1.35e-05	0.000593949
LNC_013692	XLOC_076664	0.025447	0.478693	-4.23353	0.00172096	0.023306
LNC_004626	XLOC_026174	0.0361707	0.682767	-4.2385	0.00270577	0.031664
LNC_008883	XLOC_049952	0.0143153	0.271319	-4.24436	0.00399022	0.0410773
LNC_001739	XLOC_009968	0.026187	0.497016	-4.24637	3.75e-05	0.00131987
LNC_006682	XLOC_037560	0.230002	4.41059	-4.26126	0.000293488	0.00636373
LNC_016250	XLOC_091869	0.703239	13.4917	-4.26191	0.000209276	0.00496801
LNC_009757	XLOC_054803	0.037394	0.717873	-4.26285	0.000380604	0.00775231
LNC_013140	XLOC_073676	0.112775	2.18026	-4.27299	6.17e-05	0.00194982
LNC_010498	XLOC_058809	0.0595003	1.15414	-4.27778	8.79e-05	0.00255635
XR_002200007.1	105331925	0.849375	16.4866	-4.27875	5.25e-16	4.74e-13
XR_002201139.1	109620446	0.023724	0.461397	-4.28159	0.0011227	0.0171939
LNC_008681	XLOC_048807	0.023727	0.467986	-4.30186	0.00257864	0.0305689
LNC_002752	XLOC_015684	0.0167387	0.330352	-4.30275	0.0030684	0.0344916
LNC_010863	XLOC_060886	0.0372943	0.741002	-4.31245	0.000421778	0.00839216
LNC_009598	XLOC_054176	0.0334243	0.684075	-4.35518	5.69e-06	0.000300069
LNC_017305	XLOC_097857	1.60926	33.2017	-4.36679	0.00425038	0.0429616
LNC_012168	XLOC_068036	0.0495457	1.02948	-4.37701	0.000953068	0.0152703
LNC_002450	XLOC_013895	0.0275057	0.576452	-4.3894	0.00279601	0.0323998
LNC_006263	XLOC_035198	0.0801193	1.68461	-4.39412	0.00175097	0.0235777
LNC_011260	XLOC_062933	0.033783	0.710767	-4.39501	0.000478274	0.00920351
LNC_012626	XLOC_070727	0.132326	2.79965	-4.40308	0.00154558	0.0215768
LNC_008582	XLOC_048275	0.0172187	0.367844	-4.41705	0.000436106	0.00861377
LNC_016261	XLOC_091906	0.015647	0.334986	-4.42014	0.000714692	0.0123951
LNC_005007	XLOC_027988	4.37824	93.8026	-4.42121	3.94e-05	0.00137309
LNC_004992	XLOC_027948	0.103147	2.25478	-4.45022	0.00103684	0.0162106
LNC_017572	XLOC_099632	424.047	9273.11	-4.45076	1e-08	1.94e-06
LNC_012166	XLOC_068029	0.0483667	1.06583	-4.46183	0.000835718	0.0138874
LNC_018725	XLOC_107254	0.0529903	1.16917	-4.46361	0.000692206	0.0121573
LNC_017218	XLOC_097377	0.027503	0.609455	-4.46986	2.85e-05	0.00107189
LNC_010589	XLOC_059257	0.021275	0.473097	-4.4749	0.00135798	0.0197301
LNC_012483	XLOC_069919	0.0576963	1.29082	-4.48366	0.000898455	0.0146309
LNC_015194	XLOC_085794	0.0315063	0.706974	-4.48794	0.000423856	0.00842686
LNC_015192	XLOC_085794	0.052246	1.18028	-4.49766	0.00112048	0.0171634
LNC_010474	XLOC_058757	0.0650057	1.47101	-4.5001	3.99e-05	0.00138722
LNC_000197	XLOC_001330	0.025709	0.583554	-4.50452	0.000129541	0.00347074
LNC_003527	XLOC_020086	0.053275	1.21262	-4.50853	1.29e-08	2.39e-06
LNC_017138	XLOC_096906	0.038022	0.883353	-4.53808	0.000728907	0.0125641
LNC_008119	XLOC_045286	0.0149937	0.35493	-4.56511	0.00226655	0.0279882
LNC_005328	XLOC_029758	0.110523	2.66174	-4.58994	0.000315825	0.00674173
LNC_007010	XLOC_039188	0.0489227	1.18753	-4.60132	0.000575163	0.0105246
LNC_018900	XLOC_108412	0.0103803	0.253252	-4.60865	0.00358166	0.0383275
LNC_001844	XLOC_010441	0.0174973	0.433495	-4.63081	0.0012653	0.0187926
LNC_014327	XLOC_080847	0.0501223	1.24487	-4.63439	0.000244645	0.00557654
LNC_001518	XLOC_008759	0.072717	1.81698	-4.64311	1.96e-06	0.000130533
LNC_015077	XLOC_085161	0.0223383	0.558206	-4.6432	0.00151769	0.0212975
LNC_017764	XLOC_100606	0.139143	3.50367	-4.65422	6.02e-05	0.00191355
LNC_001913	XLOC_010789	0.027562	0.701451	-4.66959	0.00460235	0.0452449
LNC_017330	XLOC_097953	0.005911	0.151719	-4.68186	0.00240868	0.0291595
LNC_002455	XLOC_013932	0.025127	0.649871	-4.69284	0.000533231	0.00994501
LNC_003113	XLOC_017658	0.087298	2.27146	-4.70153	4.08e-08	6.34e-06
LNC_001210	XLOC_007140	0.02725	0.714073	-4.71174	7.73e-05	0.00233527
LNC_010176	XLOC_057221	0.0791023	2.08772	-4.72206	3.82e-05	0.00134185
LNC_015813	XLOC_089308	0.0163243	0.431029	-4.72269	9.86e-05	0.00280514
LNC_010559	XLOC_059080	0.0127607	0.337565	-4.72539	6.7e-05	0.0020843
LNC_006680	XLOC_037557	0.0151367	0.401154	-4.72804	0.00233695	0.0285268
LNC_007227	XLOC_040123	0.0314093	0.833732	-4.73032	0.000800518	0.0134473
LNC_005563	XLOC_031158	0.0180453	0.479059	-4.73051	0.00206507	0.0263568
LNC_000750	XLOC_004396	0.009668	0.259725	-4.74763	0.000319625	0.00679408
LNC_017215	XLOC_097377	0.0451943	1.24399	-4.78269	3.39e-05	0.00121784
LNC_016086	XLOC_090991	0.0211813	0.586501	-4.79127	1.82e-05	0.000745849
LNC_014976	XLOC_084570	0.0446387	1.24524	-4.80199	0.00015035	0.00388244
LNC_010931	XLOC_061227	0.017633	0.494836	-4.8106	0.00380548	0.0399734
LNC_001687	XLOC_009715	0.0152163	0.427491	-4.8122	0.00258187	0.0305871
LNC_008804	XLOC_049559	0.010072	0.28509	-4.82299	0.00193892	0.0252366
LNC_017205	XLOC_097335	0.053895	1.52571	-4.82319	1.95e-05	0.000788174
LNC_018808	XLOC_107829	0.0100277	0.286025	-4.83408	0.00257068	0.0304985
LNC_012321	XLOC_068894	0.009689	0.277539	-4.8402	0.00178538	0.0238938
LNC_005245	XLOC_029465	0.0142387	0.411826	-4.85415	0.000625042	0.0112094
LNC_015812	XLOC_089308	0.0119093	0.346941	-4.86452	0.000406135	0.00814737
LNC_004451	XLOC_025124	0.012232	0.360118	-4.87974	0.00129511	0.0191142
LNC_010617	XLOC_059420	0.174337	5.15223	-4.88524	0.000554677	0.0102597
LNC_002213	XLOC_012493	0.0182643	0.548005	-4.90709	5.3e-05	0.00173364
LNC_001992	XLOC_011226	0.065006	1.95741	-4.91223	0.000383481	0.00779216
LNC_017126	XLOC_096855	0.0297187	0.914654	-4.94379	2.16e-06	0.000142042
LNC_008552	XLOC_048143	0.0406893	1.25699	-4.94918	0.000230407	0.00533236
LNC_005949	XLOC_033507	0.012381	0.387162	-4.96674	5.26e-06	0.000282956
LNC_004471	XLOC_025256	0.343326	10.9622	-4.99682	0.000625759	0.0112196
LNC_005131	XLOC_028729	0.0307163	0.984807	-5.00276	7.78e-07	6.39e-05
LNC_016385	XLOC_092589	0.12448	4.02662	-5.01558	0.000314057	0.00672363
LNC_008276	XLOC_046573	0.0201333	0.654018	-5.02167	0.000283948	0.00620381
LNC_004116	XLOC_023193	0.0138643	0.451534	-5.02539	0.00328326	0.0361925
LNC_010473	XLOC_058757	0.069007	2.29415	-5.05508	1.85e-06	0.000124763
LNC_005454	XLOC_030520	0.0216897	0.722256	-5.05743	0.00016139	0.00409894
LNC_008820	XLOC_049607	0.0480383	1.60412	-5.06145	2.49e-06	0.000158168
LNC_010509	XLOC_058861	0.009103	0.311029	-5.09456	0.00304427	0.0342572
LNC_015206	XLOC_085870	0.0125517	0.433105	-5.10877	0.000765065	0.0129903
LNC_006738	XLOC_037837	0.0145643	0.507786	-5.12371	7.8e-05	0.00235391
LNC_017738	XLOC_100490	0.0198397	0.69226	-5.12485	7.22e-06	0.000365978
LNC_003188	XLOC_018270	0.021149	0.744704	-5.13801	0.00110895	0.0170427
LNC_007509	XLOC_041599	0.0171813	0.609826	-5.14948	1.24e-05	0.000556164
LNC_013053	XLOC_073231	0.0231227	0.825609	-5.15808	8.25e-05	0.00244719
LNC_017075	XLOC_096531	0.012413	0.460739	-5.21403	0.00348769	0.0376985
LNC_009040	XLOC_050957	0.0168423	0.63305	-5.23216	0.00198809	0.0257085
LNC_003759	XLOC_021472	0.00900967	0.349413	-5.27732	0.000563892	0.0103798
LNC_014342	XLOC_080896	0.0233307	0.911115	-5.28733	0.000563834	0.0103798
LNC_003936	XLOC_022314	0.00845333	0.33307	-5.30016	0.000457118	0.00889861
LNC_013108	XLOC_073541	0.00915833	0.363028	-5.30885	0.00398827	0.0410681
LNC_007889	XLOC_043872	0.0161817	0.644571	-5.31591	0.00357708	0.0383026
LNC_017688	XLOC_100242	8.99013	361.062	-5.32776	0.000127634	0.00343418
LNC_006713	XLOC_037688	0.00691733	0.279859	-5.33834	0.00128627	0.019006
LNC_004447	XLOC_025121	0.0344613	1.41795	-5.36269	3.62e-06	0.000211149
LNC_014621	XLOC_082515	0.00311033	0.129096	-5.37523	0.00307283	0.0345255
LNC_002914	XLOC_016632	0.0258577	1.07567	-5.37849	5.74e-05	0.00184241
LNC_003568	XLOC_020313	0.0999373	4.26532	-5.41549	2.62e-07	2.76e-05
LNC_001884	XLOC_010670	0.0141417	0.604865	-5.41859	0.00143746	0.0204898
LNC_011550	XLOC_064625	0.004337	0.187343	-5.43284	0.00143016	0.0204311
LNC_009423	XLOC_053139	0.031364	1.37962	-5.45902	7.5e-05	0.0022825
LNC_008989	XLOC_050602	0.004074	0.180062	-5.4659	0.00468348	0.0458053
LNC_008114	XLOC_045257	0.0488593	2.21411	-5.50195	0.00431848	0.0433575
LNC_014079	XLOC_079271	0.0161657	0.738173	-5.51295	8.79e-05	0.00255635
LNC_004991	XLOC_027946	0.0611003	2.90403	-5.57073	9.05e-05	0.00261887
LNC_008417	XLOC_047382	0.0118447	0.57162	-5.59275	1.72e-06	0.000118638
LNC_006279	XLOC_035236	0.00583433	0.295276	-5.66135	0.00429078	0.0431814
LNC_013351	XLOC_074654	0.00738567	0.379023	-5.68141	0.00108172	0.0167244
LNC_001266	XLOC_007407	0.0101287	0.570475	-5.81565	0.00296751	0.0336695
LNC_002442	XLOC_013881	0.0152897	0.870441	-5.83112	0.00217794	0.0272914
LNC_018533	XLOC_106083	0.0108467	0.632419	-5.86556	0.00210006	0.0266282
LNC_002447	XLOC_013885	0.0111313	0.668872	-5.90903	0.00183216	0.0243139
LNC_010269	XLOC_057594	0.0276987	1.6686	-5.91268	9.94e-05	0.00282108
LNC_014045	XLOC_079026	0.00975033	0.589306	-5.91742	0.000127097	0.00342348
LNC_008041	XLOC_044830	0.008164	0.509598	-5.96394	2.9e-05	0.00108418
LNC_003472	XLOC_019692	0.005138	0.32081	-5.96437	0.0023666	0.0287911
LNC_017195	XLOC_097270	0.00532633	0.334979	-5.97479	0.00419758	0.0425892
LNC_002282	XLOC_012861	0.00724833	0.481416	-6.05349	0.00406669	0.0416355
LNC_003738	XLOC_021328	0.0909997	6.29691	-6.11264	1.44e-06	0.000103203
LNC_004440	XLOC_025121	0.020071	1.4392	-6.16401	1.5e-07	1.83e-05
LNC_012411	XLOC_069524	0.006146	0.452253	-6.20134	4.12e-05	0.00142292
LNC_007262	XLOC_040241	0.0115297	0.872082	-6.24104	4.18e-07	4.02e-05
LNC_003897	XLOC_022172	0.003916	0.296659	-6.24328	0.00425191	0.0429617
LNC_006901	XLOC_038589	0.009994	0.768486	-6.26481	0.000924274	0.0149344
LNC_009629	XLOC_054274	0.00694833	0.538076	-6.275	0.000176053	0.00436862
LNC_011386	XLOC_063763	0.00469167	0.37423	-6.31768	0.00251401	0.0299955
LNC_009581	XLOC_054139	0.00866167	0.698345	-6.33315	0.00312042	0.0349166
LNC_015740	XLOC_088820	0.00973167	0.790967	-6.34479	3.39e-05	0.00121848
LNC_014411	XLOC_081277	0.004503	0.368412	-6.35429	0.00194865	0.0253154
LNC_013353	XLOC_074662	0.00259	0.212305	-6.35704	0.000226972	0.00527222
LNC_001244	XLOC_007336	0.00535167	0.45286	-6.40293	3.29e-06	0.000196607
LNC_007202	XLOC_040040	0.007031	0.612244	-6.44423	1.65e-05	0.000692022
LNC_000749	XLOC_004390	0.128306	11.3699	-6.46949	0.00117004	0.0177289
LNC_014466	XLOC_081537	0.0424043	3.88405	-6.5172	3.92e-08	6.16e-06
LNC_016245	XLOC_091864	0.0190973	1.81114	-6.56738	1.09e-07	1.43e-05
LNC_007231	XLOC_040139	0.00687133	0.661601	-6.58923	0.000632147	0.0113046
LNC_003112	XLOC_017658	0.020233	1.9581	-6.5966	1.98e-07	2.25e-05
LNC_011754	XLOC_065602	0.00280467	0.280443	-6.64373	0.00219524	0.0274559
LNC_014273	XLOC_080440	0.00281733	0.288059	-6.67589	0.00216266	0.0271668
LNC_017261	XLOC_097546	0.00349667	0.364679	-6.7045	0.00463236	0.0454424
LNC_018849	XLOC_108115	0.00436667	0.457607	-6.71143	4.41e-06	0.000246603
LNC_001270	XLOC_007421	0.0505213	5.32533	-6.71984	9.03e-07	7.14e-05
LNC_012486	XLOC_069929	0.00338167	0.357804	-6.72529	2.76e-06	0.000170373
LNC_010964	XLOC_061387	0.00708033	0.757758	-6.74178	0.000392205	0.00791816
LNC_006489	XLOC_036538	0.00336833	0.398523	-6.88649	0.00353872	0.0380327
LNC_018752	XLOC_107411	0.146975	17.805	-6.92057	0.00146692	0.020774
LNC_015116	XLOC_085314	0.00517967	0.649767	-6.97092	0.00404693	0.0415007
LNC_017151	XLOC_096968	0.003216	0.410138	-6.9947	0.00117543	0.0177748
LNC_010985	XLOC_061473	0.00529067	0.693855	-7.03504	0.000177817	0.00439791
LNC_006492	XLOC_036539	0.00367533	0.499687	-7.08701	0.000102848	0.00289941
LNC_017229	XLOC_097377	0.0325123	4.47037	-7.10326	2.48e-07	2.67e-05
LNC_001552	XLOC_008959	0.003048	0.419152	-7.10347	1.18e-06	8.77e-05
LNC_017766	XLOC_100607	0.0175387	2.54641	-7.18178	4.25e-08	6.59e-06
LNC_010948	XLOC_061288	0.00124733	0.185709	-7.21806	0.00143501	0.0204793
LNC_007025	XLOC_039280	0.00309333	0.468978	-7.24421	0.00153343	0.0214706
LNC_012454	XLOC_069721	0.007705	1.26387	-7.35784	5.81e-06	0.00030489
XR_002198610.1	105319403	0.0417693	7.2128	-7.43197	6.48e-07	5.6e-05
LNC_004251	XLOC_024113	0.002913	0.529789	-7.50677	0.000192386	0.00465664
LNC_005275	XLOC_029586	0.001873	0.35218	-7.55482	1.76e-05	0.000724395
LNC_002783	XLOC_015858	0.00551367	1.14827	-7.70223	2.16e-07	2.39e-05
LNC_010287	XLOC_057696	0.00240233	0.505424	-7.71691	0.00366509	0.0389041
LNC_011701	XLOC_065232	0.002177	0.462141	-7.72985	0.00144186	0.0205368
LNC_006362	XLOC_035710	0.001438	0.319841	-7.79715	0.00169585	0.0230697
LNC_009699	XLOC_054591	0.00800933	1.78858	-7.80291	5.54e-09	1.14e-06
LNC_014343	XLOC_080896	0.00112	0.26841	-7.9048	0.00500576	0.0478707
LNC_006260	XLOC_035198	0.004212	1.05323	-7.96609	1.75e-05	0.000724395
LNC_008922	XLOC_050171	0.002476	0.632082	-7.99596	1.57e-07	1.88e-05
LNC_006402	XLOC_035931	0.00148267	0.380473	-8.00346	0.000253722	0.00570773
LNC_003482	XLOC_019753	0.00227967	0.770779	-8.40135	0.00119904	0.0180451
LNC_016955	XLOC_095887	0.004066	1.49168	-8.51911	1.47e-10	4.6e-08
LNC_005877	XLOC_033180	0.00225	0.854808	-8.56953	0.000285323	0.00622777
LNC_007317	XLOC_040502	0.00188533	0.729454	-8.59585	5.48e-07	4.95e-05
LNC_015439	XLOC_087245	0.002059	0.809238	-8.61848	6.43e-06	0.000332004
LNC_005548	XLOC_031069	0.00094	0.376279	-8.64493	0.00320449	0.0356202
LNC_017657	XLOC_100048	3.72957	1519.65	-8.67051	0.00233263	0.0284909
LNC_015213	XLOC_085920	0.002894	1.24177	-8.74512	1.16e-15	1e-12
LNC_002302	XLOC_012941	0.00226567	1.15482	-8.99351	0.000878223	0.0144163
LNC_018024	XLOC_102321	0.004777	2.68861	-9.13654	2.92e-05	0.00109036
LNC_003675	XLOC_020839	0.0122707	7.27962	-9.2125	2.71e-05	0.0010302
XR_002200149.1	105333213	0.000730333	0.475145	-9.3456	0.00411938	0.0420213
LNC_010809	XLOC_060563	0.000761667	0.535028	-9.45624	0.00153499	0.0214845
LNC_006659	XLOC_037490	0.000314333	0.245181	-9.60733	0.000710016	0.0123524
LNC_011563	XLOC_064687	0.000268333	0.210797	-9.61761	0.00407999	0.0417434
LNC_010658	XLOC_059638	0.000411667	0.325094	-9.62516	0.000264525	0.00588922
LNC_014176	XLOC_079840	0.001055	0.836422	-9.63084	0.000510827	0.00964614
LNC_009701	XLOC_054591	0.000782	0.732408	-9.87126	0.000211262	0.00500888
LNC_007224	XLOC_040114	0.000960333	0.939866	-9.9347	0.00185071	0.0244633
LNC_011170	XLOC_062269	0.000708667	0.743559	-10.0351	3.99e-06	0.000228456
LNC_011534	XLOC_064522	0.000653	0.960032	-10.5218	3.92e-09	8.46e-07
LNC_006693	XLOC_037560	0.00237167	4.08619	-10.7506	6.33e-10	1.69e-07
LNC_015438	XLOC_087245	0.000238667	0.608373	-11.3157	4.37e-07	4.17e-05
LNC_009471	XLOC_053354	3.6e-05	0.465368	-13.6581	0.000314088	0.00672363
LNC_004736	XLOC_026697	1.2e-05	0.780438	-15.989	0.0047381	0.0461534
LNC_009257	XLOC_052085	5e-06	0.372645	-16.1855	7.56e-05	0.00229797
LNC_009470	XLOC_053354	1e-06	0.361153	-18.4623	0.00099455	0.0157382
LNC_003736	XLOC_021328	3.33e-07	5.35207	-23.9366	1.08e-05	0.000499555

## Sheet: Table S4-GO enrichment  NG
Table S4 GO enrichment of the DEGs that were highly expressed in the normal-growth oysters.
GO	Cluster	Parent	parentSimScore	Score	Size	Term	parentTerm
GO:0016060	1	GO:0016060	1	17.4129	51	metarhodopsin inactivation	metarhodopsin inactivation
GO:0007191	1	GO:0016060	0.507	9.03996	228	adenylate cyclase-activating dopamine receptor signaling pathway	metarhodopsin inactivation
GO:0016059	1	GO:0016060	0.91	8.82812	257	deactivation of rhodopsin mediated signaling	metarhodopsin inactivation
GO:0022400	1	GO:0016060	0.866	6.68802	363	regulation of rhodopsin mediated signaling pathway	metarhodopsin inactivation
GO:0071880	1	GO:0016060	0.513	4.22305	237	adenylate cyclase-activating adrenergic receptor signaling pathway	metarhodopsin inactivation
GO:0007193	1	GO:0016060	0.55	3.28952	357	adenylate cyclase-inhibiting G protein-coupled receptor signaling pathway	metarhodopsin inactivation
GO:0071875	1	GO:0016060	0.54	3.13055	134	adrenergic receptor signaling pathway	metarhodopsin inactivation
GO:0007216	1	GO:0016060	0.489	2.95338	88	G protein-coupled glutamate receptor signaling pathway	metarhodopsin inactivation
GO:0098664	1	GO:0016060	0.519	2.09661	112	G protein-coupled serotonin receptor signaling pathway	metarhodopsin inactivation
GO:0007195	1	GO:0016060	0.503	1.84808	190	adenylate cyclase-inhibiting dopamine receptor signaling pathway	metarhodopsin inactivation
GO:0007208	1	GO:0016060	0.491	1.64559	119	phospholipase C-activating serotonin receptor signaling pathway	metarhodopsin inactivation
GO:0038003	1	GO:0016060	0.522	1.61207	205	G protein-coupled opioid receptor signaling pathway	metarhodopsin inactivation
GO:0090663	1	GO:0016060	0.493	1.56285	129	galanin-activated signaling pathway	metarhodopsin inactivation
GO:0016061	2	GO:0016061	1	17.4129	49	regulation of light-activated channel activity	regulation of light-activated channel activity
GO:0060316	2	GO:0016061	0.562	15.0855	63	positive regulation of ryanodine-sensitive calcium-release channel activity	regulation of light-activated channel activity
GO:0060314	2	GO:0016061	0.591	12.4178	46	regulation of ryanodine-sensitive calcium-release channel activity	regulation of light-activated channel activity
GO:1901842	2	GO:0016061	0.582	11.7042	130	negative regulation of high voltage-gated calcium channel activity	regulation of light-activated channel activity
GO:1901841	2	GO:0016061	0.596	10.8772	84	regulation of high voltage-gated calcium channel activity	regulation of light-activated channel activity
GO:1903170	2	GO:0016061	0.574	10.4644	31	negative regulation of calcium ion transmembrane transport	regulation of light-activated channel activity
GO:0051926	2	GO:0016061	0.519	10.1033	157	negative regulation of calcium ion transport	regulation of light-activated channel activity
GO:1901020	2	GO:0016061	0.626	8.6544	108	negative regulation of calcium ion transmembrane transporter activity	regulation of light-activated channel activity
GO:1901386	2	GO:0016061	0.612	8.64867	241	negative regulation of voltage-gated calcium channel activity	regulation of light-activated channel activity
GO:0060315	2	GO:0016061	0.566	8.32832	74	negative regulation of ryanodine-sensitive calcium-release channel activity	regulation of light-activated channel activity
GO:1901021	2	GO:0016061	0.619	7.1116	22	positive regulation of calcium ion transmembrane transporter activity	regulation of light-activated channel activity
GO:0070296	2	GO:0016061	0.417	6.29584	19	sarcoplasmic reticulum calcium ion transport	regulation of light-activated channel activity
GO:0071421	2	GO:0016061	0.451	3.83147	49	manganese ion transmembrane transport	regulation of light-activated channel activity
GO:0071577	2	GO:0016061	0.465	3.09282	66	zinc ion transmembrane transport	regulation of light-activated channel activity
GO:0006829	2	GO:0016061	0.396	2.90128	69	zinc ion transport	regulation of light-activated channel activity
GO:0006828	2	GO:0016061	0.392	2.77667	93	manganese ion transport	regulation of light-activated channel activity
GO:0098719	2	GO:0016061	0.465	2.62702	110	sodium ion import across plasma membrane	regulation of light-activated channel activity
GO:1901018	2	GO:0016061	0.617	1.74487	39	positive regulation of potassium ion transmembrane transporter activity	regulation of light-activated channel activity
GO:1902608	2	GO:0016061	0.58	1.61207	123	positive regulation of large conductance calcium-activated potassium channel activity	regulation of light-activated channel activity
GO:1902606	2	GO:0016061	0.581	1.59573	1	regulation of large conductance calcium-activated potassium channel activity	regulation of light-activated channel activity
GO:0046085	3	GO:0046085	1	17.3444	45	adenosine metabolic process	adenosine metabolic process
GO:0009119	3	GO:0046085	0.897	13.3629	87	ribonucleoside metabolic process	adenosine metabolic process
GO:1900127	3	GO:0046085	0.466	11.417	72	positive regulation of hyaluronan biosynthetic process	adenosine metabolic process
GO:0046128	3	GO:0046085	0.927	11.3432	70	purine ribonucleoside metabolic process	adenosine metabolic process
GO:1900125	3	GO:0046085	0.478	10.7666	42	regulation of hyaluronan biosynthetic process	adenosine metabolic process
GO:0030213	3	GO:0046085	0.479	10.4502	9	hyaluronan biosynthetic process	adenosine metabolic process
GO:0006072	3	GO:0046085	0.456	8.9087	37	glycerol-3-phosphate metabolic process	adenosine metabolic process
GO:0042278	3	GO:0046085	0.887	8.60956	248	purine nucleoside metabolic process	adenosine metabolic process
GO:0052646	3	GO:0046085	0.462	8.565	10	alditol phosphate metabolic process	adenosine metabolic process
GO:0006213	3	GO:0046085	0.755	5.79483	28	pyrimidine nucleoside metabolic process	adenosine metabolic process
GO:0030212	3	GO:0046085	0.506	5.50238	215	hyaluronan metabolic process	adenosine metabolic process
GO:0046134	3	GO:0046085	0.714	5.21689	20	pyrimidine nucleoside biosynthetic process	adenosine metabolic process
GO:0006024	3	GO:0046085	0.52	4.61969	142	glycosaminoglycan biosynthetic process	adenosine metabolic process
GO:0006023	3	GO:0046085	0.529	4.42625	115	aminoglycan biosynthetic process	adenosine metabolic process
GO:1901659	3	GO:0046085	0.749	3.42807	44	glycosyl compound biosynthetic process	adenosine metabolic process
GO:0046132	3	GO:0046085	0.755	2.73023	10	pyrimidine ribonucleoside biosynthetic process	adenosine metabolic process
GO:0046125	3	GO:0046085	0.701	2.6561	9	pyrimidine deoxyribonucleoside metabolic process	adenosine metabolic process
GO:0009120	3	GO:0046085	0.718	2.39968	10	deoxyribonucleoside metabolic process	adenosine metabolic process
GO:0046131	3	GO:0046085	0.803	2.25761	16	pyrimidine ribonucleoside metabolic process	adenosine metabolic process
GO:1904346	4	GO:1904346	1	16.3375	33	positive regulation of gastric mucosal blood circulation	positive regulation of gastric mucosal blood circulation
GO:1904344	4	GO:1904346	1	16.3375	0	regulation of gastric mucosal blood circulation	positive regulation of gastric mucosal blood circulation
GO:1990768	4	GO:1904346	1	16.3375	0	gastric mucosal blood circulation	positive regulation of gastric mucosal blood circulation
GO:0120060	4	GO:1904346	0.41	9.00127	0	regulation of gastric emptying	positive regulation of gastric mucosal blood circulation
GO:0120061	4	GO:1904346	0.41	9.00127	19	negative regulation of gastric emptying	positive regulation of gastric mucosal blood circulation
GO:0002026	4	GO:1904346	0.599	7.42327	259	regulation of the force of heart contraction	positive regulation of gastric mucosal blood circulation
GO:0035810	4	GO:1904346	0.337	7.16671	210	positive regulation of urine volume	positive regulation of gastric mucosal blood circulation
GO:0035809	4	GO:1904346	0.348	7.00465	79	regulation of urine volume	positive regulation of gastric mucosal blood circulation
GO:0098735	4	GO:1904346	0.528	6.55425	49	positive regulation of the force of heart contraction	positive regulation of gastric mucosal blood circulation
GO:0060457	4	GO:1904346	0.478	5.8703	13	negative regulation of digestive system process	positive regulation of gastric mucosal blood circulation
GO:0010459	4	GO:1904346	0.573	5.41116	160	negative regulation of heart rate	positive regulation of gastric mucosal blood circulation
GO:0098801	4	GO:1904346	0.494	5.31974	56	regulation of renal system process	positive regulation of gastric mucosal blood circulation
GO:0035483	4	GO:1904346	0.324	5.09628	71	gastric emptying	positive regulation of gastric mucosal blood circulation
GO:0045776	4	GO:1904346	0.513	4.69639	192	negative regulation of blood pressure	positive regulation of gastric mucosal blood circulation
GO:0003095	4	GO:1904346	0.458	4.47254	68	pressure natriuresis	positive regulation of gastric mucosal blood circulation
GO:1905333	4	GO:1904346	0.446	4.41665	106	regulation of gastric motility	positive regulation of gastric mucosal blood circulation
GO:0086017	4	GO:1904346	0.518	4.41364	0	Purkinje myocyte action potential	positive regulation of gastric mucosal blood circulation
GO:0086047	4	GO:1904346	0.518	4.41364	33	membrane depolarization during Purkinje myocyte cell action potential	positive regulation of gastric mucosal blood circulation
GO:0086048	4	GO:1904346	0.518	4.41364	33	membrane depolarization during bundle of His cell action potential	positive regulation of gastric mucosal blood circulation
GO:0003085	4	GO:1904346	0.506	4.39157	171	negative regulation of systemic arterial blood pressure	positive regulation of gastric mucosal blood circulation
GO:0003071	4	GO:1904346	0.521	4.35247	15	renal system process involved in regulation of systemic arterial blood pressure	positive regulation of gastric mucosal blood circulation
GO:0050955	4	GO:1904346	0.345	4.2757	154	thermoception	positive regulation of gastric mucosal blood circulation
GO:0086045	4	GO:1904346	0.522	4.17071	39	membrane depolarization during AV node cell action potential	positive regulation of gastric mucosal blood circulation
GO:0010460	4	GO:1904346	0.77	4.08152	238	positive regulation of heart rate	positive regulation of gastric mucosal blood circulation
GO:0086068	4	GO:1904346	0.526	4.03378	3	Purkinje myocyte to ventricular cardiac muscle cell communication	positive regulation of gastric mucosal blood circulation
GO:0086029	4	GO:1904346	0.524	4.03378	10	Purkinje myocyte to ventricular cardiac muscle cell signaling	positive regulation of gastric mucosal blood circulation
GO:0001993	4	GO:1904346	0.51	3.85502	3	regulation of systemic arterial blood pressure by norepinephrine-epinephrine	positive regulation of gastric mucosal blood circulation
GO:0086016	4	GO:1904346	0.53	3.83147	6	AV node cell action potential	positive regulation of gastric mucosal blood circulation
GO:0086027	4	GO:1904346	0.533	3.83147	6	AV node cell to bundle of His cell signaling	positive regulation of gastric mucosal blood circulation
GO:0086067	4	GO:1904346	0.534	3.83147	2	AV node cell to bundle of His cell communication	positive regulation of gastric mucosal blood circulation
GO:0035482	4	GO:1904346	0.338	3.71784	29	gastric motility	positive regulation of gastric mucosal blood circulation
GO:0045822	4	GO:1904346	0.587	3.66154	27	negative regulation of heart contraction	positive regulation of gastric mucosal blood circulation
GO:0086028	4	GO:1904346	0.532	3.57455	1	bundle of His cell to Purkinje myocyte signaling	positive regulation of gastric mucosal blood circulation
GO:0086043	4	GO:1904346	0.532	3.57455	1	bundle of His cell action potential	positive regulation of gastric mucosal blood circulation
GO:0001983	4	GO:1904346	0.472	3.3274	3	baroreceptor response to increased systemic arterial blood pressure	positive regulation of gastric mucosal blood circulation
GO:0001985	4	GO:1904346	0.551	3.3274	129	negative regulation of heart rate involved in baroreceptor response to increased systemic arterial blood pressure	positive regulation of gastric mucosal blood circulation
GO:0001994	4	GO:1904346	0.472	3.28595	132	norepinephrine-epinephrine vasoconstriction involved in regulation of systemic arterial blood pressure	positive regulation of gastric mucosal blood circulation
GO:0003099	4	GO:1904346	0.738	3.27653	3	positive regulation of the force of heart contraction by chemical signal	positive regulation of gastric mucosal blood circulation
GO:0001997	4	GO:1904346	0.738	3.27653	133	positive regulation of the force of heart contraction by epinephrine-norepinephrine	positive regulation of gastric mucosal blood circulation
GO:1903523	4	GO:1904346	0.589	3.2417	30	negative regulation of blood circulation	positive regulation of gastric mucosal blood circulation
GO:0001996	4	GO:1904346	0.725	3.02337	153	positive regulation of heart rate by epinephrine-norepinephrine	positive regulation of gastric mucosal blood circulation
GO:0003321	4	GO:1904346	0.504	3.02337	3	positive regulation of blood pressure by epinephrine-norepinephrine	positive regulation of gastric mucosal blood circulation
GO:1903949	4	GO:1904346	0.52	2.9881	36	positive regulation of atrial cardiac muscle cell action potential	positive regulation of gastric mucosal blood circulation
GO:0045797	4	GO:1904346	0.422	2.96318	36	positive regulation of intestinal cholesterol absorption	positive regulation of gastric mucosal blood circulation
GO:0098910	4	GO:1904346	0.528	2.81979	13	regulation of atrial cardiac muscle cell action potential	positive regulation of gastric mucosal blood circulation
GO:1903781	4	GO:1904346	0.502	2.77667	16	positive regulation of cardiac conduction	positive regulation of gastric mucosal blood circulation
GO:0001977	4	GO:1904346	0.505	2.39968	6	renal system process involved in regulation of blood volume	positive regulation of gastric mucosal blood circulation
GO:0002017	4	GO:1904346	0.458	2.23607	68	regulation of blood volume by renal aldosterone	positive regulation of gastric mucosal blood circulation
GO:0001978	4	GO:1904346	0.488	2.14551	7	regulation of systemic arterial blood pressure by carotid sinus baroreceptor feedback	positive regulation of gastric mucosal blood circulation
GO:0030300	4	GO:1904346	0.438	2.07456	4	regulation of intestinal cholesterol absorption	positive regulation of gastric mucosal blood circulation
GO:0003025	4	GO:1904346	0.491	2.01882	12	regulation of systemic arterial blood pressure by baroreceptor feedback	positive regulation of gastric mucosal blood circulation
GO:0086066	4	GO:1904346	0.559	2.00266	10	atrial cardiac muscle cell to AV node cell communication	positive regulation of gastric mucosal blood circulation
GO:0086026	4	GO:1904346	0.558	2.00266	10	atrial cardiac muscle cell to AV node cell signaling	positive regulation of gastric mucosal blood circulation
GO:0086014	4	GO:1904346	0.556	2.00266	62	atrial cardiac muscle cell action potential	positive regulation of gastric mucosal blood circulation
GO:0003057	4	GO:1904346	0.581	1.96678	19	regulation of the force of heart contraction by chemical signal	positive regulation of gastric mucosal blood circulation
GO:0086091	4	GO:1904346	0.561	1.89883	185	regulation of heart rate by cardiac conduction	positive regulation of gastric mucosal blood circulation
GO:0003091	4	GO:1904346	0.349	1.88141	344	renal water homeostasis	positive regulation of gastric mucosal blood circulation
GO:0050909	4	GO:1904346	0.354	1.86614	153	sensory perception of taste	positive regulation of gastric mucosal blood circulation
GO:1904731	4	GO:1904346	0.442	1.8274	67	positive regulation of intestinal lipid absorption	positive regulation of gastric mucosal blood circulation
GO:1904480	4	GO:1904346	0.444	1.8274	6	positive regulation of intestinal absorption	positive regulation of gastric mucosal blood circulation
GO:0086019	4	GO:1904346	0.588	1.82126	81	cell-cell signaling involved in cardiac conduction	positive regulation of gastric mucosal blood circulation
GO:0001991	4	GO:1904346	0.501	1.62832	122	regulation of systemic arterial blood pressure by circulatory renin-angiotensin	positive regulation of gastric mucosal blood circulation
GO:0002025	4	GO:1904346	0.472	1.53197	133	norepinephrine-epinephrine-mediated vasodilation involved in regulation of systemic arterial blood pressure	positive regulation of gastric mucosal blood circulation
GO:0051343	5	GO:0051343	1	16.3375	64	positive regulation of cyclic-nucleotide phosphodiesterase activity	positive regulation of cyclic-nucleotide phosphodiesterase activity
GO:0051342	5	GO:0051343	0.985	15.3578	9	regulation of cyclic-nucleotide phosphodiesterase activity	positive regulation of cyclic-nucleotide phosphodiesterase activity
GO:0032781	5	GO:0051343	0.436	4.49214	142	positive regulation of ATP-dependent activity	positive regulation of cyclic-nucleotide phosphodiesterase activity
GO:0043462	5	GO:0051343	0.37	4.14881	156	regulation of ATP-dependent activity	positive regulation of cyclic-nucleotide phosphodiesterase activity
GO:0032431	5	GO:0051343	0.491	3.69292	10	activation of phospholipase A2 activity	positive regulation of cyclic-nucleotide phosphodiesterase activity
GO:0010980	5	GO:0051343	0.454	3.669	107	positive regulation of vitamin D 24-hydroxylase activity	positive regulation of cyclic-nucleotide phosphodiesterase activity
GO:0010979	5	GO:0051343	0.385	3.669	2	regulation of vitamin D 24-hydroxylase activity	positive regulation of cyclic-nucleotide phosphodiesterase activity
GO:0051339	5	GO:0051343	0.44	3.36908	58	regulation of lyase activity	positive regulation of cyclic-nucleotide phosphodiesterase activity
GO:0032769	5	GO:0051343	0.39	3.35351	16	negative regulation of monooxygenase activity	positive regulation of cyclic-nucleotide phosphodiesterase activity
GO:0060558	5	GO:0051343	0.388	3.3274	38	regulation of calcidiol 1-monooxygenase activity	positive regulation of cyclic-nucleotide phosphodiesterase activity
GO:0032430	5	GO:0051343	0.573	2.33925	263	positive regulation of phospholipase A2 activity	positive regulation of cyclic-nucleotide phosphodiesterase activity
GO:0032429	5	GO:0051343	0.502	2.25801	19	regulation of phospholipase A2 activity	positive regulation of cyclic-nucleotide phosphodiesterase activity
GO:0007194	5	GO:0051343	0.401	2.15754	251	negative regulation of adenylate cyclase activity	positive regulation of cyclic-nucleotide phosphodiesterase activity
GO:0031280	5	GO:0051343	0.403	2.14023	27	negative regulation of cyclase activity	positive regulation of cyclic-nucleotide phosphodiesterase activity
GO:0051350	5	GO:0051343	0.404	2.08874	30	negative regulation of lyase activity	positive regulation of cyclic-nucleotide phosphodiesterase activity
GO:0051354	5	GO:0051343	0.406	1.93386	59	negative regulation of oxidoreductase activity	positive regulation of cyclic-nucleotide phosphodiesterase activity
GO:0045761	5	GO:0051343	0.434	1.70339	194	regulation of adenylate cyclase activity	positive regulation of cyclic-nucleotide phosphodiesterase activity
GO:0060455	6	GO:0060455	1	15.4657	39	negative regulation of gastric acid secretion	negative regulation of gastric acid secretion
GO:1904466	6	GO:0060455	0.434	9.5615	113	positive regulation of matrix metallopeptidase secretion	negative regulation of gastric acid secretion
GO:1990773	6	GO:0060455	0.39	9.40474	0	matrix metallopeptidase secretion	negative regulation of gastric acid secretion
GO:1904464	6	GO:0060455	0.44	9.40474	37	regulation of matrix metallopeptidase secretion	negative regulation of gastric acid secretion
GO:0060453	6	GO:0060455	0.924	9.31036	22	regulation of gastric acid secretion	negative regulation of gastric acid secretion
GO:0001696	6	GO:0060455	0.863	7.86419	177	gastric acid secretion	negative regulation of gastric acid secretion
GO:0070257	6	GO:0060455	0.455	5.88486	294	positive regulation of mucus secretion	negative regulation of gastric acid secretion
GO:0070255	6	GO:0060455	0.463	5.37268	38	regulation of mucus secretion	negative regulation of gastric acid secretion
GO:0070254	6	GO:0060455	0.411	5.16123	21	mucus secretion	negative regulation of gastric acid secretion
GO:0046717	6	GO:0060455	0.819	4.81314	150	acid secretion	negative regulation of gastric acid secretion
GO:0071799	7	GO:0071799	1	15.3313	41	cellular response to prostaglandin D stimulus	cellular response to prostaglandin D stimulus
GO:0071798	7	GO:0071799	1	15.3313	0	response to prostaglandin D	cellular response to prostaglandin D stimulus
GO:0034695	7	GO:0071799	0.834	9.88195	126	response to prostaglandin E	cellular response to prostaglandin D stimulus
GO:0071380	7	GO:0071799	0.853	5.99443	364	cellular response to prostaglandin E stimulus	cellular response to prostaglandin D stimulus
GO:0071379	7	GO:0071799	0.87	5.24307	127	cellular response to prostaglandin stimulus	cellular response to prostaglandin D stimulus
GO:2000417	8	GO:2000417	1	15.0855	33	negative regulation of eosinophil migration	negative regulation of eosinophil migration
GO:2000419	8	GO:2000417	0.862	15.0855	33	regulation of eosinophil extravasation	negative regulation of eosinophil migration
GO:2000420	8	GO:2000417	0.974	15.0855	44	negative regulation of eosinophil extravasation	negative regulation of eosinophil migration
GO:0072682	8	GO:2000417	0.825	15.0855	0	eosinophil extravasation	negative regulation of eosinophil migration
GO:0002692	8	GO:2000417	0.813	14.5386	61	negative regulation of cellular extravasation	negative regulation of eosinophil migration
GO:2000391	8	GO:2000417	0.643	8.89509	134	positive regulation of neutrophil extravasation	negative regulation of eosinophil migration
GO:2000389	8	GO:2000417	0.656	8.16561	62	regulation of neutrophil extravasation	negative regulation of eosinophil migration
GO:0060361	8	GO:2000417	0.324	8.13094	117	flight	negative regulation of eosinophil migration
GO:2000416	8	GO:2000417	0.926	7.91759	33	regulation of eosinophil migration	negative regulation of eosinophil migration
GO:0002686	8	GO:2000417	0.889	7.77239	175	negative regulation of leukocyte migration	negative regulation of eosinophil migration
GO:0072672	8	GO:2000417	0.66	7.56186	28	neutrophil extravasation	negative regulation of eosinophil migration
GO:0002407	8	GO:2000417	0.545	7.21992	151	dendritic cell chemotaxis	negative regulation of eosinophil migration
GO:0072499	8	GO:2000417	0.349	7.16671	404	photoreceptor cell axon guidance	negative regulation of eosinophil migration
GO:0036336	8	GO:2000417	0.553	5.93791	109	dendritic cell migration	negative regulation of eosinophil migration
GO:0072677	8	GO:2000417	0.904	5.8703	28	eosinophil migration	negative regulation of eosinophil migration
GO:0002693	8	GO:2000417	0.619	4.73607	92	positive regulation of cellular extravasation	negative regulation of eosinophil migration
GO:0035700	8	GO:2000417	0.377	4.6288	0	astrocyte chemotaxis	negative regulation of eosinophil migration
GO:2000458	8	GO:2000417	0.463	4.6288	81	regulation of astrocyte chemotaxis	negative regulation of eosinophil migration
GO:1902624	8	GO:2000417	0.693	4.4119	53	positive regulation of neutrophil migration	negative regulation of eosinophil migration
GO:0043615	8	GO:2000417	0.381	3.92568	45	astrocyte cell migration	negative regulation of eosinophil migration
GO:0048247	8	GO:2000417	0.571	3.57455	30	lymphocyte chemotaxis	negative regulation of eosinophil migration
GO:1903975	8	GO:2000417	0.494	2.36212	13	regulation of glial cell migration	negative regulation of eosinophil migration
GO:0010818	8	GO:2000417	0.557	2.24361	97	T cell chemotaxis	negative regulation of eosinophil migration
GO:1904362	9	GO:1904362	1	14.8863	33	regulation of calcitonin secretion	regulation of calcitonin secretion
GO:1904460	9	GO:1904362	0.58	14.8863	33	positive regulation of substance P secretion	regulation of calcitonin secretion
GO:1904458	9	GO:1904362	0.599	14.8863	33	regulation of substance P secretion	regulation of calcitonin secretion
GO:0036161	9	GO:1904362	1	14.8863	0	calcitonin secretion	regulation of calcitonin secretion
GO:1904494	9	GO:1904362	0.58	14.8863	33	regulation of substance P secretion, neurotransmission	regulation of calcitonin secretion
GO:1904364	9	GO:1904362	0.968	14.8863	33	positive regulation of calcitonin secretion	regulation of calcitonin secretion
GO:1990772	9	GO:1904362	0.572	14.8863	0	substance P secretion	regulation of calcitonin secretion
GO:1904496	9	GO:1904362	0.562	14.8863	33	positive regulation of substance P secretion, neurotransmission	regulation of calcitonin secretion
GO:1990793	9	GO:1904362	0.554	14.8863	0	substance P secretion, neurotransmission	regulation of calcitonin secretion
GO:0046344	9	GO:1904362	0.483	4.42219	70	ecdysteroid catabolic process	regulation of calcitonin secretion
GO:0006700	9	GO:1904362	0.508	3.2536	88	C21-steroid hormone biosynthetic process	regulation of calcitonin secretion
GO:0006697	9	GO:1904362	0.501	3.03477	152	ecdysone biosynthetic process	regulation of calcitonin secretion
GO:0042448	9	GO:1904362	0.503	2.98969	138	progesterone metabolic process	regulation of calcitonin secretion
GO:0045456	9	GO:1904362	0.51	2.70579	61	ecdysteroid biosynthetic process	regulation of calcitonin secretion
GO:0008205	9	GO:1904362	0.507	2.70579	43	ecdysone metabolic process	regulation of calcitonin secretion
GO:0042447	9	GO:1904362	0.514	2.68767	28	hormone catabolic process	regulation of calcitonin secretion
GO:0006710	9	GO:1904362	0.492	2.66414	107	androgen catabolic process	regulation of calcitonin secretion
GO:0045455	9	GO:1904362	0.526	2.33463	27	ecdysteroid metabolic process	regulation of calcitonin secretion
GO:0008207	9	GO:1904362	0.533	2.2664	144	C21-steroid hormone metabolic process	regulation of calcitonin secretion
GO:0006705	9	GO:1904362	0.498	2.02082	41	mineralocorticoid biosynthetic process	regulation of calcitonin secretion
GO:0032342	9	GO:1904362	0.489	2.02082	59	aldosterone biosynthetic process	regulation of calcitonin secretion
GO:0032341	9	GO:1904362	0.494	1.8274	14	aldosterone metabolic process	regulation of calcitonin secretion
GO:0008212	9	GO:1904362	0.502	1.8274	0	mineralocorticoid metabolic process	regulation of calcitonin secretion
GO:0120178	9	GO:1904362	0.541	1.6144	0	steroid hormone biosynthetic process	regulation of calcitonin secretion
GO:0008209	9	GO:1904362	0.521	1.60042	163	androgen metabolic process	regulation of calcitonin secretion
GO:1904335	10	GO:1904335	1	14.8863	33	regulation of ductus arteriosus closure	regulation of ductus arteriosus closure
GO:1904336	10	GO:1904335	0.968	14.8863	33	negative regulation of ductus arteriosus closure	regulation of ductus arteriosus closure
GO:1905652	10	GO:1904335	0.854	14.8863	33	negative regulation of artery morphogenesis	regulation of ductus arteriosus closure
GO:0097070	10	GO:1904335	0.952	9.7098	109	ductus arteriosus closure	regulation of ductus arteriosus closure
GO:1905651	10	GO:1904335	0.921	7.20255	35	regulation of artery morphogenesis	regulation of ductus arteriosus closure
GO:0090051	10	GO:1904335	0.509	6.68802	385	negative regulation of cell migration involved in sprouting angiogenesis	regulation of ductus arteriosus closure
GO:1903671	10	GO:1904335	0.488	6.09875	172	negative regulation of sprouting angiogenesis	regulation of ductus arteriosus closure
GO:1903589	10	GO:1904335	0.481	2.43526	125	positive regulation of blood vessel endothelial cell proliferation involved in sprouting angiogenesis	regulation of ductus arteriosus closure
GO:0007494	10	GO:1904335	0.37	2.08749	297	midgut development	regulation of ductus arteriosus closure
GO:1903587	10	GO:1904335	0.496	1.65878	10	regulation of blood vessel endothelial cell proliferation involved in sprouting angiogenesis	regulation of ductus arteriosus closure
GO:0035479	10	GO:1904335	0.481	1.57133	128	angioblast cell migration from lateral mesoderm to midline	regulation of ductus arteriosus closure
GO:0032690	11	GO:0032690	1	14.8863	33	negative regulation of interleukin-1 alpha production	negative regulation of interleukin-1 alpha production
GO:1904471	11	GO:0032690	0.536	14.8863	33	negative regulation of endothelin production	negative regulation of interleukin-1 alpha production
GO:1990775	11	GO:0032690	0.423	14.5386	0	endothelin production	negative regulation of interleukin-1 alpha production
GO:1904470	11	GO:0032690	0.426	14.5386	33	regulation of endothelin production	negative regulation of interleukin-1 alpha production
GO:0032650	11	GO:0032690	0.934	10.1033	35	regulation of interleukin-1 alpha production	negative regulation of interleukin-1 alpha production
GO:0032610	11	GO:0032690	0.934	10.1033	0	interleukin-1 alpha production	negative regulation of interleukin-1 alpha production
GO:0032692	11	GO:0032690	0.859	4.38865	129	negative regulation of interleukin-1 production	negative regulation of interleukin-1 alpha production
GO:0042466	12	GO:0042466	1	14.8863	33	chemokinesis	chemokinesis
GO:1904365	12	GO:0042466	0.981	14.8863	33	regulation of chemokinesis	chemokinesis
GO:0042465	12	GO:0042466	0.986	14.8863	33	kinesis	chemokinesis
GO:1904367	12	GO:0042466	0.949	14.8863	33	positive regulation of chemokinesis	chemokinesis
GO:2000388	13	GO:2000388	1	14.8863	33	positive regulation of antral ovarian follicle growth	positive regulation of antral ovarian follicle growth
GO:2000387	13	GO:2000388	0.968	14.8863	33	regulation of antral ovarian follicle growth	positive regulation of antral ovarian follicle growth
GO:0042322	13	GO:2000388	0.518	9.37612	119	negative regulation of circadian sleep/wake cycle, REM sleep	positive regulation of antral ovarian follicle growth
GO:0001547	13	GO:2000388	0.92	8.74491	53	antral ovarian follicle growth	positive regulation of antral ovarian follicle growth
GO:0046010	13	GO:2000388	0.527	7.95551	171	positive regulation of circadian sleep/wake cycle, non-REM sleep	positive regulation of antral ovarian follicle growth
GO:0010840	13	GO:2000388	0.534	7.69363	151	regulation of circadian sleep/wake cycle, wakefulness	positive regulation of antral ovarian follicle growth
GO:0042746	13	GO:2000388	0.534	7.69363	0	circadian sleep/wake cycle, wakefulness	positive regulation of antral ovarian follicle growth
GO:0042321	13	GO:2000388	0.542	7.22946	185	negative regulation of circadian sleep/wake cycle, sleep	positive regulation of antral ovarian follicle growth
GO:0042754	13	GO:2000388	0.548	6.62286	76	negative regulation of circadian rhythm	positive regulation of antral ovarian follicle growth
GO:0042320	13	GO:2000388	0.543	6.48613	160	regulation of circadian sleep/wake cycle, REM sleep	positive regulation of antral ovarian follicle growth
GO:0045938	13	GO:2000388	0.549	6.43783	194	positive regulation of circadian sleep/wake cycle, sleep	positive regulation of antral ovarian follicle growth
GO:0042747	13	GO:2000388	0.547	6.21562	59	circadian sleep/wake cycle, REM sleep	positive regulation of antral ovarian follicle growth
GO:0045188	13	GO:2000388	0.546	5.53717	189	regulation of circadian sleep/wake cycle, non-REM sleep	positive regulation of antral ovarian follicle growth
GO:0042753	13	GO:2000388	0.562	5.24714	153	positive regulation of circadian rhythm	positive regulation of antral ovarian follicle growth
GO:0042748	13	GO:2000388	0.55	5.04833	47	circadian sleep/wake cycle, non-REM sleep	positive regulation of antral ovarian follicle growth
GO:0044849	13	GO:2000388	0.711	2.07068	384	estrous cycle	positive regulation of antral ovarian follicle growth
GO:1904348	14	GO:1904348	1	14.7711	34	negative regulation of small intestine smooth muscle contraction	negative regulation of small intestine smooth muscle contraction
GO:1904305	14	GO:1904348	0.968	14.7711	34	negative regulation of gastro-intestinal system smooth muscle contraction	negative regulation of small intestine smooth muscle contraction
GO:0014827	14	GO:1904348	0.888	8.94444	158	intestine smooth muscle contraction	negative regulation of small intestine smooth muscle contraction
GO:1990770	14	GO:1904348	0.923	8.8789	0	small intestine smooth muscle contraction	negative regulation of small intestine smooth muscle contraction
GO:1904304	14	GO:1904348	0.902	8.8789	34	regulation of gastro-intestinal system smooth muscle contraction	negative regulation of small intestine smooth muscle contraction
GO:1904347	14	GO:1904348	0.923	8.8789	34	regulation of small intestine smooth muscle contraction	negative regulation of small intestine smooth muscle contraction
GO:0014821	14	GO:1904348	0.849	8.12782	5	phasic smooth muscle contraction	negative regulation of small intestine smooth muscle contraction
GO:0014831	14	GO:1904348	0.857	6.23706	154	gastro-intestinal system smooth muscle contraction	negative regulation of small intestine smooth muscle contraction
GO:0002086	14	GO:1904348	0.492	5.98123	32	diaphragm contraction	negative regulation of small intestine smooth muscle contraction
GO:0045986	14	GO:1904348	0.842	5.80023	178	negative regulation of smooth muscle contraction	negative regulation of small intestine smooth muscle contraction
GO:0003011	14	GO:1904348	0.497	5.46171	9	involuntary skeletal muscle contraction	negative regulation of small intestine smooth muscle contraction
GO:0045987	14	GO:1904348	0.719	5.31176	339	positive regulation of smooth muscle contraction	negative regulation of small intestine smooth muscle contraction
GO:0061049	14	GO:1904348	0.535	5.29398	335	cell growth involved in cardiac muscle cell development	negative regulation of small intestine smooth muscle contraction
GO:0003301	14	GO:1904348	0.536	5.24307	11	physiological cardiac muscle hypertrophy	negative regulation of small intestine smooth muscle contraction
GO:0003298	14	GO:1904348	0.536	5.24307	5	physiological muscle hypertrophy	negative regulation of small intestine smooth muscle contraction
GO:0014883	14	GO:1904348	0.537	4.24867	78	transition between fast and slow fiber	negative regulation of small intestine smooth muscle contraction
GO:0014733	14	GO:1904348	0.539	4.15516	5	regulation of skeletal muscle adaptation	negative regulation of small intestine smooth muscle contraction
GO:0060452	14	GO:1904348	0.549	2.22494	38	positive regulation of cardiac muscle contraction	negative regulation of small intestine smooth muscle contraction
GO:0043501	14	GO:1904348	0.516	1.9395	11	skeletal muscle adaptation	negative regulation of small intestine smooth muscle contraction
GO:0045989	14	GO:1904348	0.613	1.59573	181	positive regulation of striated muscle contraction	negative regulation of small intestine smooth muscle contraction
GO:2000386	15	GO:2000386	1	14.7711	34	positive regulation of ovarian follicle development	positive regulation of ovarian follicle development
GO:2000354	15	GO:2000386	0.967	14.5386	34	regulation of ovarian follicle development	positive regulation of ovarian follicle development
GO:0019749	15	GO:2000386	0.344	12.5752	36	cytoskeleton-dependent cytoplasmic transport, nurse cell to oocyte	positive regulation of ovarian follicle development
GO:2000196	15	GO:2000386	0.633	12.1258	60	positive regulation of female gonad development	positive regulation of ovarian follicle development
GO:0030238	15	GO:2000386	0.392	10.8637	349	male sex determination	positive regulation of ovarian follicle development
GO:0007303	15	GO:2000386	0.367	7.57577	105	cytoplasmic transport, nurse cell to oocyte	positive regulation of ovarian follicle development
GO:1905941	15	GO:2000386	0.605	7.56186	63	positive regulation of gonad development	positive regulation of ovarian follicle development
GO:2000194	15	GO:2000386	0.677	6.82191	165	regulation of female gonad development	positive regulation of ovarian follicle development
GO:0060137	15	GO:2000386	0.317	6.20282	266	maternal process involved in parturition	positive regulation of ovarian follicle development
GO:1905939	15	GO:2000386	0.593	5.38247	38	regulation of gonad development	positive regulation of ovarian follicle development
GO:0007300	15	GO:2000386	0.397	3.84183	214	ovarian nurse cell to oocyte transport	positive regulation of ovarian follicle development
GO:0030237	15	GO:2000386	0.37	3.04626	118	female sex determination	positive regulation of ovarian follicle development
GO:0046697	15	GO:2000386	0.505	1.77394	452	decidualization	positive regulation of ovarian follicle development
GO:0005513	16	GO:0005513	1	14.6016	100	detection of calcium ion	detection of calcium ion
GO:0010164	16	GO:0005513	0.56	4.38751	72	response to cesium ion	detection of calcium ion
GO:0071280	16	GO:0005513	0.576	3.38208	125	cellular response to copper ion	detection of calcium ion
GO:0046689	16	GO:0005513	0.591	2.03988	83	response to mercury ion	detection of calcium ion
GO:0010727	17	GO:0010727	1	13.3629	40	negative regulation of hydrogen peroxide metabolic process	negative regulation of hydrogen peroxide metabolic process
GO:0042743	17	GO:0010727	0.881	11.3998	48	hydrogen peroxide metabolic process	negative regulation of hydrogen peroxide metabolic process
GO:0010310	17	GO:0010727	0.943	9.49896	100	regulation of hydrogen peroxide metabolic process	negative regulation of hydrogen peroxide metabolic process
GO:0050665	17	GO:0010727	0.829	4.14843	134	hydrogen peroxide biosynthetic process	negative regulation of hydrogen peroxide metabolic process
GO:0060040	18	GO:0060040	1	13.3402	94	retinal bipolar neuron differentiation	retinal bipolar neuron differentiation
GO:1905962	18	GO:0060040	0.993	12.7609	12	glutamatergic neuron differentiation	retinal bipolar neuron differentiation
GO:0051383	19	GO:0051383	1	13.3332	73	kinetochore organization	kinetochore organization
GO:0000717	19	GO:0051383	0.47	8.70132	40	nucleotide-excision repair, DNA duplex unwinding	kinetochore organization
GO:0032508	19	GO:0051383	0.524	3.61734	220	DNA duplex unwinding	kinetochore organization
GO:0032392	19	GO:0051383	0.54	3.45614	86	DNA geometric change	kinetochore organization
GO:0051771	20	GO:0051771	1	12.7313	53	negative regulation of nitric-oxide synthase biosynthetic process	negative regulation of nitric-oxide synthase biosynthetic process
GO:0051769	20	GO:0051771	0.877	4.13655	75	regulation of nitric-oxide synthase biosynthetic process	negative regulation of nitric-oxide synthase biosynthetic process
GO:0051767	20	GO:0051771	0.877	4.13655	0	nitric-oxide synthase biosynthetic process	negative regulation of nitric-oxide synthase biosynthetic process
GO:0110069	21	GO:0110069	1	12.5752	36	syncytial embryo cellularization	syncytial embryo cellularization
GO:0007110	21	GO:0110069	0.495	8.1881	115	meiosis I cytokinesis	syncytial embryo cellularization
GO:0040038	21	GO:0110069	0.527	1.9276	416	polar body extrusion after meiotic divisions	syncytial embryo cellularization
GO:0031036	22	GO:0031036	1	12.5752	36	myosin II filament assembly	myosin II filament assembly
GO:0007099	22	GO:0031036	0.424	9.90663	373	centriole replication	myosin II filament assembly
GO:0098534	22	GO:0031036	0.43	9.46385	71	centriole assembly	myosin II filament assembly
GO:0051639	22	GO:0031036	0.455	7.56802	59	actin filament network formation	myosin II filament assembly
GO:0031038	22	GO:0031036	0.891	5.86397	4	myosin II filament organization	myosin II filament assembly
GO:0031034	22	GO:0031036	0.85	3.83147	260	myosin filament assembly	myosin II filament assembly
GO:0033624	23	GO:0033624	1	12.4284	82	negative regulation of integrin activation	negative regulation of integrin activation
GO:0016240	23	GO:0033624	0.436	9.36265	54	autophagosome membrane docking	negative regulation of integrin activation
GO:0033623	23	GO:0033624	0.928	6.81248	109	regulation of integrin activation	negative regulation of integrin activation
GO:0033622	23	GO:0033624	0.919	6.19292	56	integrin activation	negative regulation of integrin activation
GO:0051262	23	GO:0033624	0.526	3.67776	237	protein tetramerization	negative regulation of integrin activation
GO:0097352	23	GO:0033624	0.484	3.28595	117	autophagosome maturation	negative regulation of integrin activation
GO:0051289	23	GO:0033624	0.506	2.3688	326	protein homotetramerization	negative regulation of integrin activation
GO:0051290	23	GO:0033624	0.483	1.54726	131	protein heterotetramerization	negative regulation of integrin activation
GO:0106049	24	GO:0106049	1	11.8405	5	regulation of cellular response to osmotic stress	regulation of cellular response to osmotic stress
GO:1902218	24	GO:0106049	0.985	10.5706	2	regulation of intrinsic apoptotic signaling pathway in response to osmotic stress	regulation of cellular response to osmotic stress
GO:1902219	24	GO:0106049	0.984	10.5706	51	negative regulation of intrinsic apoptotic signaling pathway in response to osmotic stress	regulation of cellular response to osmotic stress
GO:0047484	24	GO:0106049	0.971	10.0773	128	regulation of response to osmotic stress	regulation of cellular response to osmotic stress
GO:0008627	24	GO:0106049	0.808	9.40474	38	intrinsic apoptotic signaling pathway in response to osmotic stress	regulation of cellular response to osmotic stress
GO:0071502	24	GO:0106049	0.43	2.05665	164	cellular response to temperature stimulus	regulation of cellular response to osmotic stress
GO:1901000	24	GO:0106049	0.876	1.66313	0	regulation of response to salt stress	regulation of cellular response to osmotic stress
GO:1900069	24	GO:0106049	0.929	1.66313	40	regulation of cellular hyperosmotic salinity response	regulation of cellular response to osmotic stress
GO:0060288	25	GO:0060288	1	11.8405	43	formation of a compartment boundary	formation of a compartment boundary
GO:0060289	25	GO:0060288	0.897	6.38862	192	compartment boundary maintenance	formation of a compartment boundary
GO:0007386	25	GO:0060288	0.911	6.07313	23	compartment pattern specification	formation of a compartment boundary
GO:2001025	26	GO:2001025	1	11.6564	68	positive regulation of response to drug	positive regulation of response to drug
GO:2001023	26	GO:2001025	0.902	5.65455	294	regulation of response to drug	positive regulation of response to drug
GO:0018885	26	GO:2001025	0.669	4.47254	68	carbon tetrachloride metabolic process	positive regulation of response to drug
GO:0018979	26	GO:2001025	0.67	4.4119	71	trichloroethylene metabolic process	positive regulation of response to drug
GO:0042196	26	GO:2001025	0.67	4.4119	0	chlorinated hydrocarbon metabolic process	positive regulation of response to drug
GO:0042197	26	GO:2001025	0.707	4.36075	67	halogenated hydrocarbon metabolic process	positive regulation of response to drug
GO:0042178	26	GO:2001025	0.691	3.29698	61	xenobiotic catabolic process	positive regulation of response to drug
GO:0006805	26	GO:2001025	0.756	2.56813	326	xenobiotic metabolic process	positive regulation of response to drug
GO:1990402	27	GO:1990402	1	11.6492	97	embryonic liver development	embryonic liver development
GO:0022027	28	GO:0022027	1	11.4879	136	interkinetic nuclear migration	interkinetic nuclear migration
GO:0021846	28	GO:0022027	0.953	9.71769	158	cell proliferation in forebrain	interkinetic nuclear migration
GO:0048662	28	GO:0022027	0.448	7.34093	311	negative regulation of smooth muscle cell proliferation	interkinetic nuclear migration
GO:0055004	29	GO:0055004	1	11.0995	52	atrial cardiac myofibril assembly	atrial cardiac myofibril assembly
GO:0055014	29	GO:0055004	0.948	9.64365	100	atrial cardiac muscle cell development	atrial cardiac myofibril assembly
GO:0055011	29	GO:0055004	0.935	8.6956	46	atrial cardiac muscle cell differentiation	atrial cardiac myofibril assembly
GO:0055005	29	GO:0055004	0.825	6.42603	254	ventricular cardiac myofibril assembly	atrial cardiac myofibril assembly
GO:0055015	29	GO:0055004	0.732	5.17036	309	ventricular cardiac muscle cell development	atrial cardiac myofibril assembly
GO:0055012	29	GO:0055004	0.702	4.82578	49	ventricular cardiac muscle cell differentiation	atrial cardiac myofibril assembly
GO:0055003	29	GO:0055004	0.866	4.55499	315	cardiac myofibril assembly	atrial cardiac myofibril assembly
GO:0055010	29	GO:0055004	0.611	3.67578	155	ventricular cardiac muscle tissue morphogenesis	atrial cardiac myofibril assembly
GO:0003229	29	GO:0055004	0.626	2.75492	124	ventricular cardiac muscle tissue development	atrial cardiac myofibril assembly
GO:0007512	29	GO:0055004	0.448	1.98238	281	adult heart development	atrial cardiac myofibril assembly
GO:0035902	30	GO:0035902	1	11.0547	249	response to immobilization stress	response to immobilization stress
GO:1990785	30	GO:0035902	0.932	10.4502	91	response to water-immersion restraint stress	response to immobilization stress
GO:0060406	31	GO:0060406	1	10.5979	122	positive regulation of penile erection	positive regulation of penile erection
GO:0060405	31	GO:0060406	0.997	10.4644	5	regulation of penile erection	positive regulation of penile erection
GO:0043084	31	GO:0060406	0.963	8.77568	119	penile erection	positive regulation of penile erection
GO:0007620	31	GO:0060406	0.909	5.99443	28	copulation	positive regulation of penile erection
GO:0007625	31	GO:0060406	0.427	2.39968	267	grooming behavior	positive regulation of penile erection
GO:0046549	32	GO:0046549	1	10.3201	223	retinal cone cell development	retinal cone cell development
GO:0042670	32	GO:0046549	0.98	9.5449	65	retinal cone cell differentiation	retinal cone cell development
GO:0002930	32	GO:0046549	0.55	4.14051	83	trabecular meshwork development	retinal cone cell development
GO:0061304	32	GO:0046549	0.637	3.3274	129	retinal blood vessel morphogenesis	retinal cone cell development
GO:0061299	32	GO:0046549	0.659	2.43671	119	retina vasculature morphogenesis in camera-type eye	retinal cone cell development
GO:0098901	33	GO:0098901	1	10.1033	224	regulation of cardiac muscle cell action potential	regulation of cardiac muscle cell action potential
GO:1904199	33	GO:0098901	0.582	4.41364	33	positive regulation of regulation of vascular associated smooth muscle cell membrane depolarization	regulation of cardiac muscle cell action potential
GO:1990736	33	GO:0098901	0.582	4.41364	0	regulation of vascular associated smooth muscle cell membrane depolarization	regulation of cardiac muscle cell action potential
GO:0086012	33	GO:0098901	0.846	3.28853	16	membrane depolarization during cardiac muscle cell action potential	regulation of cardiac muscle cell action potential
GO:0086010	33	GO:0098901	0.768	2.76325	22	membrane depolarization during action potential	regulation of cardiac muscle cell action potential
GO:0045760	33	GO:0098901	0.842	2.00876	119	positive regulation of action potential	regulation of cardiac muscle cell action potential
GO:0098911	33	GO:0098901	0.926	1.99629	114	regulation of ventricular cardiac muscle cell action potential	regulation of cardiac muscle cell action potential
GO:0086005	33	GO:0098901	0.866	1.69402	48	ventricular cardiac muscle cell action potential	regulation of cardiac muscle cell action potential
GO:0010642	34	GO:0010642	1	9.93755	87	negative regulation of platelet-derived growth factor receptor signaling pathway	negative regulation of platelet-derived growth factor receptor signaling pathway
GO:0010640	34	GO:0010642	0.966	7.3034	106	regulation of platelet-derived growth factor receptor signaling pathway	negative regulation of platelet-derived growth factor receptor signaling pathway
GO:0043950	34	GO:0010642	0.352	5.74765	395	positive regulation of cAMP-mediated signaling	negative regulation of platelet-derived growth factor receptor signaling pathway
GO:0050849	34	GO:0010642	0.481	3.7427	48	negative regulation of calcium-mediated signaling	negative regulation of platelet-derived growth factor receptor signaling pathway
GO:0035025	34	GO:0010642	0.344	2.7722	269	positive regulation of Rho protein signal transduction	negative regulation of platelet-derived growth factor receptor signaling pathway
GO:0030948	34	GO:0010642	0.527	1.76785	204	negative regulation of vascular endothelial growth factor receptor signaling pathway	negative regulation of platelet-derived growth factor receptor signaling pathway
GO:0051387	34	GO:0010642	0.51	1.71584	111	negative regulation of neurotrophin TRK receptor signaling pathway	negative regulation of platelet-derived growth factor receptor signaling pathway
GO:0008218	35	GO:0008218	1	9.49896	115	bioluminescence	bioluminescence
GO:0033275	36	GO:0033275	1	9.37612	63	actin-myosin filament sliding	actin-myosin filament sliding
GO:0030049	36	GO:0033275	0.989	8.5785	98	muscle filament sliding	actin-myosin filament sliding
GO:0032972	36	GO:0033275	0.873	6.42064	26	regulation of muscle filament sliding speed	actin-myosin filament sliding
GO:0032971	36	GO:0033275	0.967	2.65214	164	regulation of muscle filament sliding	actin-myosin filament sliding
GO:0106134	36	GO:0033275	0.689	2.62702	16	positive regulation of cardiac muscle cell contraction	actin-myosin filament sliding
GO:1903116	36	GO:0033275	0.742	1.69913	3	positive regulation of actin filament-based movement	actin-myosin filament sliding
GO:1990456	37	GO:1990456	1	8.89473	62	mitochondrion-endoplasmic reticulum membrane tethering	mitochondrion-endoplasmic reticulum membrane tethering
GO:0051296	37	GO:1990456	0.51	8.76879	306	establishment of meiotic spindle orientation	mitochondrion-endoplasmic reticulum membrane tethering
GO:0051295	37	GO:1990456	0.514	8.19846	45	establishment of meiotic spindle localization	mitochondrion-endoplasmic reticulum membrane tethering
GO:0035191	37	GO:1990456	0.496	6.76544	172	nuclear axial expansion	mitochondrion-endoplasmic reticulum membrane tethering
GO:0035190	37	GO:1990456	0.498	6.52649	10	syncytial nuclear migration	mitochondrion-endoplasmic reticulum membrane tethering
GO:0097711	37	GO:1990456	0.781	3.7757	336	ciliary basal body-plasma membrane docking	mitochondrion-endoplasmic reticulum membrane tethering
GO:0099149	37	GO:1990456	0.327	3.19063	220	regulation of postsynaptic neurotransmitter receptor internalization	mitochondrion-endoplasmic reticulum membrane tethering
GO:0140239	37	GO:1990456	0.329	3.07057	0	postsynaptic endocytosis	mitochondrion-endoplasmic reticulum membrane tethering
GO:0098884	37	GO:1990456	0.329	3.07057	19	postsynaptic neurotransmitter receptor internalization	mitochondrion-endoplasmic reticulum membrane tethering
GO:0030050	37	GO:1990456	0.477	2.08749	78	vesicle transport along actin filament	mitochondrion-endoplasmic reticulum membrane tethering
GO:0099515	37	GO:1990456	0.317	2.07456	5	actin filament-based transport	mitochondrion-endoplasmic reticulum membrane tethering
GO:0055078	38	GO:0055078	1	8.82812	169	sodium ion homeostasis	sodium ion homeostasis
GO:0051280	38	GO:0055078	0.591	8.76879	85	negative regulation of release of sequestered calcium ion into cytosol	sodium ion homeostasis
GO:0035815	38	GO:0055078	0.928	8.16561	162	positive regulation of renal sodium excretion	sodium ion homeostasis
GO:0051284	38	GO:0055078	0.599	8.12331	45	positive regulation of sequestering of calcium ion	sodium ion homeostasis
GO:0051481	38	GO:0055078	0.631	7.67067	243	negative regulation of cytosolic calcium ion concentration	sodium ion homeostasis
GO:0010523	38	GO:0055078	0.607	7.59203	94	negative regulation of calcium ion transport into cytosol	sodium ion homeostasis
GO:0010880	38	GO:0055078	0.619	7.54841	292	regulation of release of sequestered calcium ion into cytosol by sarcoplasmic reticulum	sodium ion homeostasis
GO:0035813	38	GO:0055078	0.964	6.80908	101	regulation of renal sodium excretion	sodium ion homeostasis
GO:0035812	38	GO:0055078	0.965	6.69053	7	renal sodium excretion	sodium ion homeostasis
GO:0014808	38	GO:0055078	0.629	6.4029	114	release of sequestered calcium ion into cytosol by sarcoplasmic reticulum	sodium ion homeostasis
GO:1903514	38	GO:0055078	0.629	6.37304	7	release of sequestered calcium ion into cytosol by endoplasmic reticulum	sodium ion homeostasis
GO:0036145	38	GO:0055078	0.415	5.34331	81	dendritic cell homeostasis	sodium ion homeostasis
GO:0051482	38	GO:0055078	0.6	3.27653	211	positive regulation of cytosolic calcium ion concentration involved in phospholipase C-activating G protein-coupled signaling pathway	sodium ion homeostasis
GO:0010961	38	GO:0055078	0.568	3.17184	76	cellular magnesium ion homeostasis	sodium ion homeostasis
GO:0010960	38	GO:0055078	0.593	2.36703	92	magnesium ion homeostasis	sodium ion homeostasis
GO:0060784	38	GO:0055078	0.423	1.70582	112	regulation of cell proliferation involved in tissue homeostasis	sodium ion homeostasis
GO:0071318	39	GO:0071318	1	8.56388	147	cellular response to ATP	cellular response to ATP
GO:0033198	39	GO:0071318	0.962	5.98524	156	response to ATP	cellular response to ATP
GO:0051414	39	GO:0071318	0.471	4.20633	131	response to cortisol	cellular response to ATP
GO:0035634	39	GO:0071318	0.47	3.84183	160	response to stilbenoid	cellular response to ATP
GO:0031000	39	GO:0071318	0.761	2.66052	363	response to caffeine	cellular response to ATP
GO:0071415	39	GO:0071318	0.723	2.24361	107	cellular response to purine-containing compound	cellular response to ATP
GO:0033595	39	GO:0071318	0.455	1.99944	85	response to genistein	cellular response to ATP
GO:0033594	39	GO:0071318	0.458	1.99944	13	response to hydroxyisoflavone	cellular response to ATP
GO:0080184	39	GO:0071318	0.462	1.95219	17	response to phenylpropanoid	cellular response to ATP
GO:0048148	39	GO:0071318	0.498	1.62071	493	behavioral response to cocaine	cellular response to ATP
GO:0071397	39	GO:0071318	0.547	1.53197	133	cellular response to cholesterol	cellular response to ATP
GO:0035071	40	GO:0035071	1	8.06937	130	salivary gland cell autophagic cell death	salivary gland cell autophagic cell death
GO:0035070	40	GO:0035071	0.991	7.61154	63	salivary gland histolysis	salivary gland cell autophagic cell death
GO:0090254	40	GO:0035071	0.615	4.87949	300	cell elongation involved in imaginal disc-derived wing morphogenesis	salivary gland cell autophagic cell death
GO:0035074	40	GO:0035071	0.566	3.43983	121	pupation	salivary gland cell autophagic cell death
GO:0035210	40	GO:0035071	0.577	3.24136	79	prepupal development	salivary gland cell autophagic cell death
GO:0035209	40	GO:0035071	0.587	2.25472	119	pupal development	salivary gland cell autophagic cell death
GO:0000715	41	GO:0000715	1	7.98111	51	nucleotide-excision repair, DNA damage recognition	nucleotide-excision repair, DNA damage recognition
GO:0070911	41	GO:0000715	0.763	7.86897	53	global genome nucleotide-excision repair	nucleotide-excision repair, DNA damage recognition
GO:0006294	41	GO:0000715	0.764	7.76458	55	nucleotide-excision repair, preincision complex assembly	nucleotide-excision repair, DNA damage recognition
GO:0006289	41	GO:0000715	0.864	7.12749	215	nucleotide-excision repair	nucleotide-excision repair, DNA damage recognition
GO:0000012	41	GO:0000715	0.558	2.85111	85	single strand break repair	nucleotide-excision repair, DNA damage recognition
GO:1903569	42	GO:1903569	1	7.80787	14	positive regulation of protein localization to ciliary membrane	positive regulation of protein localization to ciliary membrane
GO:1903567	42	GO:1903569	0.99	7.65129	3	regulation of protein localization to ciliary membrane	positive regulation of protein localization to ciliary membrane
GO:1900740	42	GO:1903569	0.637	4.76531	58	positive regulation of protein insertion into mitochondrial membrane involved in apoptotic signaling pathway	positive regulation of protein localization to ciliary membrane
GO:1900739	42	GO:1903569	0.579	4.76531	16	regulation of protein insertion into mitochondrial membrane involved in apoptotic signaling pathway	positive regulation of protein localization to ciliary membrane
GO:0001844	42	GO:1903569	0.491	4.61075	5	protein insertion into mitochondrial membrane involved in apoptotic signaling pathway	positive regulation of protein localization to ciliary membrane
GO:1903441	42	GO:1903569	0.912	4.51669	44	protein localization to ciliary membrane	positive regulation of protein localization to ciliary membrane
GO:1903044	42	GO:1903569	0.502	3.65271	87	protein localization to membrane raft	positive regulation of protein localization to ciliary membrane
GO:0051204	42	GO:1903569	0.503	3.5354	5	protein insertion into mitochondrial membrane	positive regulation of protein localization to ciliary membrane
GO:0090151	42	GO:1903569	0.508	3.26594	13	establishment of protein localization to mitochondrial membrane	positive regulation of protein localization to ciliary membrane
GO:1903566	42	GO:1903569	0.89	3.0017	143	positive regulation of protein localization to cilium	positive regulation of protein localization to ciliary membrane
GO:1903564	42	GO:1903569	0.884	2.92121	9	regulation of protein localization to cilium	positive regulation of protein localization to ciliary membrane
GO:0051205	42	GO:1903569	0.517	2.63237	43	protein insertion into membrane	positive regulation of protein localization to ciliary membrane
GO:1903749	42	GO:1903569	0.52	1.86081	22	positive regulation of establishment of protein localization to mitochondrion	positive regulation of protein localization to ciliary membrane
GO:1903747	42	GO:1903569	0.501	1.69589	30	regulation of establishment of protein localization to mitochondrion	positive regulation of protein localization to ciliary membrane
GO:0048102	43	GO:0048102	1	7.56186	52	autophagic cell death	autophagic cell death
GO:0072527	44	GO:0072527	1	6.97969	57	pyrimidine-containing compound metabolic process	pyrimidine-containing compound metabolic process
GO:0072528	44	GO:0072527	0.939	6.04022	35	pyrimidine-containing compound biosynthetic process	pyrimidine-containing compound metabolic process
GO:0006221	44	GO:0072527	0.92	4.32642	27	pyrimidine nucleotide biosynthetic process	pyrimidine-containing compound metabolic process
GO:0006220	44	GO:0072527	0.952	3.97755	43	pyrimidine nucleotide metabolic process	pyrimidine-containing compound metabolic process
GO:0072529	44	GO:0072527	0.904	3.57455	25	pyrimidine-containing compound catabolic process	pyrimidine-containing compound metabolic process
GO:0046135	44	GO:0072527	0.821	2.25761	15	pyrimidine nucleoside catabolic process	pyrimidine-containing compound metabolic process
GO:0009223	44	GO:0072527	0.837	2.00988	12	pyrimidine deoxyribonucleotide catabolic process	pyrimidine-containing compound metabolic process
GO:0009220	44	GO:0072527	0.907	1.96678	11	pyrimidine ribonucleotide biosynthetic process	pyrimidine-containing compound metabolic process
GO:0009218	44	GO:0072527	0.922	1.8682	13	pyrimidine ribonucleotide metabolic process	pyrimidine-containing compound metabolic process
GO:0006244	44	GO:0072527	0.868	1.85084	13	pyrimidine nucleotide catabolic process	pyrimidine-containing compound metabolic process
GO:0006568	45	GO:0006568	1	6.42125	32	tryptophan metabolic process	tryptophan metabolic process
GO:0006586	45	GO:0006568	0.989	6.40321	20	indolalkylamine metabolic process	tryptophan metabolic process
GO:0006576	45	GO:0006568	0.849	4.50562	68	cellular biogenic amine metabolic process	tryptophan metabolic process
GO:0006589	45	GO:0006568	0.659	2.30262	17	octopamine biosynthetic process	tryptophan metabolic process
GO:0046333	45	GO:0006568	0.672	2.30262	9	octopamine metabolic process	tryptophan metabolic process
GO:0042439	45	GO:0006568	0.688	2.00988	11	ethanolamine-containing compound metabolic process	tryptophan metabolic process
GO:0046218	45	GO:0006568	0.934	1.59573	15	indolalkylamine catabolic process	tryptophan metabolic process
GO:0006569	45	GO:0006568	0.944	1.59573	19	tryptophan catabolic process	tryptophan metabolic process
GO:0009130	46	GO:0009130	1	6.42064	11	pyrimidine nucleoside monophosphate biosynthetic process	pyrimidine nucleoside monophosphate biosynthetic process
GO:0009129	46	GO:0009130	0.954	5.98123	12	pyrimidine nucleoside monophosphate metabolic process	pyrimidine nucleoside monophosphate biosynthetic process
GO:0009123	46	GO:0009130	0.82	5.93791	198	nucleoside monophosphate metabolic process	pyrimidine nucleoside monophosphate biosynthetic process
GO:0009263	46	GO:0009130	0.609	5.23851	32	deoxyribonucleotide biosynthetic process	pyrimidine nucleoside monophosphate biosynthetic process
GO:0009124	46	GO:0009130	0.889	4.80989	90	nucleoside monophosphate biosynthetic process	pyrimidine nucleoside monophosphate biosynthetic process
GO:0009262	46	GO:0009130	0.543	4.71247	44	deoxyribonucleotide metabolic process	pyrimidine nucleoside monophosphate biosynthetic process
GO:0009219	46	GO:0009130	0.511	4.2924	18	pyrimidine deoxyribonucleotide metabolic process	pyrimidine nucleoside monophosphate biosynthetic process
GO:0009157	46	GO:0009130	0.771	4.26283	8	deoxyribonucleoside monophosphate biosynthetic process	pyrimidine nucleoside monophosphate biosynthetic process
GO:0009221	46	GO:0009130	0.581	4.08152	9	pyrimidine deoxyribonucleotide biosynthetic process	pyrimidine nucleoside monophosphate biosynthetic process
GO:0006222	46	GO:0009130	0.957	3.91589	5	UMP biosynthetic process	pyrimidine nucleoside monophosphate biosynthetic process
GO:0009174	46	GO:0009130	0.97	3.84077	6	pyrimidine ribonucleoside monophosphate biosynthetic process	pyrimidine nucleoside monophosphate biosynthetic process
GO:0009162	46	GO:0009130	0.718	3.79786	13	deoxyribonucleoside monophosphate metabolic process	pyrimidine nucleoside monophosphate biosynthetic process
GO:0046049	46	GO:0009130	0.894	3.71145	5	UMP metabolic process	pyrimidine nucleoside monophosphate biosynthetic process
GO:0009176	46	GO:0009130	0.913	3.65271	6	pyrimidine deoxyribonucleoside monophosphate metabolic process	pyrimidine nucleoside monophosphate biosynthetic process
GO:0009173	46	GO:0009130	0.917	3.4845	6	pyrimidine ribonucleoside monophosphate metabolic process	pyrimidine nucleoside monophosphate biosynthetic process
GO:0046385	46	GO:0009130	0.547	3.4327	10	deoxyribose phosphate biosynthetic process	pyrimidine nucleoside monophosphate biosynthetic process
GO:0009265	46	GO:0009130	0.596	3.4327	10	2'-deoxyribonucleotide biosynthetic process	pyrimidine nucleoside monophosphate biosynthetic process
GO:0009394	46	GO:0009130	0.535	3.03847	38	2'-deoxyribonucleotide metabolic process	pyrimidine nucleoside monophosphate biosynthetic process
GO:0019692	46	GO:0009130	0.49	3.00495	38	deoxyribose phosphate metabolic process	pyrimidine nucleoside monophosphate biosynthetic process
GO:0010513	46	GO:0009130	0.573	2.88724	127	positive regulation of phosphatidylinositol biosynthetic process	pyrimidine nucleoside monophosphate biosynthetic process
GO:0009161	46	GO:0009130	0.791	2.79288	177	ribonucleoside monophosphate metabolic process	pyrimidine nucleoside monophosphate biosynthetic process
GO:0044205	46	GO:0009130	0.929	2.73023	10	'de novo' UMP biosynthetic process	pyrimidine nucleoside monophosphate biosynthetic process
GO:0046073	46	GO:0009130	0.857	2.6561	2	dTMP metabolic process	pyrimidine nucleoside monophosphate biosynthetic process
GO:0046078	46	GO:0009130	0.869	2.51967	5	dUMP metabolic process	pyrimidine nucleoside monophosphate biosynthetic process
GO:0009166	46	GO:0009130	0.554	2.24749	88	nucleotide catabolic process	pyrimidine nucleoside monophosphate biosynthetic process
GO:0009156	46	GO:0009130	0.865	2.23513	82	ribonucleoside monophosphate biosynthetic process	pyrimidine nucleoside monophosphate biosynthetic process
GO:0010511	46	GO:0009130	0.591	2.14551	8	regulation of phosphatidylinositol biosynthetic process	pyrimidine nucleoside monophosphate biosynthetic process
GO:1901292	46	GO:0009130	0.566	1.99416	94	nucleoside phosphate catabolic process	pyrimidine nucleoside monophosphate biosynthetic process
GO:0009133	46	GO:0009130	0.604	1.95684	10	nucleoside diphosphate biosynthetic process	pyrimidine nucleoside monophosphate biosynthetic process
GO:0046033	46	GO:0009130	0.689	1.90212	13	AMP metabolic process	pyrimidine nucleoside monophosphate biosynthetic process
GO:0071073	46	GO:0009130	0.592	1.84034	42	positive regulation of phospholipid biosynthetic process	pyrimidine nucleoside monophosphate biosynthetic process
GO:0009158	46	GO:0009130	0.703	1.76048	7	ribonucleoside monophosphate catabolic process	pyrimidine nucleoside monophosphate biosynthetic process
GO:0009125	46	GO:0009130	0.726	1.66313	13	nucleoside monophosphate catabolic process	pyrimidine nucleoside monophosphate biosynthetic process
GO:0006661	46	GO:0009130	0.618	1.63981	128	phosphatidylinositol biosynthetic process	pyrimidine nucleoside monophosphate biosynthetic process
GO:0009163	47	GO:0009163	1	5.76045	35	nucleoside biosynthetic process	nucleoside biosynthetic process
GO:0019860	47	GO:0009163	0.483	5.38739	7	uracil metabolic process	nucleoside biosynthetic process
GO:0019373	47	GO:0009163	0.391	5.12312	89	epoxygenase P450 pathway	nucleoside biosynthetic process
GO:0009072	47	GO:0009163	0.423	5.01214	40	aromatic amino acid family metabolic process	nucleoside biosynthetic process
GO:0006206	47	GO:0009163	0.548	4.74242	25	pyrimidine nucleobase metabolic process	nucleoside biosynthetic process
GO:0009112	47	GO:0009163	0.567	4.73621	43	nucleobase metabolic process	nucleoside biosynthetic process
GO:0034404	47	GO:0009163	0.971	4.57287	128	nucleobase-containing small molecule biosynthetic process	nucleoside biosynthetic process
GO:0036100	47	GO:0009163	0.387	4.47254	3	leukotriene catabolic process	nucleoside biosynthetic process
GO:0036101	47	GO:0009163	0.386	4.47254	68	leukotriene B4 catabolic process	nucleoside biosynthetic process
GO:0009211	47	GO:0009163	0.487	4.46344	6	pyrimidine deoxyribonucleoside triphosphate metabolic process	nucleoside biosynthetic process
GO:0042377	47	GO:0009163	0.403	4.42219	70	vitamin K catabolic process	nucleoside biosynthetic process
GO:0042361	47	GO:0009163	0.387	4.42219	70	menaquinone catabolic process	nucleoside biosynthetic process
GO:0009233	47	GO:0009163	0.388	4.4119	4	menaquinone metabolic process	nucleoside biosynthetic process
GO:0019483	47	GO:0009163	0.515	4.36236	9	beta-alanine biosynthetic process	nucleoside biosynthetic process
GO:0042360	47	GO:0009163	0.388	4.31521	72	vitamin E metabolic process	nucleoside biosynthetic process
GO:0036102	47	GO:0009163	0.389	4.31521	10	leukotriene B4 metabolic process	nucleoside biosynthetic process
GO:0042369	47	GO:0009163	0.4	4.31521	75	vitamin D catabolic process	nucleoside biosynthetic process
GO:0048252	47	GO:0009163	0.389	4.22305	79	lauric acid metabolic process	nucleoside biosynthetic process
GO:0097267	47	GO:0009163	0.39	4.15516	82	omega-hydroxylase P450 pathway	nucleoside biosynthetic process
GO:0018904	47	GO:0009163	0.415	4.15516	16	ether metabolic process	nucleoside biosynthetic process
GO:0051791	47	GO:0009163	0.402	4.14843	52	medium-chain fatty acid metabolic process	nucleoside biosynthetic process
GO:0097176	47	GO:0009163	0.392	4.07382	76	epoxide metabolic process	nucleoside biosynthetic process
GO:0042376	47	GO:0009163	0.391	4.05416	87	phylloquinone catabolic process	nucleoside biosynthetic process
GO:1901662	47	GO:0009163	0.411	4.05416	7	quinone catabolic process	nucleoside biosynthetic process
GO:0042374	47	GO:0009163	0.392	4.05416	7	phylloquinone metabolic process	nucleoside biosynthetic process
GO:0042363	47	GO:0009163	0.423	3.96529	7	fat-soluble vitamin catabolic process	nucleoside biosynthetic process
GO:0042373	47	GO:0009163	0.407	3.94347	25	vitamin K metabolic process	nucleoside biosynthetic process
GO:0006212	47	GO:0009163	0.474	3.91589	16	uracil catabolic process	nucleoside biosynthetic process
GO:0010956	47	GO:0009163	0.569	3.88074	95	negative regulation of calcidiol 1-monooxygenase activity	nucleoside biosynthetic process
GO:0009200	47	GO:0009163	0.534	3.85502	27	deoxyribonucleoside triphosphate metabolic process	nucleoside biosynthetic process
GO:0010957	47	GO:0009163	0.571	3.83147	7	negative regulation of vitamin D biosynthetic process	nucleoside biosynthetic process
GO:0042758	47	GO:0009163	0.374	3.77181	36	long-chain fatty acid catabolic process	nucleoside biosynthetic process
GO:0015949	47	GO:0009163	0.48	3.59009	21	nucleobase-containing small molecule interconversion	nucleoside biosynthetic process
GO:0042455	47	GO:0009163	0.961	3.57455	26	ribonucleoside biosynthetic process	nucleoside biosynthetic process
GO:0006207	47	GO:0009163	0.483	3.4327	24	'de novo' pyrimidine nucleobase biosynthetic process	nucleoside biosynthetic process
GO:1901754	47	GO:0009163	0.385	3.39847	65	vitamin D3 catabolic process	nucleoside biosynthetic process
GO:0019856	47	GO:0009163	0.491	3.38332	9	pyrimidine nucleobase biosynthetic process	nucleoside biosynthetic process
GO:0046137	47	GO:0009163	0.4	3.35351	5	negative regulation of vitamin metabolic process	nucleoside biosynthetic process
GO:0060556	47	GO:0009163	0.572	3.28595	6	regulation of vitamin D biosynthetic process	nucleoside biosynthetic process
GO:0043651	47	GO:0009163	0.399	3.26594	134	linoleic acid metabolic process	nucleoside biosynthetic process
GO:0006208	47	GO:0009163	0.497	3.2618	11	pyrimidine nucleobase catabolic process	nucleoside biosynthetic process
GO:0019482	47	GO:0009163	0.372	3.2618	9	beta-alanine metabolic process	nucleoside biosynthetic process
GO:0042368	47	GO:0009163	0.591	3.17184	13	vitamin D biosynthetic process	nucleoside biosynthetic process
GO:0009111	47	GO:0009163	0.428	3.01293	28	vitamin catabolic process	nucleoside biosynthetic process
GO:0042362	47	GO:0009163	0.597	2.84307	14	fat-soluble vitamin biosynthetic process	nucleoside biosynthetic process
GO:0046113	47	GO:0009163	0.513	2.80859	13	nucleobase catabolic process	nucleoside biosynthetic process
GO:0030656	47	GO:0009163	0.416	2.79288	17	regulation of vitamin metabolic process	nucleoside biosynthetic process
GO:0009147	47	GO:0009163	0.543	2.7546	11	pyrimidine nucleoside triphosphate metabolic process	nucleoside biosynthetic process
GO:1901661	47	GO:0009163	0.428	2.70579	28	quinone metabolic process	nucleoside biosynthetic process
GO:0042182	47	GO:0009163	0.425	2.6967	10	ketone catabolic process	nucleoside biosynthetic process
GO:1902321	47	GO:0009163	0.513	2.6561	11	methyl-branched fatty acid biosynthetic process	nucleoside biosynthetic process
GO:0042759	47	GO:0009163	0.593	2.65214	187	long-chain fatty acid biosynthetic process	nucleoside biosynthetic process
GO:0009202	47	GO:0009163	0.486	2.58268	5	deoxyribonucleoside triphosphate biosynthetic process	nucleoside biosynthetic process
GO:0000038	47	GO:0009163	0.415	2.39673	191	very long-chain fatty acid metabolic process	nucleoside biosynthetic process
GO:0046112	47	GO:0009163	0.522	2.39372	21	nucleobase biosynthetic process	nucleoside biosynthetic process
GO:0019859	47	GO:0009163	0.488	2.30262	13	thymine metabolic process	nucleoside biosynthetic process
GO:0006210	47	GO:0009163	0.475	2.30262	17	thymine catabolic process	nucleoside biosynthetic process
GO:0009110	47	GO:0009163	0.611	2.2591	34	vitamin biosynthetic process	nucleoside biosynthetic process
GO:0019369	47	GO:0009163	0.431	2.14551	315	arachidonic acid metabolic process	nucleoside biosynthetic process
GO:0006570	47	GO:0009163	0.394	2.14266	22	tyrosine metabolic process	nucleoside biosynthetic process
GO:0001516	47	GO:0009163	0.608	2.10738	146	prostaglandin biosynthetic process	nucleoside biosynthetic process
GO:0046457	47	GO:0009163	0.61	2.10738	24	prostanoid biosynthetic process	nucleoside biosynthetic process
GO:0006691	47	GO:0009163	0.424	2.07375	252	leukotriene metabolic process	nucleoside biosynthetic process
GO:0009148	47	GO:0009163	0.535	2.0479	6	pyrimidine nucleoside triphosphate biosynthetic process	nucleoside biosynthetic process
GO:0009074	47	GO:0009163	0.401	2.0473	27	aromatic amino acid family catabolic process	nucleoside biosynthetic process
GO:0070640	47	GO:0009163	0.424	2.02355	273	vitamin D3 metabolic process	nucleoside biosynthetic process
GO:0006572	47	GO:0009163	0.368	2.00988	25	tyrosine catabolic process	nucleoside biosynthetic process
GO:0018894	47	GO:0009163	0.415	1.99944	278	dibenzo-p-dioxin metabolic process	nucleoside biosynthetic process
GO:0097089	47	GO:0009163	0.376	1.90212	26	methyl-branched fatty acid metabolic process	nucleoside biosynthetic process
GO:0006558	47	GO:0009163	0.379	1.78193	13	L-phenylalanine metabolic process	nucleoside biosynthetic process
GO:0006559	47	GO:0009163	0.373	1.78193	34	L-phenylalanine catabolic process	nucleoside biosynthetic process
GO:1902221	47	GO:0009163	0.387	1.78193	13	erythrose 4-phosphate/phosphoenolpyruvate family amino acid metabolic process	nucleoside biosynthetic process
GO:1902222	47	GO:0009163	0.379	1.78193	13	erythrose 4-phosphate/phosphoenolpyruvate family amino acid catabolic process	nucleoside biosynthetic process
GO:0046456	47	GO:0009163	0.625	1.77048	138	icosanoid biosynthetic process	nucleoside biosynthetic process
GO:0006636	47	GO:0009163	0.62	1.69186	71	unsaturated fatty acid biosynthetic process	nucleoside biosynthetic process
GO:0042181	47	GO:0009163	0.636	1.66007	37	ketone biosynthetic process	nucleoside biosynthetic process
GO:0006101	47	GO:0009163	0.377	1.64482	41	citrate metabolic process	nucleoside biosynthetic process
GO:0046129	47	GO:0009163	0.926	1.59573	12	purine ribonucleoside biosynthetic process	nucleoside biosynthetic process
GO:0042451	47	GO:0009163	0.939	1.59573	12	purine nucleoside biosynthetic process	nucleoside biosynthetic process
GO:0046852	48	GO:0046852	1	5.74305	65	positive regulation of bone remodeling	positive regulation of bone remodeling
GO:0045780	48	GO:0046852	0.825	5.74305	306	positive regulation of bone resorption	positive regulation of bone remodeling
GO:0045124	48	GO:0046852	0.856	4.61969	239	regulation of bone resorption	positive regulation of bone remodeling
GO:0046850	48	GO:0046852	0.867	4.5208	85	regulation of bone remodeling	positive regulation of bone remodeling
GO:0035357	49	GO:0035357	1	5.63684	70	peroxisome proliferator activated receptor signaling pathway	peroxisome proliferator activated receptor signaling pathway
GO:0070564	49	GO:0035357	0.635	4.3344	74	positive regulation of vitamin D receptor signaling pathway	peroxisome proliferator activated receptor signaling pathway
GO:0035359	49	GO:0035357	0.952	4.24867	78	negative regulation of peroxisome proliferator activated receptor signaling pathway	peroxisome proliferator activated receptor signaling pathway
GO:0035358	49	GO:0035357	0.978	3.5982	20	regulation of peroxisome proliferator activated receptor signaling pathway	peroxisome proliferator activated receptor signaling pathway
GO:0070562	49	GO:0035357	0.659	3.08217	72	regulation of vitamin D receptor signaling pathway	peroxisome proliferator activated receptor signaling pathway
GO:0033147	49	GO:0035357	0.644	1.83697	99	negative regulation of intracellular estrogen receptor signaling pathway	peroxisome proliferator activated receptor signaling pathway
GO:0070561	49	GO:0035357	0.685	1.81632	164	vitamin D receptor signaling pathway	peroxisome proliferator activated receptor signaling pathway
GO:0033076	50	GO:0033076	1	5.62345	72	isoquinoline alkaloid metabolic process	isoquinoline alkaloid metabolic process
GO:0009820	50	GO:0033076	0.93	4.39607	91	alkaloid metabolic process	isoquinoline alkaloid metabolic process
GO:0009822	50	GO:0033076	0.875	4.15516	82	alkaloid catabolic process	isoquinoline alkaloid metabolic process
GO:0120252	51	GO:0120252	1	5.53828	0	hydrocarbon metabolic process	hydrocarbon metabolic process
GO:0006723	51	GO:0120252	0.963	5.34331	81	cuticle hydrocarbon biosynthetic process	hydrocarbon metabolic process
GO:0120251	51	GO:0120252	0.963	5.34331	0	hydrocarbon biosynthetic process	hydrocarbon metabolic process
GO:0018910	51	GO:0120252	0.954	4.49214	67	benzene metabolic process	hydrocarbon metabolic process
GO:0006587	52	GO:0006587	1	5.42541	78	serotonin biosynthetic process from tryptophan	serotonin biosynthetic process from tryptophan
GO:0042427	52	GO:0006587	0.987	5.04357	10	serotonin biosynthetic process	serotonin biosynthetic process from tryptophan
GO:1901162	52	GO:0006587	0.985	5.0177	4	primary amino compound biosynthetic process	serotonin biosynthetic process from tryptophan
GO:0042428	52	GO:0006587	0.911	2.51967	183	serotonin metabolic process	serotonin biosynthetic process from tryptophan
GO:1901160	52	GO:0006587	0.908	2.51586	15	primary amino compound metabolic process	serotonin biosynthetic process from tryptophan
GO:0002862	53	GO:0002862	1	5.38739	424	negative regulation of inflammatory response to antigenic stimulus	negative regulation of inflammatory response to antigenic stimulus
GO:0061470	53	GO:0002862	0.409	4.83971	100	T follicular helper cell differentiation	negative regulation of inflammatory response to antigenic stimulus
GO:0002861	53	GO:0002862	0.978	4.825	12	regulation of inflammatory response to antigenic stimulus	negative regulation of inflammatory response to antigenic stimulus
GO:0002313	53	GO:0002862	0.447	2.55128	98	mature B cell differentiation involved in immune response	negative regulation of inflammatory response to antigenic stimulus
GO:0002335	53	GO:0002862	0.333	2.52404	25	mature B cell differentiation	negative regulation of inflammatory response to antigenic stimulus
GO:0038095	53	GO:0002862	0.499	2.25801	347	Fc-epsilon receptor signaling pathway	negative regulation of inflammatory response to antigenic stimulus
GO:0071357	53	GO:0002862	0.488	2.12819	128	cellular response to type I interferon	negative regulation of inflammatory response to antigenic stimulus
GO:0042435	54	GO:0042435	1	4.99392	5	indole-containing compound biosynthetic process	indole-containing compound biosynthetic process
GO:1903449	54	GO:0042435	0.371	4.29094	76	androst-4-ene-3,17-dione biosynthetic process	indole-containing compound biosynthetic process
GO:0120255	54	GO:0042435	0.311	2.24173	0	olefinic compound biosynthetic process	indole-containing compound biosynthetic process
GO:0032106	55	GO:0032106	1	4.81803	6	positive regulation of response to extracellular stimulus	positive regulation of response to extracellular stimulus
GO:0032109	55	GO:0032106	0.998	4.81803	6	positive regulation of response to nutrient levels	positive regulation of response to extracellular stimulus
GO:0002021	55	GO:0032106	0.586	3.53349	104	response to dietary excess	positive regulation of response to extracellular stimulus
GO:0002023	55	GO:0032106	0.555	3.50498	189	reduction of food intake in response to dietary excess	positive regulation of response to extracellular stimulus
GO:0097195	55	GO:0032106	0.322	2.89848	164	pilomotor reflex	positive regulation of response to extracellular stimulus
GO:0003384	56	GO:0003384	1	4.67647	314	apical constriction involved in gastrulation	apical constriction involved in gastrulation
GO:0003381	56	GO:0003384	0.996	4.67647	27	epithelial cell morphogenesis involved in gastrulation	apical constriction involved in gastrulation
GO:0003383	56	GO:0003384	0.975	4.29903	218	apical constriction	apical constriction involved in gastrulation
GO:0060014	56	GO:0003384	0.48	2.14266	66	granulosa cell differentiation	apical constriction involved in gastrulation
GO:0045618	56	GO:0003384	0.523	2.11036	375	positive regulation of keratinocyte differentiation	apical constriction involved in gastrulation
GO:0045606	56	GO:0003384	0.531	1.70079	91	positive regulation of epidermal cell differentiation	apical constriction involved in gastrulation
GO:0015867	57	GO:0015867	1	4.63397	109	ATP transport	ATP transport
GO:0051503	57	GO:0015867	0.957	4.46344	35	adenine nucleotide transport	ATP transport
GO:0015868	57	GO:0015867	0.954	4.4143	12	purine ribonucleotide transport	ATP transport
GO:0015865	57	GO:0015867	0.943	4.4119	44	purine nucleotide transport	ATP transport
GO:0006862	57	GO:0015867	0.924	4.25938	44	nucleotide transport	ATP transport
GO:0032304	57	GO:0015867	0.621	3.26869	68	negative regulation of icosanoid secretion	ATP transport
GO:2000866	57	GO:0015867	0.378	3.02203	84	positive regulation of estradiol secretion	ATP transport
GO:0032305	57	GO:0015867	0.649	2.88126	76	positive regulation of icosanoid secretion	ATP transport
GO:2000864	57	GO:0015867	0.381	2.80524	14	regulation of estradiol secretion	ATP transport
GO:0035938	57	GO:0015867	0.381	2.80524	0	estradiol secretion	ATP transport
GO:2000193	57	GO:0015867	0.416	2.75986	18	positive regulation of fatty acid transport	ATP transport
GO:0051028	57	GO:0015867	0.757	2.36212	354	mRNA transport	ATP transport
GO:2000844	57	GO:0015867	0.362	1.73854	36	negative regulation of testosterone secretion	ATP transport
GO:2000192	57	GO:0015867	0.415	1.67531	24	negative regulation of fatty acid transport	ATP transport
GO:0042531	58	GO:0042531	1	4.61213	419	positive regulation of tyrosine phosphorylation of STAT protein	positive regulation of tyrosine phosphorylation of STAT protein
GO:1903997	58	GO:0042531	0.752	3.27653	133	positive regulation of non-membrane spanning protein tyrosine kinase activity	positive regulation of tyrosine phosphorylation of STAT protein
GO:1903995	58	GO:0042531	0.691	3.09315	6	regulation of non-membrane spanning protein tyrosine kinase activity	positive regulation of tyrosine phosphorylation of STAT protein
GO:1902527	58	GO:0042531	0.513	2.00952	84	positive regulation of protein monoubiquitination	positive regulation of tyrosine phosphorylation of STAT protein
GO:1902525	58	GO:0042531	0.443	1.96462	45	regulation of protein monoubiquitination	positive regulation of tyrosine phosphorylation of STAT protein
GO:0046701	59	GO:0046701	1	4.61075	63	insecticide catabolic process	insecticide catabolic process
GO:0046226	59	GO:0046701	0.636	4.49214	67	coumarin catabolic process	insecticide catabolic process
GO:0046271	59	GO:0046701	0.636	4.49214	1	phenylpropanoid catabolic process	insecticide catabolic process
GO:0009403	59	GO:0046701	0.799	4.26704	77	toxin biosynthetic process	insecticide catabolic process
GO:0009698	59	GO:0046701	0.66	4.24867	1	phenylpropanoid metabolic process	insecticide catabolic process
GO:0009804	59	GO:0046701	0.66	4.24867	77	coumarin metabolic process	insecticide catabolic process
GO:0009407	59	GO:0046701	0.982	4.00975	5	toxin catabolic process	insecticide catabolic process
GO:0043385	59	GO:0046701	0.837	3.73858	75	mycotoxin metabolic process	insecticide catabolic process
GO:0009404	59	GO:0046701	0.883	3.42807	139	toxin metabolic process	insecticide catabolic process
GO:0090347	60	GO:0090347	1	4.47254	0	regulation of cellular organohalogen metabolic process	regulation of cellular organohalogen metabolic process
GO:0090348	60	GO:0090347	1	4.47254	0	regulation of cellular organofluorine metabolic process	regulation of cellular organohalogen metabolic process
GO:0090350	60	GO:0090347	1	4.47254	68	negative regulation of cellular organofluorine metabolic process	regulation of cellular organohalogen metabolic process
GO:0090349	60	GO:0090347	1	4.47254	0	negative regulation of cellular organohalogen metabolic process	regulation of cellular organohalogen metabolic process
GO:0090346	60	GO:0090347	0.994	4.31521	7	cellular organofluorine metabolic process	regulation of cellular organohalogen metabolic process
GO:0090345	60	GO:0090347	0.995	4.31521	1	cellular organohalogen metabolic process	regulation of cellular organohalogen metabolic process
GO:0018933	61	GO:0018933	1	4.44567	69	nicotine metabolic process	nicotine metabolic process
GO:0036146	62	GO:0036146	1	4.42219	70	cellular response to mycotoxin	cellular response to mycotoxin
GO:0046680	62	GO:0036146	0.605	4.26704	77	response to DDT	cellular response to mycotoxin
GO:0010046	62	GO:0036146	0.991	4.15516	14	response to mycotoxin	cellular response to mycotoxin
GO:0017143	62	GO:0036146	0.627	3.75236	96	insecticide metabolic process	cellular response to mycotoxin
GO:0017085	62	GO:0036146	0.672	2.0303	377	response to insecticide	cellular response to mycotoxin
GO:0006718	63	GO:0006718	1	4.4119	71	juvenile hormone biosynthetic process	juvenile hormone biosynthetic process
GO:0016106	63	GO:0006718	0.998	4.4119	3	sesquiterpenoid biosynthetic process	juvenile hormone biosynthetic process
GO:0010430	63	GO:0006718	0.458	4.15516	82	fatty acid omega-oxidation	juvenile hormone biosynthetic process
GO:0002933	63	GO:0006718	0.458	4.14051	83	lipid hydroxylation	juvenile hormone biosynthetic process
GO:0016098	63	GO:0006718	0.698	4.14051	83	monoterpenoid metabolic process	juvenile hormone biosynthetic process
GO:0034653	63	GO:0006718	0.699	4.07382	86	retinoic acid catabolic process	juvenile hormone biosynthetic process
GO:0016103	63	GO:0006718	0.7	4.07382	3	diterpenoid catabolic process	juvenile hormone biosynthetic process
GO:0006716	63	GO:0006718	0.977	3.68424	7	juvenile hormone metabolic process	juvenile hormone biosynthetic process
GO:0006714	63	GO:0006718	0.963	3.3274	18	sesquiterpenoid metabolic process	juvenile hormone biosynthetic process
GO:0016115	63	GO:0006718	0.718	3.27653	7	terpenoid catabolic process	juvenile hormone biosynthetic process
GO:0006704	63	GO:0006718	0.539	3.26594	90	glucocorticoid biosynthetic process	juvenile hormone biosynthetic process
GO:0016114	63	GO:0006718	0.916	3.17184	10	terpenoid biosynthetic process	juvenile hormone biosynthetic process
GO:0016127	63	GO:0006718	0.418	3.14518	10	sterol catabolic process	juvenile hormone biosynthetic process
GO:0006707	63	GO:0006718	0.416	3.14518	143	cholesterol catabolic process	juvenile hormone biosynthetic process
GO:0008300	63	GO:0006718	0.711	3.11896	10	isoprenoid catabolic process	juvenile hormone biosynthetic process
GO:0042573	63	GO:0006718	0.761	3.0937	135	retinoic acid metabolic process	juvenile hormone biosynthetic process
GO:0008299	63	GO:0006718	0.908	2.94133	29	isoprenoid biosynthetic process	juvenile hormone biosynthetic process
GO:0008211	63	GO:0006718	0.434	2.84307	33	glucocorticoid metabolic process	juvenile hormone biosynthetic process
GO:0045940	63	GO:0006718	0.442	2.54281	28	positive regulation of steroid metabolic process	juvenile hormone biosynthetic process
GO:0006706	63	GO:0006718	0.451	2.2664	170	steroid catabolic process	juvenile hormone biosynthetic process
GO:0010894	63	GO:0006718	0.551	2.1718	69	negative regulation of steroid biosynthetic process	juvenile hormone biosynthetic process
GO:0090181	63	GO:0006718	0.435	2.10091	112	regulation of cholesterol metabolic process	juvenile hormone biosynthetic process
GO:0045939	63	GO:0006718	0.436	1.97135	17	negative regulation of steroid metabolic process	juvenile hormone biosynthetic process
GO:0010873	63	GO:0006718	0.464	1.72476	110	positive regulation of cholesterol esterification	juvenile hormone biosynthetic process
GO:0001523	63	GO:0006718	0.804	1.71812	330	retinoid metabolic process	juvenile hormone biosynthetic process
GO:0016101	63	GO:0006718	0.808	1.67171	73	diterpenoid metabolic process	juvenile hormone biosynthetic process
GO:0090205	63	GO:0006718	0.414	1.66313	46	positive regulation of cholesterol metabolic process	juvenile hormone biosynthetic process
GO:0006721	63	GO:0006718	0.818	1.61384	85	terpenoid metabolic process	juvenile hormone biosynthetic process
GO:0032885	64	GO:0032885	1	4.33044	54	regulation of polysaccharide biosynthetic process	regulation of polysaccharide biosynthetic process
GO:0046838	64	GO:0032885	0.561	1.69965	14	phosphorylated carbohydrate dephosphorylation	regulation of polysaccharide biosynthetic process
GO:0008655	65	GO:0008655	1	4.26283	11	pyrimidine-containing compound salvage	pyrimidine-containing compound salvage
GO:0043097	65	GO:0008655	0.958	2.6561	11	pyrimidine nucleoside salvage	pyrimidine-containing compound salvage
GO:0043094	65	GO:0008655	0.918	2.53863	32	cellular metabolic compound salvage	pyrimidine-containing compound salvage
GO:0043173	65	GO:0008655	0.838	2.21822	1	nucleotide salvage	pyrimidine-containing compound salvage
GO:0043174	65	GO:0008655	0.853	2.21822	14	nucleoside salvage	pyrimidine-containing compound salvage
GO:0036378	66	GO:0036378	1	4.15516	82	calcitriol biosynthetic process from calciol	calcitriol biosynthetic process from calciol
GO:0044108	66	GO:0036378	0.992	4.14051	14	cellular alcohol biosynthetic process	calcitriol biosynthetic process from calciol
GO:0044107	66	GO:0036378	0.985	4.14051	14	cellular alcohol metabolic process	calcitriol biosynthetic process from calciol
GO:0018960	66	GO:0036378	0.523	3.7018	105	4-nitrophenol metabolic process	calcitriol biosynthetic process from calciol
GO:0046164	66	GO:0036378	0.658	3.57455	48	alcohol catabolic process	calcitriol biosynthetic process from calciol
GO:1902931	66	GO:0036378	0.708	3.5354	9	negative regulation of alcohol biosynthetic process	calcitriol biosynthetic process from calciol
GO:0009713	66	GO:0036378	0.674	3.50981	28	catechol-containing compound biosynthetic process	calcitriol biosynthetic process from calciol
GO:0042423	66	GO:0036378	0.671	3.50981	67	catecholamine biosynthetic process	calcitriol biosynthetic process from calciol
GO:0034650	66	GO:0036378	0.621	3.33846	94	cortisol metabolic process	calcitriol biosynthetic process from calciol
GO:0042416	66	GO:0036378	0.657	3.26869	183	dopamine biosynthetic process	calcitriol biosynthetic process from calciol
GO:0106118	66	GO:0036378	0.678	2.95507	43	regulation of sterol biosynthetic process	calcitriol biosynthetic process from calciol
GO:0045540	66	GO:0036378	0.719	2.95507	93	regulation of cholesterol biosynthetic process	calcitriol biosynthetic process from calciol
GO:1902644	66	GO:0036378	0.63	2.79205	0	tertiary alcohol metabolic process	calcitriol biosynthetic process from calciol
GO:0042572	66	GO:0036378	0.628	2.40253	217	retinol metabolic process	calcitriol biosynthetic process from calciol
GO:0034308	66	GO:0036378	0.673	2.38153	56	primary alcohol metabolic process	calcitriol biosynthetic process from calciol
GO:1902932	66	GO:0036378	0.739	2.22108	23	positive regulation of alcohol biosynthetic process	calcitriol biosynthetic process from calciol
GO:0042424	66	GO:0036378	0.52	2.12819	25	catecholamine catabolic process	calcitriol biosynthetic process from calciol
GO:0019614	66	GO:0036378	0.525	2.09925	15	catechol-containing compound catabolic process	calcitriol biosynthetic process from calciol
GO:0045542	66	GO:0036378	0.69	2.08749	78	positive regulation of cholesterol biosynthetic process	calcitriol biosynthetic process from calciol
GO:0106120	66	GO:0036378	0.645	2.08749	7	positive regulation of sterol biosynthetic process	calcitriol biosynthetic process from calciol
GO:0034651	66	GO:0036378	0.692	2.07456	52	cortisol biosynthetic process	calcitriol biosynthetic process from calciol
GO:1902645	66	GO:0036378	0.692	2.07456	0	tertiary alcohol biosynthetic process	calcitriol biosynthetic process from calciol
GO:0034309	66	GO:0036378	0.719	1.88093	1	primary alcohol biosynthetic process	calcitriol biosynthetic process from calciol
GO:0071545	66	GO:0036378	0.737	1.81671	77	inositol phosphate catabolic process	calcitriol biosynthetic process from calciol
GO:0046174	66	GO:0036378	0.751	1.61207	17	polyol catabolic process	calcitriol biosynthetic process from calciol
GO:0033488	66	GO:0036378	0.673	1.56164	46	cholesterol biosynthetic process via 24,25-dihydrolanosterol	calcitriol biosynthetic process from calciol
GO:0071603	67	GO:0071603	1	4.05416	87	endothelial cell-cell adhesion	endothelial cell-cell adhesion
GO:0016340	67	GO:0071603	0.398	3.83147	49	calcium-dependent cell-matrix adhesion	endothelial cell-cell adhesion
GO:0033629	67	GO:0071603	0.424	3.56318	183	negative regulation of cell adhesion mediated by integrin	endothelial cell-cell adhesion
GO:0070995	68	GO:0070995	1	3.85994	96	NADPH oxidation	NADPH oxidation
GO:0070989	69	GO:0070989	1	3.83147	90	oxidative demethylation	oxidative demethylation
GO:0070988	69	GO:0070989	0.922	2.53693	44	demethylation	oxidative demethylation
GO:0046222	70	GO:0046222	1	3.73858	103	aflatoxin metabolic process	aflatoxin metabolic process
GO:1901376	70	GO:0046222	0.999	3.73858	1	organic heteropentacyclic compound metabolic process	aflatoxin metabolic process
GO:0042168	70	GO:0046222	0.315	2.30262	183	heme metabolic process	aflatoxin metabolic process
GO:0018879	71	GO:0018879	1	3.73858	103	biphenyl metabolic process	biphenyl metabolic process
GO:0018963	71	GO:0018879	0.833	2.35636	61	phthalate metabolic process	biphenyl metabolic process
GO:0042537	71	GO:0018879	0.921	2.30262	88	benzene-containing compound metabolic process	biphenyl metabolic process
GO:0035277	72	GO:0035277	1	3.73858	443	spiracle morphogenesis, open tracheal system	spiracle morphogenesis, open tracheal system
GO:0060487	72	GO:0035277	0.602	2.6967	80	lung epithelial cell differentiation	spiracle morphogenesis, open tracheal system
GO:0060479	72	GO:0035277	0.604	2.68767	21	lung cell differentiation	spiracle morphogenesis, open tracheal system
GO:0062232	73	GO:0062232	1	3.48843	0	prostanoid catabolic process	prostanoid catabolic process
GO:1905344	73	GO:0062232	1	3.48843	75	prostaglandin catabolic process	prostanoid catabolic process
GO:1901523	73	GO:0062232	0.975	3.36773	8	icosanoid catabolic process	prostanoid catabolic process
GO:1901569	73	GO:0062232	0.963	2.94426	16	fatty acid derivative catabolic process	prostanoid catabolic process
GO:0070314	74	GO:0070314	1	3.39656	103	G1 to G0 transition	G1 to G0 transition
GO:0019627	75	GO:0019627	1	3.27653	76	urea metabolic process	urea metabolic process
GO:0071941	75	GO:0019627	0.997	3.24136	5	nitrogen cycle metabolic process	urea metabolic process
GO:0150099	76	GO:0150099	1	3.08217	148	neuron-glial cell signaling	neuron-glial cell signaling
GO:0099170	76	GO:0150099	0.411	2.15034	235	postsynaptic modulation of chemical synaptic transmission	neuron-glial cell signaling
GO:0007223	76	GO:0150099	0.407	1.85084	304	Wnt signaling pathway, calcium modulating pathway	neuron-glial cell signaling
GO:0016539	77	GO:0016539	1	3.07562	81	intein-mediated protein splicing	intein-mediated protein splicing
GO:0030908	77	GO:0016539	1	3.07562	0	protein splicing	intein-mediated protein splicing
GO:0099590	78	GO:0099590	1	3.01752	7	neurotransmitter receptor internalization	neurotransmitter receptor internalization
GO:0099637	78	GO:0099590	0.733	2.51967	14	neurotransmitter receptor transport	neurotransmitter receptor internalization
GO:0010193	79	GO:0010193	1	2.82062	171	response to ozone	response to ozone
GO:1903223	79	GO:0010193	0.572	1.98867	165	positive regulation of oxidative stress-induced neuron death	response to ozone
GO:0033194	79	GO:0010193	0.603	1.91644	253	response to hydroperoxide	response to ozone
GO:1904179	80	GO:1904179	1	2.79169	98	positive regulation of adipose tissue development	positive regulation of adipose tissue development
GO:1904177	80	GO:1904179	0.988	2.45812	13	regulation of adipose tissue development	positive regulation of adipose tissue development
GO:0042574	81	GO:0042574	1	2.77279	176	retinal metabolic process	retinal metabolic process
GO:0046184	81	GO:0042574	0.854	1.78296	8	aldehyde biosynthetic process	retinal metabolic process
GO:0006081	81	GO:0042574	0.93	1.59573	75	cellular aldehyde metabolic process	retinal metabolic process
GO:0071236	82	GO:0071236	1	2.71822	348	cellular response to antibiotic	cellular response to antibiotic
GO:0060992	82	GO:0071236	0.806	2.17588	150	response to fungicide	cellular response to antibiotic
GO:1990523	83	GO:1990523	1	2.70579	104	bone regeneration	bone regeneration
GO:1901030	84	GO:1901030	1	2.55645	157	positive regulation of mitochondrial outer membrane permeabilization involved in apoptotic signaling pathway	positive regulation of mitochondrial outer membrane permeabilization involved in apoptotic signaling pathway
GO:1901028	84	GO:1901030	0.984	2.21545	29	regulation of mitochondrial outer membrane permeabilization involved in apoptotic signaling pathway	positive regulation of mitochondrial outer membrane permeabilization involved in apoptotic signaling pathway
GO:0097345	84	GO:1901030	0.975	1.97717	35	mitochondrial outer membrane permeabilization	positive regulation of mitochondrial outer membrane permeabilization involved in apoptotic signaling pathway
GO:1902110	84	GO:1901030	0.974	1.96678	6	positive regulation of mitochondrial membrane permeability involved in apoptotic process	positive regulation of mitochondrial outer membrane permeabilization involved in apoptotic signaling pathway
GO:1902686	84	GO:1901030	0.967	1.77048	43	mitochondrial outer membrane permeabilization involved in programmed cell death	positive regulation of mitochondrial outer membrane permeabilization involved in apoptotic signaling pathway
GO:0035794	84	GO:1901030	0.965	1.73585	14	positive regulation of mitochondrial membrane permeability	positive regulation of mitochondrial outer membrane permeabilization involved in apoptotic signaling pathway
GO:1905710	84	GO:1901030	0.963	1.70339	15	positive regulation of membrane permeability	positive regulation of mitochondrial outer membrane permeabilization involved in apoptotic signaling pathway
GO:1902108	84	GO:1901030	0.948	1.69589	178	regulation of mitochondrial membrane permeability involved in apoptotic process	positive regulation of mitochondrial outer membrane permeabilization involved in apoptotic signaling pathway
GO:0002841	85	GO:0002841	1	2.51967	13	negative regulation of T cell mediated immune response to tumor cell	negative regulation of T cell mediated immune response to tumor cell
GO:0002835	85	GO:0002841	0.989	2.45759	1	negative regulation of response to tumor cell	negative regulation of T cell mediated immune response to tumor cell
GO:0002838	85	GO:0002841	0.991	2.45759	1	negative regulation of immune response to tumor cell	negative regulation of T cell mediated immune response to tumor cell
GO:0002840	85	GO:0002841	0.945	1.56164	5	regulation of T cell mediated immune response to tumor cell	negative regulation of T cell mediated immune response to tumor cell
GO:0002424	85	GO:0002841	0.945	1.56164	0	T cell mediated immune response to tumor cell	negative regulation of T cell mediated immune response to tumor cell
GO:0002837	85	GO:0002841	0.935	1.49665	2	regulation of immune response to tumor cell	negative regulation of T cell mediated immune response to tumor cell
GO:0002834	85	GO:0002841	0.932	1.49665	2	regulation of response to tumor cell	negative regulation of T cell mediated immune response to tumor cell
GO:0042694	86	GO:0042694	1	2.51289	306	muscle cell fate specification	muscle cell fate specification
GO:0030241	86	GO:0042694	0.559	2.17588	150	skeletal muscle myosin thick filament assembly	muscle cell fate specification
GO:0042693	86	GO:0042694	0.96	1.93952	56	muscle cell fate commitment	muscle cell fate specification
GO:0014866	86	GO:0042694	0.58	1.70339	78	skeletal myofibril assembly	muscle cell fate specification
GO:0008362	87	GO:0008362	1	1.98111	174	chitin-based embryonic cuticle biosynthetic process	chitin-based embryonic cuticle biosynthetic process
GO:0010713	88	GO:0010713	1	1.9395	8	negative regulation of collagen metabolic process	negative regulation of collagen metabolic process
GO:0032966	88	GO:0010713	0.998	1.9395	289	negative regulation of collagen biosynthetic process	negative regulation of collagen metabolic process
GO:0023041	89	GO:0023041	1	1.85412	112	neuronal signal transduction	neuronal signal transduction
GO:0061477	90	GO:0061477	1	1.73854	36	response to aromatase inhibitor	response to aromatase inhibitor
GO:0030502	91	GO:0030502	1	1.71625	332	negative regulation of bone mineralization	negative regulation of bone mineralization
GO:0110150	91	GO:0030502	0.993	1.54117	0	negative regulation of biomineralization	negative regulation of bone mineralization
GO:0070168	91	GO:0030502	0.993	1.54117	40	negative regulation of biomineral tissue development	negative regulation of bone mineralization
GO:0009060	92	GO:0009060	1	1.59573	76	aerobic respiration	aerobic respiration

## Sheet: Table S5-GO enrichment SG
Table S5 GO enrichment of the DEGs that were highly expressed in the slow-growth oysters.
GO	Cluster	Parent	parentSimScore	Score	Size	Term	parentTerm
GO:1902410	1	GO:1902410	1	31.6902	19	mitotic cytokinetic process	mitotic cytokinetic process
GO:0055059	1	GO:1902410	0.641	22.452	366	asymmetric neuroblast division	mitotic cytokinetic process
GO:0045196	1	GO:1902410	0.613	21.8356	44	establishment or maintenance of neuroblast polarity	mitotic cytokinetic process
GO:0036213	1	GO:1902410	0.826	18.3425	14	contractile ring contraction	mitotic cytokinetic process
GO:0000916	1	GO:1902410	0.824	18.3425	127	actomyosin contractile ring contraction	mitotic cytokinetic process
GO:0000915	1	GO:1902410	0.848	16.8092	344	actomyosin contractile ring assembly	mitotic cytokinetic process
GO:0000912	1	GO:1902410	0.852	16.7811	39	assembly of actomyosin apparatus involved in cytokinesis	mitotic cytokinetic process
GO:0061952	1	GO:1902410	0.936	16.7612	251	midbody abscission	mitotic cytokinetic process
GO:0032954	1	GO:1902410	0.864	14.712	19	regulation of cytokinetic process	mitotic cytokinetic process
GO:0040016	1	GO:1902410	0.603	14.135	251	embryonic cleavage	mitotic cytokinetic process
GO:1903436	1	GO:1902410	0.921	14.0655	153	regulation of mitotic cytokinetic process	mitotic cytokinetic process
GO:0036089	1	GO:1902410	0.835	13.3978	315	cleavage furrow formation	mitotic cytokinetic process
GO:1902412	1	GO:1902410	0.847	13.0694	25	regulation of mitotic cytokinesis	mitotic cytokinetic process
GO:0032466	1	GO:1902410	0.693	12.92	238	negative regulation of cytokinesis	mitotic cytokinetic process
GO:0045035	1	GO:1902410	0.581	12.5488	127	sensory organ precursor cell division	mitotic cytokinetic process
GO:0045201	1	GO:1902410	0.594	11.2877	193	maintenance of neuroblast polarity	mitotic cytokinetic process
GO:0000920	1	GO:1902410	0.518	10.6277	14	septum digestion after cytokinesis	mitotic cytokinetic process
GO:0031991	1	GO:1902410	0.804	10.3411	244	regulation of actomyosin contractile ring contraction	mitotic cytokinetic process
GO:0048142	1	GO:1902410	0.596	10.1676	202	germarium-derived cystoblast division	mitotic cytokinetic process
GO:0007282	1	GO:1902410	0.602	9.23395	42	cystoblast division	mitotic cytokinetic process
GO:1901648	1	GO:1902410	0.793	9.08883	189	regulation of actomyosin contractile ring localization	mitotic cytokinetic process
GO:0048132	1	GO:1902410	0.612	9.04068	322	female germ-line stem cell asymmetric division	mitotic cytokinetic process
GO:0051782	1	GO:1902410	0.635	8.99517	354	negative regulation of cell division	mitotic cytokinetic process
GO:1902407	1	GO:1902410	0.892	8.94172	13	assembly of actomyosin apparatus involved in mitotic cytokinesis	mitotic cytokinetic process
GO:1903475	1	GO:1902410	0.886	8.94172	89	mitotic actomyosin contractile ring assembly	mitotic cytokinetic process
GO:0036214	1	GO:1902410	0.795	8.90096	1	contractile ring localization	mitotic cytokinetic process
GO:0032187	1	GO:1902410	0.794	8.90096	6	actomyosin contractile ring localization	mitotic cytokinetic process
GO:0098725	1	GO:1902410	0.608	8.60846	217	symmetric cell division	mitotic cytokinetic process
GO:0048133	1	GO:1902410	0.605	8.52423	260	male germ-line stem cell asymmetric division	mitotic cytokinetic process
GO:2000431	1	GO:1902410	0.787	8.37105	162	regulation of cytokinesis, actomyosin contractile ring assembly	mitotic cytokinetic process
GO:0098728	1	GO:1902410	0.635	8.18969	19	germline stem cell asymmetric division	mitotic cytokinetic process
GO:0045200	1	GO:1902410	0.572	7.663	96	establishment of neuroblast polarity	mitotic cytokinetic process
GO:0036090	1	GO:1902410	0.746	5.68211	15	cleavage furrow ingression	mitotic cytokinetic process
GO:1903673	1	GO:1902410	0.911	5.60165	153	mitotic cleavage furrow formation	mitotic cytokinetic process
GO:1990386	1	GO:1902410	0.855	5.34022	47	mitotic cleavage furrow ingression	mitotic cytokinetic process
GO:0036257	2	GO:0036257	1	26.5125	95	multivesicular body organization	multivesicular body organization
GO:0036258	2	GO:0036257	0.975	25.5599	154	multivesicular body assembly	multivesicular body organization
GO:0007032	2	GO:0036257	0.948	22.452	259	endosome organization	multivesicular body organization
GO:0061726	2	GO:0036257	0.361	21.9184	40	mitochondrion disassembly	multivesicular body organization
GO:0000422	2	GO:0036257	0.36	21.9184	202	autophagy of mitochondrion	multivesicular body organization
GO:0031116	2	GO:0036257	0.354	20.4511	420	positive regulation of microtubule polymerization	multivesicular body organization
GO:0006901	2	GO:0036257	0.708	19.9269	47	vesicle coating	multivesicular body organization
GO:0090114	2	GO:0036257	0.716	19.1051	53	COPII-coated vesicle budding	multivesicular body organization
GO:0098883	2	GO:0036257	0.236	18.3063	282	synapse pruning	multivesicular body organization
GO:2000786	2	GO:0036257	0.34	18.2454	320	positive regulation of autophagosome assembly	multivesicular body organization
GO:0099563	2	GO:0036257	0.243	18.1215	77	modification of synaptic structure	multivesicular body organization
GO:0044090	2	GO:0036257	0.342	17.9282	23	positive regulation of vacuole organization	multivesicular body organization
GO:2000785	2	GO:0036257	0.356	17.7361	339	regulation of autophagosome assembly	multivesicular body organization
GO:0044837	2	GO:0036257	0.363	17.7361	37	actomyosin contractile ring organization	multivesicular body organization
GO:0071803	2	GO:0036257	0.337	17.6907	270	positive regulation of podosome assembly	multivesicular body organization
GO:1901026	2	GO:0036257	0.237	17.5664	247	ripoptosome assembly involved in necroptotic process	multivesicular body organization
GO:1905808	2	GO:0036257	0.22	17.5664	130	positive regulation of synapse pruning	multivesicular body organization
GO:1905806	2	GO:0036257	0.22	17.5664	4	regulation of synapse pruning	multivesicular body organization
GO:0097343	2	GO:0036257	0.242	17.5534	231	ripoptosome assembly	multivesicular body organization
GO:0044088	2	GO:0036257	0.358	17.3914	49	regulation of vacuole organization	multivesicular body organization
GO:1990182	2	GO:0036257	0.222	17.1337	127	exosomal secretion	multivesicular body organization
GO:0097734	2	GO:0036257	0.224	17.1337	25	extracellular exosome biogenesis	multivesicular body organization
GO:1903358	2	GO:0036257	0.659	17.0799	266	regulation of Golgi organization	multivesicular body organization
GO:0097352	2	GO:0036257	0.235	16.9565	117	autophagosome maturation	multivesicular body organization
GO:0034389	2	GO:0036257	0.34	16.7098	287	lipid droplet organization	multivesicular body organization
GO:0030033	2	GO:0036257	0.235	16.6373	400	microvillus assembly	multivesicular body organization
GO:0140112	2	GO:0036257	0.226	16.1754	33	extracellular vesicle biogenesis	multivesicular body organization
GO:0030953	2	GO:0036257	0.352	15.6926	385	astral microtubule organization	multivesicular body organization
GO:0034334	2	GO:0036257	0.236	15.6384	442	adherens junction maintenance	multivesicular body organization
GO:0031034	2	GO:0036257	0.355	15.4387	260	myosin filament assembly	multivesicular body organization
GO:0071801	2	GO:0036257	0.349	15.2041	231	regulation of podosome assembly	multivesicular body organization
GO:0120182	2	GO:0036257	0.227	14.7306	0	regulation of focal adhesion disassembly	multivesicular body organization
GO:0120183	2	GO:0036257	0.227	14.7306	236	positive regulation of focal adhesion disassembly	multivesicular body organization
GO:1903729	2	GO:0036257	0.659	14.7078	35	regulation of plasma membrane organization	multivesicular body organization
GO:0120181	2	GO:0036257	0.227	14.6591	2	focal adhesion disassembly	multivesicular body organization
GO:0120180	2	GO:0036257	0.227	14.6591	0	cell-substrate junction disassembly	multivesicular body organization
GO:0071800	2	GO:0036257	0.35	14.4136	42	podosome assembly	multivesicular body organization
GO:0007020	2	GO:0036257	0.352	14.2668	102	microtubule nucleation	multivesicular body organization
GO:0010591	2	GO:0036257	0.236	14.2191	276	regulation of lamellipodium assembly	multivesicular body organization
GO:0071688	2	GO:0036257	0.344	14.1235	230	striated muscle myosin thick filament assembly	multivesicular body organization
GO:1902443	2	GO:0036257	0.226	14.0739	231	negative regulation of ripoptosome assembly involved in necroptotic process	multivesicular body organization
GO:1902442	2	GO:0036257	0.228	14.0739	40	regulation of ripoptosome assembly involved in necroptotic process	multivesicular body organization
GO:0000423	2	GO:0036257	0.343	13.9404	223	mitophagy	multivesicular body organization
GO:1902743	2	GO:0036257	0.239	13.6682	61	regulation of lamellipodium organization	multivesicular body organization
GO:0031115	2	GO:0036257	0.341	13.6535	295	negative regulation of microtubule polymerization	multivesicular body organization
GO:0031038	2	GO:0036257	0.341	13.3261	4	myosin II filament organization	multivesicular body organization
GO:0090063	2	GO:0036257	0.334	13.3139	228	positive regulation of microtubule nucleation	multivesicular body organization
GO:0035038	2	GO:0036257	0.319	12.7287	92	female pronucleus assembly	multivesicular body organization
GO:0031338	2	GO:0036257	0.707	12.188	62	regulation of vesicle fusion	multivesicular body organization
GO:0043519	2	GO:0036257	0.338	12.1282	234	regulation of myosin II filament organization	multivesicular body organization
GO:0070194	2	GO:0036257	0.333	12.0356	217	synaptonemal complex disassembly	multivesicular body organization
GO:0072319	2	GO:0036257	0.226	12.0118	28	vesicle uncoating	multivesicular body organization
GO:0007031	2	GO:0036257	0.352	12.0085	140	peroxisome organization	multivesicular body organization
GO:0031529	2	GO:0036257	0.239	11.943	202	ruffle organization	multivesicular body organization
GO:0006625	2	GO:0036257	0.341	11.8127	88	protein targeting to peroxisome	multivesicular body organization
GO:0072662	2	GO:0036257	0.346	11.8127	56	protein localization to peroxisome	multivesicular body organization
GO:0072663	2	GO:0036257	0.344	11.8127	56	establishment of protein localization to peroxisome	multivesicular body organization
GO:1903391	2	GO:0036257	0.235	11.6984	130	regulation of adherens junction organization	multivesicular body organization
GO:0001778	2	GO:0036257	0.647	11.6009	181	plasma membrane repair	multivesicular body organization
GO:0010968	2	GO:0036257	0.338	11.433	15	regulation of microtubule nucleation	multivesicular body organization
GO:0090199	2	GO:0036257	0.342	11.433	38	regulation of release of cytochrome c from mitochondria	multivesicular body organization
GO:0006998	2	GO:0036257	0.69	11.4313	239	nuclear envelope organization	multivesicular body organization
GO:1904903	2	GO:0036257	0.205	11.2077	34	ESCRT III complex disassembly	multivesicular body organization
GO:1904896	2	GO:0036257	0.208	11.2077	8	ESCRT complex disassembly	multivesicular body organization
GO:1905244	2	GO:0036257	0.237	10.8853	199	regulation of modification of synaptic structure	multivesicular body organization
GO:0001836	2	GO:0036257	0.344	10.8003	36	release of cytochrome c from mitochondria	multivesicular body organization
GO:0090385	2	GO:0036257	0.662	10.6604	142	phagosome-lysosome fusion	multivesicular body organization
GO:0048308	2	GO:0036257	0.353	10.6588	15	organelle inheritance	multivesicular body organization
GO:0034058	2	GO:0036257	0.67	10.6541	180	endosomal vesicle fusion	multivesicular body organization
GO:0090166	2	GO:0036257	0.639	10.6156	235	Golgi disassembly	multivesicular body organization
GO:0099159	2	GO:0036257	0.231	10.6003	132	regulation of modification of postsynaptic structure	multivesicular body organization
GO:0070193	2	GO:0036257	0.344	10.5394	83	synaptonemal complex organization	multivesicular body organization
GO:0051823	2	GO:0036257	0.231	10.4038	172	regulation of synapse structural plasticity	multivesicular body organization
GO:0051835	2	GO:0036257	0.223	10.3656	174	positive regulation of synapse structural plasticity	multivesicular body organization
GO:2000705	2	GO:0036257	0.219	10.3343	1	regulation of dense core granule biogenesis	multivesicular body organization
GO:2000707	2	GO:0036257	0.219	10.3343	197	positive regulation of dense core granule biogenesis	multivesicular body organization
GO:0062028	2	GO:0036257	0.332	10.2632	190	regulation of stress granule assembly	multivesicular body organization
GO:1903347	2	GO:0036257	0.225	10.2298	200	negative regulation of bicellular tight junction assembly	multivesicular body organization
GO:0048313	2	GO:0036257	0.673	10.1965	10	Golgi inheritance	multivesicular body organization
GO:0032060	2	GO:0036257	0.231	10.1623	285	bleb assembly	multivesicular body organization
GO:0120033	2	GO:0036257	0.242	10.1424	24	negative regulation of plasma membrane bounded cell projection assembly	multivesicular body organization
GO:1902018	2	GO:0036257	0.347	10.1021	269	negative regulation of cilium assembly	multivesicular body organization
GO:0061110	2	GO:0036257	0.219	10.0728	8	dense core granule biogenesis	multivesicular body organization
GO:1902856	2	GO:0036257	0.33	10.0436	183	negative regulation of non-motile cilium assembly	multivesicular body organization
GO:0000741	2	GO:0036257	0.333	10.0407	8	karyogamy	multivesicular body organization
GO:0031114	2	GO:0036257	0.35	9.88361	66	regulation of microtubule depolymerization	multivesicular body organization
GO:0043063	2	GO:0036257	0.238	9.86621	137	intercellular bridge organization	multivesicular body organization
GO:0043243	2	GO:0036257	0.237	9.85587	24	positive regulation of protein-containing complex disassembly	multivesicular body organization
GO:0043653	2	GO:0036257	0.331	9.76761	191	mitochondrial fragmentation involved in apoptotic process	multivesicular body organization
GO:0035617	2	GO:0036257	0.333	9.69266	217	stress granule disassembly	multivesicular body organization
GO:0072318	2	GO:0036257	0.224	9.68232	156	clathrin coat disassembly	multivesicular body organization
GO:1902116	2	GO:0036257	0.353	9.66106	35	negative regulation of organelle assembly	multivesicular body organization
GO:0097178	2	GO:0036257	0.234	9.64827	162	ruffle assembly	multivesicular body organization
GO:0090201	2	GO:0036257	0.335	9.62806	244	negative regulation of release of cytochrome c from mitochondria	multivesicular body organization
GO:0030954	2	GO:0036257	0.331	9.60765	196	astral microtubule nucleation	multivesicular body organization
GO:0030725	2	GO:0036257	0.235	9.46938	31	germline ring canal formation	multivesicular body organization
GO:0045839	2	GO:0036257	0.357	9.44298	238	negative regulation of mitotic nuclear division	multivesicular body organization
GO:0030726	2	GO:0036257	0.225	9.41902	202	male germline ring canal formation	multivesicular body organization
GO:0051081	2	GO:0036257	0.671	9.41289	234	nuclear membrane disassembly	multivesicular body organization
GO:0007344	2	GO:0036257	0.332	9.39026	203	pronuclear fusion	multivesicular body organization
GO:0099010	2	GO:0036257	0.237	9.33621	4	modification of postsynaptic structure	multivesicular body organization
GO:0030397	2	GO:0036257	0.239	9.30802	22	membrane disassembly	multivesicular body organization
GO:0051418	2	GO:0036257	0.333	9.29946	9	microtubule nucleation by microtubule organizing center	multivesicular body organization
GO:2000810	2	GO:0036257	0.239	9.28675	239	regulation of bicellular tight junction assembly	multivesicular body organization
GO:1902857	2	GO:0036257	0.33	9.24715	184	positive regulation of non-motile cilium assembly	multivesicular body organization
GO:0007019	2	GO:0036257	0.356	9.22082	76	microtubule depolymerization	multivesicular body organization
GO:0106036	2	GO:0036257	0.326	9.20826	141	assembly of apicomedial cortex actomyosin	multivesicular body organization
GO:0010823	2	GO:0036257	0.348	9.20299	44	negative regulation of mitochondrion organization	multivesicular body organization
GO:0090168	2	GO:0036257	0.635	9.18355	210	Golgi reassembly	multivesicular body organization
GO:1903146	2	GO:0036257	0.341	9.18114	208	regulation of autophagy of mitochondrion	multivesicular body organization
GO:0099500	2	GO:0036257	0.669	9.12229	12	vesicle fusion to plasma membrane	multivesicular body organization
GO:0031629	2	GO:0036257	0.666	9.12229	36	synaptic vesicle fusion to presynaptic active zone membrane	multivesicular body organization
GO:0099562	2	GO:0036257	0.311	9.0941	55	maintenance of postsynaptic density structure	multivesicular body organization
GO:1905274	2	GO:0036257	0.224	9.02612	191	regulation of modification of postsynaptic actin cytoskeleton	multivesicular body organization
GO:0048210	2	GO:0036257	0.651	9.00121	104	Golgi vesicle fusion to target membrane	multivesicular body organization
GO:0010592	2	GO:0036257	0.224	8.99598	192	positive regulation of lamellipodium assembly	multivesicular body organization
GO:0032988	2	GO:0036257	0.227	8.96386	12	ribonucleoprotein complex disassembly	multivesicular body organization
GO:0051490	2	GO:0036257	0.226	8.94861	218	negative regulation of filopodium assembly	multivesicular body organization
GO:1901098	2	GO:0036257	0.335	8.9384	244	positive regulation of autophagosome maturation	multivesicular body organization
GO:0034380	2	GO:0036257	0.23	8.72443	249	high-density lipoprotein particle assembly	multivesicular body organization
GO:0002159	2	GO:0036257	0.228	8.64654	255	desmosome assembly	multivesicular body organization
GO:0008053	2	GO:0036257	0.33	8.64654	74	mitochondrial fusion	multivesicular body organization
GO:0007077	2	GO:0036257	0.634	8.5981	205	mitotic nuclear membrane disassembly	multivesicular body organization
GO:0007026	2	GO:0036257	0.343	8.56612	374	negative regulation of microtubule depolymerization	multivesicular body organization
GO:0051078	2	GO:0036257	0.621	8.50177	138	meiotic nuclear membrane disassembly	multivesicular body organization
GO:1901096	2	GO:0036257	0.337	8.47421	19	regulation of autophagosome maturation	multivesicular body organization
GO:0002934	2	GO:0036257	0.23	8.4482	53	desmosome organization	multivesicular body organization
GO:1902745	2	GO:0036257	0.227	8.4231	30	positive regulation of lamellipodium organization	multivesicular body organization
GO:0051292	2	GO:0036257	0.313	8.3915	65	nuclear pore complex assembly	multivesicular body organization
GO:1903543	2	GO:0036257	0.209	8.37105	82	positive regulation of exosomal secretion	multivesicular body organization
GO:2000331	2	GO:0036257	0.234	8.3609	416	regulation of terminal button organization	multivesicular body organization
GO:0098885	2	GO:0036257	0.232	8.33618	186	modification of postsynaptic actin cytoskeleton	multivesicular body organization
GO:1903541	2	GO:0036257	0.214	8.31691	14	regulation of exosomal secretion	multivesicular body organization
GO:0031340	2	GO:0036257	0.683	8.23603	242	positive regulation of vesicle fusion	multivesicular body organization
GO:0045815	2	GO:0036257	0.323	8.19393	117	epigenetic maintenance of chromatin in transcription-competent conformation	multivesicular body organization
GO:0060100	2	GO:0036257	0.235	8.13688	246	positive regulation of phagocytosis, engulfment	multivesicular body organization
GO:1905155	2	GO:0036257	0.236	8.13688	42	positive regulation of membrane invagination	multivesicular body organization
GO:1902855	2	GO:0036257	0.346	8.13231	60	regulation of non-motile cilium assembly	multivesicular body organization
GO:0031274	2	GO:0036257	0.219	8.12941	126	positive regulation of pseudopodium assembly	multivesicular body organization
GO:0090170	2	GO:0036257	0.624	8.09087	149	regulation of Golgi inheritance	multivesicular body organization
GO:0045724	2	GO:0036257	0.346	8.05391	260	positive regulation of cilium assembly	multivesicular body organization
GO:0060097	2	GO:0036257	0.318	8.00133	89	cytoskeletal rearrangement involved in phagocytosis, engulfment	multivesicular body organization
GO:0016226	2	GO:0036257	0.231	7.96635	301	iron-sulfur cluster assembly	multivesicular body organization
GO:0031163	2	GO:0036257	0.231	7.96635	20	metallo-sulfur cluster assembly	multivesicular body organization
GO:0031581	2	GO:0036257	0.232	7.92958	375	hemidesmosome assembly	multivesicular body organization
GO:0090200	2	GO:0036257	0.315	7.84413	74	positive regulation of release of cytochrome c from mitochondria	multivesicular body organization
GO:0098880	2	GO:0036257	0.315	7.78857	20	maintenance of postsynaptic specialization structure	multivesicular body organization
GO:0006999	2	GO:0036257	0.317	7.78857	18	nuclear pore organization	multivesicular body organization
GO:0031452	2	GO:0036257	0.328	7.78265	152	negative regulation of heterochromatin assembly	multivesicular body organization
GO:0090141	2	GO:0036257	0.337	7.71428	265	positive regulation of mitochondrial fission	multivesicular body organization
GO:1905515	2	GO:0036257	0.358	7.6841	379	non-motile cilium assembly	multivesicular body organization
GO:1903392	2	GO:0036257	0.225	7.63936	213	negative regulation of adherens junction organization	multivesicular body organization
GO:0035063	2	GO:0036257	0.331	7.55406	190	nuclear speck organization	multivesicular body organization
GO:0034063	2	GO:0036257	0.344	7.51955	199	stress granule assembly	multivesicular body organization
GO:0090382	2	GO:0036257	0.361	7.51769	127	phagosome maturation	multivesicular body organization
GO:0032287	2	GO:0036257	0.641	7.41855	249	peripheral nervous system myelin maintenance	multivesicular body organization
GO:0031445	2	GO:0036257	0.354	7.40033	48	regulation of heterochromatin assembly	multivesicular body organization
GO:0034377	2	GO:0036257	0.233	7.3895	19	plasma lipoprotein particle assembly	multivesicular body organization
GO:1903348	2	GO:0036257	0.225	7.32111	198	positive regulation of bicellular tight junction assembly	multivesicular body organization
GO:0061865	2	GO:0036257	0.215	7.26092	85	polarized secretion of basement membrane proteins in epithelium	multivesicular body organization
GO:0000350	2	GO:0036257	0.215	7.26092	85	generation of catalytic spliceosome for second transesterification step	multivesicular body organization
GO:0065005	2	GO:0036257	0.236	7.19265	23	protein-lipid complex assembly	multivesicular body organization
GO:0061909	2	GO:0036257	0.636	7.18967	68	autophagosome-lysosome fusion	multivesicular body organization
GO:1901880	2	GO:0036257	0.238	7.17897	49	negative regulation of protein depolymerization	multivesicular body organization
GO:0010847	2	GO:0036257	0.355	7.16214	27	regulation of chromatin assembly	multivesicular body organization
GO:0071786	2	GO:0036257	0.622	7.1333	104	endoplasmic reticulum tubular network organization	multivesicular body organization
GO:0090140	2	GO:0036257	0.342	6.93152	41	regulation of mitochondrial fission	multivesicular body organization
GO:0000389	2	GO:0036257	0.216	6.88113	93	mRNA 3'-splice site recognition	multivesicular body organization
GO:0090128	2	GO:0036257	0.237	6.86503	267	regulation of synapse maturation	multivesicular body organization
GO:0106028	2	GO:0036257	0.224	6.77799	191	neuron projection retraction	multivesicular body organization
GO:0043242	2	GO:0036257	0.24	6.76277	112	negative regulation of protein-containing complex disassembly	multivesicular body organization
GO:1900029	2	GO:0036257	0.216	6.66601	98	positive regulation of ruffle assembly	multivesicular body organization
GO:0043217	2	GO:0036257	0.647	6.60255	42	myelin maintenance	multivesicular body organization
GO:0031272	2	GO:0036257	0.221	6.59076	24	regulation of pseudopodium assembly	multivesicular body organization
GO:0061864	2	GO:0036257	0.223	6.58223	94	basement membrane constituent secretion	multivesicular body organization
GO:0097320	2	GO:0036257	0.609	6.55846	53	plasma membrane tubulation	multivesicular body organization
GO:0090070	2	GO:0036257	0.21	6.54091	90	positive regulation of ribosome biogenesis	multivesicular body organization
GO:1901074	2	GO:0036257	0.234	6.52342	54	regulation of engulfment of apoptotic cell	multivesicular body organization
GO:0001845	2	GO:0036257	0.707	6.45608	165	phagolysosome assembly	multivesicular body organization
GO:0007040	2	GO:0036257	0.359	6.44839	266	lysosome organization	multivesicular body organization
GO:0080171	2	GO:0036257	0.361	6.44839	79	lytic vacuole organization	multivesicular body organization
GO:0030837	2	GO:0036257	0.347	6.44755	336	negative regulation of actin filament polymerization	multivesicular body organization
GO:0045332	2	GO:0036257	0.236	6.43426	98	phospholipid translocation	multivesicular body organization
GO:0051497	2	GO:0036257	0.344	6.42993	392	negative regulation of stress fiber assembly	multivesicular body organization
GO:0034204	2	GO:0036257	0.238	6.41687	17	lipid translocation	multivesicular body organization
GO:0000393	2	GO:0036257	0.218	6.38142	5	spliceosomal conformational changes to generate catalytic conformation	multivesicular body organization
GO:0000002	2	GO:0036257	0.345	6.36056	262	mitochondrial genome maintenance	multivesicular body organization
GO:0032232	2	GO:0036257	0.345	6.34434	19	negative regulation of actin filament bundle assembly	multivesicular body organization
GO:0031630	2	GO:0036257	0.658	6.31057	104	regulation of synaptic vesicle fusion to presynaptic active zone membrane	multivesicular body organization
GO:0097035	2	GO:0036257	0.24	6.29055	50	regulation of membrane lipid distribution	multivesicular body organization
GO:0090129	2	GO:0036257	0.228	6.26953	270	positive regulation of synapse maturation	multivesicular body organization
GO:0031269	2	GO:0036257	0.223	6.18295	1	pseudopodium assembly	multivesicular body organization
GO:0071827	2	GO:0036257	0.242	6.03411	25	plasma lipoprotein particle organization	multivesicular body organization
GO:0000266	2	GO:0036257	0.344	6.03172	43	mitochondrial fission	multivesicular body organization
GO:0110011	2	GO:0036257	0.224	6.0257	189	regulation of basement membrane organization	multivesicular body organization
GO:0071825	2	GO:0036257	0.244	6.00391	29	protein-lipid complex subunit organization	multivesicular body organization
GO:0051491	2	GO:0036257	0.236	5.90132	498	positive regulation of filopodium assembly	multivesicular body organization
GO:1905684	2	GO:0036257	0.616	5.86491	115	regulation of plasma membrane repair	multivesicular body organization
GO:0033625	2	GO:0036257	0.221	5.86206	96	positive regulation of integrin activation	multivesicular body organization
GO:0051291	2	GO:0036257	0.234	5.8414	193	protein heterooligomerization	multivesicular body organization
GO:0090148	2	GO:0036257	0.213	5.73623	43	membrane fission	multivesicular body organization
GO:0099558	2	GO:0036257	0.234	5.7282	186	maintenance of synapse structure	multivesicular body organization
GO:1990000	2	GO:0036257	0.236	5.65686	320	amyloid fibril formation	multivesicular body organization
GO:0007172	2	GO:0036257	0.227	5.62073	239	signal complex assembly	multivesicular body organization
GO:0010715	2	GO:0036257	0.234	5.61086	254	regulation of extracellular matrix disassembly	multivesicular body organization
GO:0045026	2	GO:0036257	0.644	5.61086	245	plasma membrane fusion	multivesicular body organization
GO:0044546	2	GO:0036257	0.233	5.53167	0	NLRP3 inflammasome complex assembly	multivesicular body organization
GO:1900225	2	GO:0036257	0.233	5.53167	229	regulation of NLRP3 inflammasome complex assembly	multivesicular body organization
GO:0031268	2	GO:0036257	0.227	5.51582	79	pseudopodium organization	multivesicular body organization
GO:1905224	2	GO:0036257	0.22	5.44768	117	clathrin-coated pit assembly	multivesicular body organization
GO:0030575	2	GO:0036257	0.343	5.22264	62	nuclear body organization	multivesicular body organization
GO:1900027	2	GO:0036257	0.229	5.18647	151	regulation of ruffle assembly	multivesicular body organization
GO:1903599	2	GO:0036257	0.312	5.15691	31	positive regulation of autophagy of mitochondrion	multivesicular body organization
GO:0033623	2	GO:0036257	0.231	5.11626	109	regulation of integrin activation	multivesicular body organization
GO:0048789	2	GO:0036257	0.326	5.10531	144	cytoskeletal matrix organization at active zone	multivesicular body organization
GO:0071514	2	GO:0036257	0.324	5.06503	24	genomic imprinting	multivesicular body organization
GO:0090386	2	GO:0036257	0.343	4.96946	95	phagosome maturation involved in apoptotic cell clearance	multivesicular body organization
GO:0031468	2	GO:0036257	0.607	4.93381	43	nuclear membrane reassembly	multivesicular body organization
GO:0070278	2	GO:0036257	0.227	4.91958	32	extracellular matrix constituent secretion	multivesicular body organization
GO:0090069	2	GO:0036257	0.215	4.89321	25	regulation of ribosome biogenesis	multivesicular body organization
GO:0033622	2	GO:0036257	0.233	4.88919	56	integrin activation	multivesicular body organization
GO:0007007	2	GO:0036257	0.329	4.8273	46	inner mitochondrial membrane organization	multivesicular body organization
GO:0060101	2	GO:0036257	0.224	4.80457	27	negative regulation of phagocytosis, engulfment	multivesicular body organization
GO:0046931	2	GO:0036257	0.223	4.71972	102	pore complex assembly	multivesicular body organization
GO:0016188	2	GO:0036257	0.665	4.71972	138	synaptic vesicle maturation	multivesicular body organization
GO:0048790	2	GO:0036257	0.222	4.71972	159	maintenance of presynaptic active zone structure	multivesicular body organization
GO:0006349	2	GO:0036257	0.331	4.71646	184	regulation of gene expression by genomic imprinting	multivesicular body organization
GO:0031117	2	GO:0036257	0.321	4.70708	105	positive regulation of microtubule depolymerization	multivesicular body organization
GO:0006376	2	GO:0036257	0.224	4.65048	82	mRNA splice site selection	multivesicular body organization
GO:0070584	2	GO:0036257	0.317	4.62732	83	mitochondrion morphogenesis	multivesicular body organization
GO:1905154	2	GO:0036257	0.225	4.48821	20	negative regulation of membrane invagination	multivesicular body organization
GO:0060155	2	GO:0036257	0.645	4.41698	89	platelet dense granule organization	multivesicular body organization
GO:0010635	2	GO:0036257	0.32	4.38294	11	regulation of mitochondrial fusion	multivesicular body organization
GO:0035494	2	GO:0036257	0.204	4.3441	29	SNARE complex disassembly	multivesicular body organization
GO:0042407	2	GO:0036257	0.319	4.28616	62	cristae formation	multivesicular body organization
GO:0090387	2	GO:0036257	0.672	4.08976	187	phagolysosome assembly involved in apoptotic cell clearance	multivesicular body organization
GO:0090158	2	GO:0036257	0.602	4.08481	52	endoplasmic reticulum membrane organization	multivesicular body organization
GO:0016240	2	GO:0036257	0.21	3.99844	54	autophagosome membrane docking	multivesicular body organization
GO:1902951	2	GO:0036257	0.224	3.99648	193	negative regulation of dendritic spine maintenance	multivesicular body organization
GO:1903542	2	GO:0036257	0.201	3.9027	36	negative regulation of exosomal secretion	multivesicular body organization
GO:0000245	2	GO:0036257	0.23	3.85608	108	spliceosomal complex assembly	multivesicular body organization
GO:0051230	2	GO:0036257	0.306	3.79478	3	spindle disassembly	multivesicular body organization
GO:0097753	2	GO:0036257	0.206	3.79478	38	membrane bending	multivesicular body organization
GO:1901201	2	GO:0036257	0.229	3.76321	218	regulation of extracellular matrix assembly	multivesicular body organization
GO:1902950	2	GO:0036257	0.225	3.72701	10	regulation of dendritic spine maintenance	multivesicular body organization
GO:0071709	2	GO:0036257	0.241	3.68848	53	membrane assembly	multivesicular body organization
GO:0016191	2	GO:0036257	0.207	3.64291	41	synaptic vesicle uncoating	multivesicular body organization
GO:0045040	2	GO:0036257	0.299	3.56775	22	protein insertion into mitochondrial outer membrane	multivesicular body organization
GO:1901881	2	GO:0036257	0.227	3.44753	11	positive regulation of protein depolymerization	multivesicular body organization
GO:1902902	2	GO:0036257	0.314	3.44069	69	negative regulation of autophagosome assembly	multivesicular body organization
GO:0007008	2	GO:0036257	0.302	3.43747	2	outer mitochondrial membrane organization	multivesicular body organization
GO:0036159	2	GO:0036257	0.314	3.40938	70	inner dynein arm assembly	multivesicular body organization
GO:0090083	2	GO:0036257	0.222	3.37995	22	regulation of inclusion body assembly	multivesicular body organization
GO:0071971	2	GO:0036257	0.613	3.37799	0	extracellular exosome assembly	multivesicular body organization
GO:0051228	2	GO:0036257	0.3	3.37799	27	mitotic spindle disassembly	multivesicular body organization
GO:1903551	2	GO:0036257	0.613	3.37799	24	regulation of extracellular exosome assembly	multivesicular body organization
GO:0031453	2	GO:0036257	0.342	3.26801	224	positive regulation of heterochromatin assembly	multivesicular body organization
GO:1903147	2	GO:0036257	0.311	3.26251	38	negative regulation of autophagy of mitochondrion	multivesicular body organization
GO:0097062	2	GO:0036257	0.227	3.249	32	dendritic spine maintenance	multivesicular body organization
GO:0061709	2	GO:0036257	0.291	3.17105	14	reticulophagy	multivesicular body organization
GO:1901524	2	GO:0036257	0.313	3.17024	13	regulation of mitophagy	multivesicular body organization
GO:1903852	2	GO:0036257	0.302	3.15782	31	positive regulation of cristae formation	multivesicular body organization
GO:1903850	2	GO:0036257	0.303	3.10755	2	regulation of cristae formation	multivesicular body organization
GO:0033363	2	GO:0036257	0.701	3.08484	111	secretory granule organization	multivesicular body organization
GO:0036158	2	GO:0036257	0.317	3.06775	82	outer dynein arm assembly	multivesicular body organization
GO:0007301	2	GO:0036257	0.226	3.06105	215	female germline ring canal formation	multivesicular body organization
GO:0097106	2	GO:0036257	0.349	3.04203	26	postsynaptic density organization	multivesicular body organization
GO:0099084	2	GO:0036257	0.351	3.02301	12	postsynaptic specialization organization	multivesicular body organization
GO:0010637	2	GO:0036257	0.311	3.01789	57	negative regulation of mitochondrial fusion	multivesicular body organization
GO:1904171	2	GO:0036257	0.198	3.00546	16	negative regulation of bleb assembly	multivesicular body organization
GO:0035694	2	GO:0036257	0.312	2.95505	59	mitochondrial protein catabolic process	multivesicular body organization
GO:1901526	2	GO:0036257	0.301	2.89775	29	positive regulation of mitophagy	multivesicular body organization
GO:0070841	2	GO:0036257	0.225	2.89468	8	inclusion body assembly	multivesicular body organization
GO:1903525	2	GO:0036257	0.585	2.88487	10	regulation of membrane tubulation	multivesicular body organization
GO:0043622	2	GO:0036257	0.319	2.82828	92	cortical microtubule organization	multivesicular body organization
GO:0090258	2	GO:0036257	0.305	2.80362	39	negative regulation of mitochondrial fission	multivesicular body organization
GO:0001732	2	GO:0036257	0.216	2.78416	94	formation of cytoplasmic translation initiation complex	multivesicular body organization
GO:1990709	2	GO:0036257	0.229	2.72713	57	presynaptic active zone organization	multivesicular body organization
GO:0034214	2	GO:0036257	0.208	2.69244	42	protein hexamerization	multivesicular body organization
GO:0051131	2	GO:0036257	0.208	2.69244	36	chaperone-mediated protein complex assembly	multivesicular body organization
GO:0090261	2	GO:0036257	0.208	2.65646	43	positive regulation of inclusion body assembly	multivesicular body organization
GO:1905075	2	GO:0036257	0.218	2.50294	108	positive regulation of tight junction disassembly	multivesicular body organization
GO:1905071	2	GO:0036257	0.218	2.50294	0	tight junction disassembly	multivesicular body organization
GO:1905073	2	GO:0036257	0.218	2.50294	1	regulation of tight junction disassembly	multivesicular body organization
GO:0030382	2	GO:0036257	0.308	2.49318	48	sperm mitochondrion organization	multivesicular body organization
GO:0150147	2	GO:0036257	0.218	2.46638	0	cell-cell junction disassembly	multivesicular body organization
GO:0070842	2	GO:0036257	0.209	2.43482	50	aggresome assembly	multivesicular body organization
GO:0070286	2	GO:0036257	0.332	2.43316	54	axonemal dynein complex assembly	multivesicular body organization
GO:0044854	2	GO:0036257	0.583	2.26009	11	plasma membrane raft assembly	multivesicular body organization
GO:0090091	2	GO:0036257	0.222	2.22202	163	positive regulation of extracellular matrix disassembly	multivesicular body organization
GO:0030721	2	GO:0036257	0.319	2.18255	92	spectrosome organization	multivesicular body organization
GO:0010636	2	GO:0036257	0.303	2.11846	34	positive regulation of mitochondrial fusion	multivesicular body organization
GO:0034497	2	GO:0036257	0.304	2.08627	35	protein localization to phagophore assembly site	multivesicular body organization
GO:0031036	2	GO:0036257	0.304	2.05504	36	myosin II filament assembly	multivesicular body organization
GO:0001765	2	GO:0036257	0.211	1.99572	19	membrane raft assembly	multivesicular body organization
GO:0061753	2	GO:0036257	0.292	1.95648	15	substrate localization to autophagosome	multivesicular body organization
GO:0061736	2	GO:0036257	0.292	1.95648	15	engulfment of target by autophagosome	multivesicular body organization
GO:0030042	2	GO:0036257	0.344	1.93389	68	actin filament depolymerization	multivesicular body organization
GO:0048205	2	GO:0036257	0.593	1.90667	16	COPI coating of Golgi vesicle	multivesicular body organization
GO:0048200	2	GO:0036257	0.599	1.90667	4	Golgi transport vesicle coating	multivesicular body organization
GO:0035964	2	GO:0036257	0.599	1.90667	4	COPI-coated vesicle budding	multivesicular body organization
GO:1904170	2	GO:0036257	0.208	1.83882	2	regulation of bleb assembly	multivesicular body organization
GO:0035493	2	GO:0036257	0.628	1.79187	20	SNARE complex assembly	multivesicular body organization
GO:1903055	2	GO:0036257	0.229	1.76033	28	positive regulation of extracellular matrix organization	multivesicular body organization
GO:0007080	3	GO:0007080	1	24.6964	230	mitotic metaphase plate congression	mitotic metaphase plate congression
GO:0008608	3	GO:0007080	0.71	20.5331	137	attachment of spindle microtubules to kinetochore	mitotic metaphase plate congression
GO:0051988	3	GO:0007080	0.683	16.1897	293	regulation of attachment of spindle microtubules to kinetochore	mitotic metaphase plate congression
GO:1905134	3	GO:0007080	0.647	11.5506	3	positive regulation of meiotic chromosome separation	mitotic metaphase plate congression
GO:1902104	3	GO:0007080	0.692	11.5506	24	positive regulation of metaphase/anaphase transition of meiotic cell cycle	mitotic metaphase plate congression
GO:0051311	3	GO:0007080	0.873	11.0597	21	meiotic metaphase plate congression	mitotic metaphase plate congression
GO:1902101	3	GO:0007080	0.701	10.4321	19	positive regulation of metaphase/anaphase transition of cell cycle	mitotic metaphase plate congression
GO:1905115	3	GO:0007080	0.926	10.1979	0	regulation of lateral attachment of mitotic spindle microtubules to kinetochore	mitotic metaphase plate congression
GO:1905116	3	GO:0007080	0.926	10.1979	201	positive regulation of lateral attachment of mitotic spindle microtubules to kinetochore	mitotic metaphase plate congression
GO:1905820	3	GO:0007080	0.64	10.1965	26	positive regulation of chromosome separation	mitotic metaphase plate congression
GO:1902425	3	GO:0007080	0.927	10.0407	5	positive regulation of attachment of mitotic spindle microtubules to kinetochore	mitotic metaphase plate congression
[truncated: 3,756 more rows]

## Sheet: Table S6-KEGG analysis
Table S6 KEGG enrichment of the genes that were differentially expressed between normal- and slow-growth oysters.
[truncated: 22 more rows]

[truncated: 4 more sheets: Table S7, Table S8-cis-regulatory, Table S9-trans-regulatory, Table S10]
