# Supplementary material for: Integrated analysis of mRNAs and lncRNAs reveals candidate marker genes and potential hub lncRNAs associated with growth regulation of the Pacific Oyster, Crassostrea gigas
Source: BMC Genomics. 2023 Aug 10;24:453. doi: 10.1186/s12864-023-09543-7 (PMC10416452; doi:10.1186/s12864-023-09543-7)
Supplement: Supplementary file 2 — Supplementary Material 2 [file 12864_2023_9543_MOESM2_ESM.txt]

NW_011934494.1	Cufflinks	exon	189	296	.	-	.	gene_id "XLOC_000007"; transcript_id "LNC_000001"; gene_type "lincRNA";
NW_011934494.1	Cufflinks	exon	418	628	.	-	.	gene_id "XLOC_000007"; transcript_id "LNC_000001"; gene_type "lincRNA";
NW_011934496.1	Cufflinks	exon	1294	1411	.	+	.	gene_id "XLOC_000008"; transcript_id "LNC_000002"; gene_type "lincRNA";
NW_011934496.1	Cufflinks	exon	1453	1839	.	+	.	gene_id "XLOC_000008"; transcript_id "LNC_000002"; gene_type "lincRNA";
NW_011934500.1	Cufflinks	exon	193	758	.	+	.	gene_id "XLOC_000018"; transcript_id "LNC_000003"; gene_type "lincRNA";
NW_011934500.1	Cufflinks	exon	781	5879	.	+	.	gene_id "XLOC_000018"; transcript_id "LNC_000003"; gene_type "lincRNA";
NW_011934523.1	Cufflinks	exon	3836	4030	.	-	.	gene_id "XLOC_000072"; transcript_id "LNC_000004"; gene_type "lincRNA";
NW_011934523.1	Cufflinks	exon	4341	4967	.	-	.	gene_id "XLOC_000072"; transcript_id "LNC_000004"; gene_type "lincRNA";
NW_011934523.1	Cufflinks	exon	5043	5622	.	-	.	gene_id "XLOC_000072"; transcript_id "LNC_000004"; gene_type "lincRNA";
NW_011934525.1	Cufflinks	exon	1079	1218	.	+	.	gene_id "XLOC_000085"; transcript_id "LNC_000005"; gene_type "intronic_lncRNA";
NW_011934525.1	Cufflinks	exon	1708	1837	.	+	.	gene_id "XLOC_000085"; transcript_id "LNC_000005"; gene_type "intronic_lncRNA";
NW_011934525.1	Cufflinks	exon	2031	2126	.	+	.	gene_id "XLOC_000085"; transcript_id "LNC_000005"; gene_type "intronic_lncRNA";
NW_011934525.1	Cufflinks	exon	2301	2465	.	+	.	gene_id "XLOC_000085"; transcript_id "LNC_000005"; gene_type "intronic_lncRNA";
NW_011934525.1	Cufflinks	exon	2638	2733	.	+	.	gene_id "XLOC_000085"; transcript_id "LNC_000005"; gene_type "intronic_lncRNA";
NW_011934525.1	Cufflinks	exon	2930	3013	.	+	.	gene_id "XLOC_000085"; transcript_id "LNC_000005"; gene_type "intronic_lncRNA";
NW_011934525.1	Cufflinks	exon	3198	3335	.	+	.	gene_id "XLOC_000085"; transcript_id "LNC_000005"; gene_type "intronic_lncRNA";
NW_011934525.1	Cufflinks	exon	3861	3935	.	+	.	gene_id "XLOC_000085"; transcript_id "LNC_000005"; gene_type "intronic_lncRNA";
NW_011934525.1	Cufflinks	exon	4279	4407	.	+	.	gene_id "XLOC_000085"; transcript_id "LNC_000005"; gene_type "intronic_lncRNA";
NW_011934525.1	Cufflinks	exon	6206	6274	.	+	.	gene_id "XLOC_000085"; transcript_id "LNC_000005"; gene_type "intronic_lncRNA";
NW_011934525.1	Cufflinks	exon	7831	7935	.	+	.	gene_id "XLOC_000085"; transcript_id "LNC_000005"; gene_type "intronic_lncRNA";
NW_011934525.1	Cufflinks	exon	11026	11118	.	+	.	gene_id "XLOC_000085"; transcript_id "LNC_000005"; gene_type "intronic_lncRNA";
NW_011934525.1	Cufflinks	exon	12449	12541	.	+	.	gene_id "XLOC_000085"; transcript_id "LNC_000005"; gene_type "intronic_lncRNA";
NW_011934525.1	Cufflinks	exon	13374	13493	.	+	.	gene_id "XLOC_000085"; transcript_id "LNC_000005"; gene_type "intronic_lncRNA";
NW_011934525.1	Cufflinks	exon	13605	13646	.	+	.	gene_id "XLOC_000085"; transcript_id "LNC_000005"; gene_type "intronic_lncRNA";
NW_011934525.1	Cufflinks	exon	13863	13958	.	+	.	gene_id "XLOC_000085"; transcript_id "LNC_000005"; gene_type "intronic_lncRNA";
NW_011934525.1	Cufflinks	exon	15452	15587	.	+	.	gene_id "XLOC_000085"; transcript_id "LNC_000005"; gene_type "intronic_lncRNA";
NW_011934525.1	Cufflinks	exon	15720	15751	.	+	.	gene_id "XLOC_000085"; transcript_id "LNC_000005"; gene_type "intronic_lncRNA";
NW_011934525.1	Cufflinks	exon	16019	16144	.	+	.	gene_id "XLOC_000085"; transcript_id "LNC_000005"; gene_type "intronic_lncRNA";
NW_011934525.1	Cufflinks	exon	16431	16554	.	+	.	gene_id "XLOC_000085"; transcript_id "LNC_000005"; gene_type "intronic_lncRNA";
NW_011934525.1	Cufflinks	exon	16807	16883	.	+	.	gene_id "XLOC_000085"; transcript_id "LNC_000005"; gene_type "intronic_lncRNA";
NW_011934525.1	Cufflinks	exon	17339	17446	.	+	.	gene_id "XLOC_000085"; transcript_id "LNC_000005"; gene_type "intronic_lncRNA";
NW_011934525.1	Cufflinks	exon	17888	17955	.	+	.	gene_id "XLOC_000085"; transcript_id "LNC_000005"; gene_type "intronic_lncRNA";
NW_011934525.1	Cufflinks	exon	18252	18325	.	+	.	gene_id "XLOC_000085"; transcript_id "LNC_000005"; gene_type "intronic_lncRNA";
NW_011934525.1	Cufflinks	exon	20030	20294	.	+	.	gene_id "XLOC_000085"; transcript_id "LNC_000005"; gene_type "intronic_lncRNA";
NW_011934525.1	Cufflinks	exon	1104	1218	.	+	.	gene_id "XLOC_000085"; transcript_id "LNC_000006"; gene_type "intronic_lncRNA";
NW_011934525.1	Cufflinks	exon	1708	1837	.	+	.	gene_id "XLOC_000085"; transcript_id "LNC_000006"; gene_type "intronic_lncRNA";
NW_011934525.1	Cufflinks	exon	2031	2126	.	+	.	gene_id "XLOC_000085"; transcript_id "LNC_000006"; gene_type "intronic_lncRNA";
NW_011934525.1	Cufflinks	exon	2301	2465	.	+	.	gene_id "XLOC_000085"; transcript_id "LNC_000006"; gene_type "intronic_lncRNA";
NW_011934525.1	Cufflinks	exon	2638	2733	.	+	.	gene_id "XLOC_000085"; transcript_id "LNC_000006"; gene_type "intronic_lncRNA";
NW_011934525.1	Cufflinks	exon	2930	3013	.	+	.	gene_id "XLOC_000085"; transcript_id "LNC_000006"; gene_type "intronic_lncRNA";
NW_011934525.1	Cufflinks	exon	3198	3335	.	+	.	gene_id "XLOC_000085"; transcript_id "LNC_000006"; gene_type "intronic_lncRNA";
NW_011934525.1	Cufflinks	exon	3861	3935	.	+	.	gene_id "XLOC_000085"; transcript_id "LNC_000006"; gene_type "intronic_lncRNA";
NW_011934525.1	Cufflinks	exon	4279	4407	.	+	.	gene_id "XLOC_000085"; transcript_id "LNC_000006"; gene_type "intronic_lncRNA";
NW_011934525.1	Cufflinks	exon	6206	6274	.	+	.	gene_id "XLOC_000085"; transcript_id "LNC_000006"; gene_type "intronic_lncRNA";
NW_011934525.1	Cufflinks	exon	7831	7935	.	+	.	gene_id "XLOC_000085"; transcript_id "LNC_000006"; gene_type "intronic_lncRNA";
NW_011934525.1	Cufflinks	exon	11026	11118	.	+	.	gene_id "XLOC_000085"; transcript_id "LNC_000006"; gene_type "intronic_lncRNA";
NW_011934525.1	Cufflinks	exon	12449	12541	.	+	.	gene_id "XLOC_000085"; transcript_id "LNC_000006"; gene_type "intronic_lncRNA";
NW_011934525.1	Cufflinks	exon	13374	13493	.	+	.	gene_id "XLOC_000085"; transcript_id "LNC_000006"; gene_type "intronic_lncRNA";
NW_011934525.1	Cufflinks	exon	13605	13646	.	+	.	gene_id "XLOC_000085"; transcript_id "LNC_000006"; gene_type "intronic_lncRNA";
NW_011934525.1	Cufflinks	exon	13863	13958	.	+	.	gene_id "XLOC_000085"; transcript_id "LNC_000006"; gene_type "intronic_lncRNA";
NW_011934525.1	Cufflinks	exon	14948	14986	.	+	.	gene_id "XLOC_000085"; transcript_id "LNC_000006"; gene_type "intronic_lncRNA";
NW_011934525.1	Cufflinks	exon	4187	4407	.	+	.	gene_id "XLOC_000085"; transcript_id "LNC_000007"; gene_type "intronic_lncRNA";
NW_011934525.1	Cufflinks	exon	6206	6274	.	+	.	gene_id "XLOC_000085"; transcript_id "LNC_000007"; gene_type "intronic_lncRNA";
NW_011934525.1	Cufflinks	exon	7831	7935	.	+	.	gene_id "XLOC_000085"; transcript_id "LNC_000007"; gene_type "intronic_lncRNA";
NW_011934525.1	Cufflinks	exon	12449	12541	.	+	.	gene_id "XLOC_000085"; transcript_id "LNC_000007"; gene_type "intronic_lncRNA";
NW_011934525.1	Cufflinks	exon	13374	13493	.	+	.	gene_id "XLOC_000085"; transcript_id "LNC_000007"; gene_type "intronic_lncRNA";
NW_011934525.1	Cufflinks	exon	13605	13646	.	+	.	gene_id "XLOC_000085"; transcript_id "LNC_000007"; gene_type "intronic_lncRNA";
NW_011934525.1	Cufflinks	exon	13863	13958	.	+	.	gene_id "XLOC_000085"; transcript_id "LNC_000007"; gene_type "intronic_lncRNA";
NW_011934525.1	Cufflinks	exon	15452	15587	.	+	.	gene_id "XLOC_000085"; transcript_id "LNC_000007"; gene_type "intronic_lncRNA";
NW_011934525.1	Cufflinks	exon	15720	15751	.	+	.	gene_id "XLOC_000085"; transcript_id "LNC_000007"; gene_type "intronic_lncRNA";
NW_011934525.1	Cufflinks	exon	16019	16144	.	+	.	gene_id "XLOC_000085"; transcript_id "LNC_000007"; gene_type "intronic_lncRNA";
NW_011934525.1	Cufflinks	exon	16431	16554	.	+	.	gene_id "XLOC_000085"; transcript_id "LNC_000007"; gene_type "intronic_lncRNA";
NW_011934525.1	Cufflinks	exon	16807	16883	.	+	.	gene_id "XLOC_000085"; transcript_id "LNC_000007"; gene_type "intronic_lncRNA";
NW_011934525.1	Cufflinks	exon	17339	17446	.	+	.	gene_id "XLOC_000085"; transcript_id "LNC_000007"; gene_type "intronic_lncRNA";
NW_011934525.1	Cufflinks	exon	17888	17955	.	+	.	gene_id "XLOC_000085"; transcript_id "LNC_000007"; gene_type "intronic_lncRNA";
NW_011934525.1	Cufflinks	exon	18252	18325	.	+	.	gene_id "XLOC_000085"; transcript_id "LNC_000007"; gene_type "intronic_lncRNA";
NW_011934525.1	Cufflinks	exon	20030	20294	.	+	.	gene_id "XLOC_000085"; transcript_id "LNC_000007"; gene_type "intronic_lncRNA";
NW_011934525.1	Cufflinks	exon	4187	4407	.	+	.	gene_id "XLOC_000085"; transcript_id "LNC_000008"; gene_type "intronic_lncRNA";
NW_011934525.1	Cufflinks	exon	6206	6274	.	+	.	gene_id "XLOC_000085"; transcript_id "LNC_000008"; gene_type "intronic_lncRNA";
NW_011934525.1	Cufflinks	exon	7831	7935	.	+	.	gene_id "XLOC_000085"; transcript_id "LNC_000008"; gene_type "intronic_lncRNA";
NW_011934525.1	Cufflinks	exon	11026	11118	.	+	.	gene_id "XLOC_000085"; transcript_id "LNC_000008"; gene_type "intronic_lncRNA";
NW_011934525.1	Cufflinks	exon	12449	12541	.	+	.	gene_id "XLOC_000085"; transcript_id "LNC_000008"; gene_type "intronic_lncRNA";
NW_011934525.1	Cufflinks	exon	13374	13493	.	+	.	gene_id "XLOC_000085"; transcript_id "LNC_000008"; gene_type "intronic_lncRNA";
NW_011934525.1	Cufflinks	exon	13605	13646	.	+	.	gene_id "XLOC_000085"; transcript_id "LNC_000008"; gene_type "intronic_lncRNA";
NW_011934525.1	Cufflinks	exon	13863	13958	.	+	.	gene_id "XLOC_000085"; transcript_id "LNC_000008"; gene_type "intronic_lncRNA";
NW_011934525.1	Cufflinks	exon	15452	15587	.	+	.	gene_id "XLOC_000085"; transcript_id "LNC_000008"; gene_type "intronic_lncRNA";
NW_011934525.1	Cufflinks	exon	15720	15751	.	+	.	gene_id "XLOC_000085"; transcript_id "LNC_000008"; gene_type "intronic_lncRNA";
NW_011934525.1	Cufflinks	exon	16019	16144	.	+	.	gene_id "XLOC_000085"; transcript_id "LNC_000008"; gene_type "intronic_lncRNA";
NW_011934525.1	Cufflinks	exon	16431	16554	.	+	.	gene_id "XLOC_000085"; transcript_id "LNC_000008"; gene_type "intronic_lncRNA";
NW_011934525.1	Cufflinks	exon	16807	16883	.	+	.	gene_id "XLOC_000085"; transcript_id "LNC_000008"; gene_type "intronic_lncRNA";
NW_011934525.1	Cufflinks	exon	17888	17955	.	+	.	gene_id "XLOC_000085"; transcript_id "LNC_000008"; gene_type "intronic_lncRNA";
NW_011934525.1	Cufflinks	exon	18252	18325	.	+	.	gene_id "XLOC_000085"; transcript_id "LNC_000008"; gene_type "intronic_lncRNA";
NW_011934525.1	Cufflinks	exon	20030	20294	.	+	.	gene_id "XLOC_000085"; transcript_id "LNC_000008"; gene_type "intronic_lncRNA";
NW_011934528.1	Cufflinks	exon	7606	7932	.	+	.	gene_id "XLOC_000106"; transcript_id "LNC_000009"; gene_type "intronic_lncRNA";
NW_011934528.1	Cufflinks	exon	8383	8512	.	+	.	gene_id "XLOC_000106"; transcript_id "LNC_000009"; gene_type "intronic_lncRNA";
NW_011934528.1	Cufflinks	exon	8871	9028	.	+	.	gene_id "XLOC_000106"; transcript_id "LNC_000009"; gene_type "intronic_lncRNA";
NW_011934528.1	Cufflinks	exon	9604	9733	.	+	.	gene_id "XLOC_000106"; transcript_id "LNC_000009"; gene_type "intronic_lncRNA";
NW_011934528.1	Cufflinks	exon	10135	10356	.	+	.	gene_id "XLOC_000106"; transcript_id "LNC_000009"; gene_type "intronic_lncRNA";
NW_011934528.1	Cufflinks	exon	11265	11420	.	+	.	gene_id "XLOC_000106"; transcript_id "LNC_000009"; gene_type "intronic_lncRNA";
NW_011934528.1	Cufflinks	exon	11889	12029	.	+	.	gene_id "XLOC_000106"; transcript_id "LNC_000009"; gene_type "intronic_lncRNA";
NW_011934528.1	Cufflinks	exon	12440	12598	.	+	.	gene_id "XLOC_000106"; transcript_id "LNC_000009"; gene_type "intronic_lncRNA";
NW_011934528.1	Cufflinks	exon	15193	15276	.	+	.	gene_id "XLOC_000106"; transcript_id "LNC_000009"; gene_type "intronic_lncRNA";
NW_011934528.1	Cufflinks	exon	16649	16719	.	+	.	gene_id "XLOC_000106"; transcript_id "LNC_000009"; gene_type "intronic_lncRNA";
NW_011934528.1	Cufflinks	exon	18770	18974	.	+	.	gene_id "XLOC_000106"; transcript_id "LNC_000009"; gene_type "intronic_lncRNA";
NW_011934528.1	Cufflinks	exon	7653	7932	.	+	.	gene_id "XLOC_000106"; transcript_id "LNC_000010"; gene_type "intronic_lncRNA";
NW_011934528.1	Cufflinks	exon	8383	8512	.	+	.	gene_id "XLOC_000106"; transcript_id "LNC_000010"; gene_type "intronic_lncRNA";
NW_011934528.1	Cufflinks	exon	8871	9028	.	+	.	gene_id "XLOC_000106"; transcript_id "LNC_000010"; gene_type "intronic_lncRNA";
NW_011934528.1	Cufflinks	exon	9604	9733	.	+	.	gene_id "XLOC_000106"; transcript_id "LNC_000010"; gene_type "intronic_lncRNA";
NW_011934528.1	Cufflinks	exon	10135	10207	.	+	.	gene_id "XLOC_000106"; transcript_id "LNC_000010"; gene_type "intronic_lncRNA";
NW_011934528.1	Cufflinks	exon	10647	10795	.	+	.	gene_id "XLOC_000106"; transcript_id "LNC_000010"; gene_type "intronic_lncRNA";
NW_011934528.1	Cufflinks	exon	11265	11420	.	+	.	gene_id "XLOC_000106"; transcript_id "LNC_000010"; gene_type "intronic_lncRNA";
NW_011934528.1	Cufflinks	exon	11889	12029	.	+	.	gene_id "XLOC_000106"; transcript_id "LNC_000010"; gene_type "intronic_lncRNA";
NW_011934528.1	Cufflinks	exon	12440	12598	.	+	.	gene_id "XLOC_000106"; transcript_id "LNC_000010"; gene_type "intronic_lncRNA";
NW_011934528.1	Cufflinks	exon	15193	15276	.	+	.	gene_id "XLOC_000106"; transcript_id "LNC_000010"; gene_type "intronic_lncRNA";
NW_011934528.1	Cufflinks	exon	16649	16719	.	+	.	gene_id "XLOC_000106"; transcript_id "LNC_000010"; gene_type "intronic_lncRNA";
NW_011934528.1	Cufflinks	exon	18770	18974	.	+	.	gene_id "XLOC_000106"; transcript_id "LNC_000010"; gene_type "intronic_lncRNA";
NW_011934528.1	Cufflinks	exon	7653	7932	.	+	.	gene_id "XLOC_000106"; transcript_id "LNC_000011"; gene_type "intronic_lncRNA";
NW_011934528.1	Cufflinks	exon	8383	8512	.	+	.	gene_id "XLOC_000106"; transcript_id "LNC_000011"; gene_type "intronic_lncRNA";
NW_011934528.1	Cufflinks	exon	8871	9028	.	+	.	gene_id "XLOC_000106"; transcript_id "LNC_000011"; gene_type "intronic_lncRNA";
NW_011934528.1	Cufflinks	exon	9604	9733	.	+	.	gene_id "XLOC_000106"; transcript_id "LNC_000011"; gene_type "intronic_lncRNA";
NW_011934528.1	Cufflinks	exon	10574	10795	.	+	.	gene_id "XLOC_000106"; transcript_id "LNC_000011"; gene_type "intronic_lncRNA";
NW_011934528.1	Cufflinks	exon	11265	11420	.	+	.	gene_id "XLOC_000106"; transcript_id "LNC_000011"; gene_type "intronic_lncRNA";
NW_011934528.1	Cufflinks	exon	11889	12029	.	+	.	gene_id "XLOC_000106"; transcript_id "LNC_000011"; gene_type "intronic_lncRNA";
NW_011934528.1	Cufflinks	exon	12440	12598	.	+	.	gene_id "XLOC_000106"; transcript_id "LNC_000011"; gene_type "intronic_lncRNA";
NW_011934528.1	Cufflinks	exon	15193	15276	.	+	.	gene_id "XLOC_000106"; transcript_id "LNC_000011"; gene_type "intronic_lncRNA";
NW_011934528.1	Cufflinks	exon	16649	16719	.	+	.	gene_id "XLOC_000106"; transcript_id "LNC_000011"; gene_type "intronic_lncRNA";
NW_011934528.1	Cufflinks	exon	18770	18974	.	+	.	gene_id "XLOC_000106"; transcript_id "LNC_000011"; gene_type "intronic_lncRNA";
NW_011934530.1	Cufflinks	exon	33314	35314	.	+	.	gene_id "XLOC_000112"; transcript_id "LNC_000012"; gene_type "intronic_lncRNA";
NW_011934530.1	Cufflinks	exon	37351	37578	.	+	.	gene_id "XLOC_000112"; transcript_id "LNC_000012"; gene_type "intronic_lncRNA";
NW_011934530.1	Cufflinks	exon	38468	38652	.	+	.	gene_id "XLOC_000112"; transcript_id "LNC_000012"; gene_type "intronic_lncRNA";
NW_011934530.1	Cufflinks	exon	39014	39157	.	+	.	gene_id "XLOC_000112"; transcript_id "LNC_000012"; gene_type "intronic_lncRNA";
NW_011934530.1	Cufflinks	exon	39354	40772	.	+	.	gene_id "XLOC_000112"; transcript_id "LNC_000012"; gene_type "intronic_lncRNA";
NW_011934531.1	Cufflinks	exon	8400	8546	.	+	.	gene_id "XLOC_000125"; transcript_id "LNC_000013"; gene_type "lincRNA";
NW_011934531.1	Cufflinks	exon	12341	12500	.	+	.	gene_id "XLOC_000125"; transcript_id "LNC_000013"; gene_type "lincRNA";
NW_011934533.1	Cufflinks	exon	8204	9130	.	-	.	gene_id "XLOC_000133"; transcript_id "LNC_000014"; gene_type "intronic_lncRNA";
NW_011934533.1	Cufflinks	exon	9381	9558	.	-	.	gene_id "XLOC_000133"; transcript_id "LNC_000014"; gene_type "intronic_lncRNA";
NW_011934533.1	Cufflinks	exon	10568	10691	.	-	.	gene_id "XLOC_000133"; transcript_id "LNC_000014"; gene_type "intronic_lncRNA";
NW_011934533.1	Cufflinks	exon	9214	9245	.	-	.	gene_id "XLOC_000133"; transcript_id "LNC_000015"; gene_type "antisense_lncRNA";
NW_011934533.1	Cufflinks	exon	9266	10468	.	-	.	gene_id "XLOC_000133"; transcript_id "LNC_000015"; gene_type "antisense_lncRNA";
NW_011934534.1	Cufflinks	exon	10163	10305	.	+	.	gene_id "XLOC_000137"; transcript_id "LNC_000016"; gene_type "intronic_lncRNA";
NW_011934534.1	Cufflinks	exon	10943	11057	.	+	.	gene_id "XLOC_000137"; transcript_id "LNC_000016"; gene_type "intronic_lncRNA";
NW_011934534.1	Cufflinks	exon	11242	11310	.	+	.	gene_id "XLOC_000137"; transcript_id "LNC_000016"; gene_type "intronic_lncRNA";
NW_011934534.1	Cufflinks	exon	11569	11664	.	+	.	gene_id "XLOC_000137"; transcript_id "LNC_000016"; gene_type "intronic_lncRNA";
NW_011934534.1	Cufflinks	exon	12291	12367	.	+	.	gene_id "XLOC_000137"; transcript_id "LNC_000016"; gene_type "intronic_lncRNA";
NW_011934534.1	Cufflinks	exon	12508	12541	.	+	.	gene_id "XLOC_000137"; transcript_id "LNC_000016"; gene_type "intronic_lncRNA";
NW_011934534.1	Cufflinks	exon	14511	14607	.	+	.	gene_id "XLOC_000137"; transcript_id "LNC_000016"; gene_type "intronic_lncRNA";
NW_011934534.1	Cufflinks	exon	10165	10305	.	+	.	gene_id "XLOC_000137"; transcript_id "LNC_000017"; gene_type "intronic_lncRNA";
NW_011934534.1	Cufflinks	exon	10943	11057	.	+	.	gene_id "XLOC_000137"; transcript_id "LNC_000017"; gene_type "intronic_lncRNA";
NW_011934534.1	Cufflinks	exon	11242	11310	.	+	.	gene_id "XLOC_000137"; transcript_id "LNC_000017"; gene_type "intronic_lncRNA";
NW_011934534.1	Cufflinks	exon	11569	11664	.	+	.	gene_id "XLOC_000137"; transcript_id "LNC_000017"; gene_type "intronic_lncRNA";
NW_011934534.1	Cufflinks	exon	11795	11820	.	+	.	gene_id "XLOC_000137"; transcript_id "LNC_000017"; gene_type "intronic_lncRNA";
NW_011934534.1	Cufflinks	exon	12291	12367	.	+	.	gene_id "XLOC_000137"; transcript_id "LNC_000017"; gene_type "intronic_lncRNA";
NW_011934534.1	Cufflinks	exon	12508	12541	.	+	.	gene_id "XLOC_000137"; transcript_id "LNC_000017"; gene_type "intronic_lncRNA";
NW_011934534.1	Cufflinks	exon	14511	14610	.	+	.	gene_id "XLOC_000137"; transcript_id "LNC_000017"; gene_type "intronic_lncRNA";
NW_011934534.1	Cufflinks	exon	15836	15934	.	+	.	gene_id "XLOC_000137"; transcript_id "LNC_000017"; gene_type "intronic_lncRNA";
NW_011934534.1	Cufflinks	exon	47570	47701	.	+	.	gene_id "XLOC_000140"; transcript_id "LNC_000018"; gene_type "lincRNA";
NW_011934534.1	Cufflinks	exon	47798	47911	.	+	.	gene_id "XLOC_000140"; transcript_id "LNC_000018"; gene_type "lincRNA";
NW_011934534.1	Cufflinks	exon	20176	20247	.	-	.	gene_id "XLOC_000142"; transcript_id "LNC_000019"; gene_type "intronic_lncRNA";
NW_011934534.1	Cufflinks	exon	20916	21029	.	-	.	gene_id "XLOC_000142"; transcript_id "LNC_000019"; gene_type "intronic_lncRNA";
NW_011934534.1	Cufflinks	exon	21541	21593	.	-	.	gene_id "XLOC_000142"; transcript_id "LNC_000019"; gene_type "intronic_lncRNA";
NW_011934534.1	Cufflinks	exon	23524	23656	.	-	.	gene_id "XLOC_000142"; transcript_id "LNC_000019"; gene_type "intronic_lncRNA";
NW_011934534.1	Cufflinks	exon	24027	24097	.	-	.	gene_id "XLOC_000142"; transcript_id "LNC_000019"; gene_type "intronic_lncRNA";
NW_011934534.1	Cufflinks	exon	34406	34498	.	-	.	gene_id "XLOC_000144"; transcript_id "LNC_000020"; gene_type "intronic_lncRNA";
NW_011934534.1	Cufflinks	exon	36252	36367	.	-	.	gene_id "XLOC_000144"; transcript_id "LNC_000020"; gene_type "intronic_lncRNA";
NW_011934534.1	Cufflinks	exon	36616	36768	.	-	.	gene_id "XLOC_000144"; transcript_id "LNC_000020"; gene_type "intronic_lncRNA";
NW_011934535.1	Cufflinks	exon	2858	2987	.	+	.	gene_id "XLOC_000145"; transcript_id "LNC_000021"; gene_type "intronic_lncRNA";
NW_011934535.1	Cufflinks	exon	3092	3169	.	+	.	gene_id "XLOC_000145"; transcript_id "LNC_000021"; gene_type "intronic_lncRNA";
NW_011934535.1	Cufflinks	exon	3308	3407	.	+	.	gene_id "XLOC_000145"; transcript_id "LNC_000021"; gene_type "intronic_lncRNA";
NW_011934542.1	Cufflinks	exon	15878	15991	.	-	.	gene_id "XLOC_000179"; transcript_id "LNC_000022"; gene_type "intronic_lncRNA";
NW_011934542.1	Cufflinks	exon	18237	18365	.	-	.	gene_id "XLOC_000179"; transcript_id "LNC_000022"; gene_type "intronic_lncRNA";
NW_011934542.1	Cufflinks	exon	18531	18734	.	-	.	gene_id "XLOC_000179"; transcript_id "LNC_000022"; gene_type "intronic_lncRNA";
NW_011934542.1	Cufflinks	exon	18874	19113	.	-	.	gene_id "XLOC_000179"; transcript_id "LNC_000022"; gene_type "intronic_lncRNA";
NW_011934542.1	Cufflinks	exon	15878	15991	.	-	.	gene_id "XLOC_000179"; transcript_id "LNC_000023"; gene_type "intronic_lncRNA";
NW_011934542.1	Cufflinks	exon	17088	17417	.	-	.	gene_id "XLOC_000179"; transcript_id "LNC_000023"; gene_type "intronic_lncRNA";
NW_011934542.1	Cufflinks	exon	17526	18125	.	-	.	gene_id "XLOC_000179"; transcript_id "LNC_000023"; gene_type "intronic_lncRNA";
NW_011934542.1	Cufflinks	exon	18237	18365	.	-	.	gene_id "XLOC_000179"; transcript_id "LNC_000023"; gene_type "intronic_lncRNA";
NW_011934542.1	Cufflinks	exon	18531	18734	.	-	.	gene_id "XLOC_000179"; transcript_id "LNC_000023"; gene_type "intronic_lncRNA";
NW_011934542.1	Cufflinks	exon	18874	19220	.	-	.	gene_id "XLOC_000179"; transcript_id "LNC_000023"; gene_type "intronic_lncRNA";
NW_011934542.1	Cufflinks	exon	26208	26351	.	-	.	gene_id "XLOC_000180"; transcript_id "LNC_000024"; gene_type "intronic_lncRNA";
NW_011934542.1	Cufflinks	exon	30913	31001	.	-	.	gene_id "XLOC_000180"; transcript_id "LNC_000024"; gene_type "intronic_lncRNA";
NW_011934542.1	Cufflinks	exon	32870	32977	.	-	.	gene_id "XLOC_000180"; transcript_id "LNC_000024"; gene_type "intronic_lncRNA";
NW_011934542.1	Cufflinks	exon	35342	35503	.	-	.	gene_id "XLOC_000180"; transcript_id "LNC_000024"; gene_type "intronic_lncRNA";
NW_011934542.1	Cufflinks	exon	37462	37493	.	-	.	gene_id "XLOC_000180"; transcript_id "LNC_000024"; gene_type "intronic_lncRNA";
NW_011934542.1	Cufflinks	exon	26208	26351	.	-	.	gene_id "XLOC_000180"; transcript_id "LNC_000025"; gene_type "intronic_lncRNA";
NW_011934542.1	Cufflinks	exon	30913	31001	.	-	.	gene_id "XLOC_000180"; transcript_id "LNC_000025"; gene_type "intronic_lncRNA";
NW_011934542.1	Cufflinks	exon	32171	32512	.	-	.	gene_id "XLOC_000180"; transcript_id "LNC_000025"; gene_type "intronic_lncRNA";
NW_011934542.1	Cufflinks	exon	32870	32977	.	-	.	gene_id "XLOC_000180"; transcript_id "LNC_000025"; gene_type "intronic_lncRNA";
NW_011934542.1	Cufflinks	exon	35342	35503	.	-	.	gene_id "XLOC_000180"; transcript_id "LNC_000025"; gene_type "intronic_lncRNA";
NW_011934542.1	Cufflinks	exon	38140	38213	.	-	.	gene_id "XLOC_000180"; transcript_id "LNC_000025"; gene_type "intronic_lncRNA";
NW_011934542.1	Cufflinks	exon	40185	40202	.	-	.	gene_id "XLOC_000180"; transcript_id "LNC_000025"; gene_type "intronic_lncRNA";
NW_011934542.1	Cufflinks	exon	26208	26351	.	-	.	gene_id "XLOC_000180"; transcript_id "LNC_000026"; gene_type "intronic_lncRNA";
NW_011934542.1	Cufflinks	exon	30913	31001	.	-	.	gene_id "XLOC_000180"; transcript_id "LNC_000026"; gene_type "intronic_lncRNA";
NW_011934542.1	Cufflinks	exon	32171	32512	.	-	.	gene_id "XLOC_000180"; transcript_id "LNC_000026"; gene_type "intronic_lncRNA";
NW_011934542.1	Cufflinks	exon	32870	32977	.	-	.	gene_id "XLOC_000180"; transcript_id "LNC_000026"; gene_type "intronic_lncRNA";
NW_011934542.1	Cufflinks	exon	35342	35503	.	-	.	gene_id "XLOC_000180"; transcript_id "LNC_000026"; gene_type "intronic_lncRNA";
NW_011934542.1	Cufflinks	exon	37462	37545	.	-	.	gene_id "XLOC_000180"; transcript_id "LNC_000026"; gene_type "intronic_lncRNA";
NW_011934542.1	Cufflinks	exon	38140	38213	.	-	.	gene_id "XLOC_000180"; transcript_id "LNC_000026"; gene_type "intronic_lncRNA";
NW_011934542.1	Cufflinks	exon	40185	40351	.	-	.	gene_id "XLOC_000180"; transcript_id "LNC_000026"; gene_type "intronic_lncRNA";
NW_011934544.1	Cufflinks	exon	14642	14813	.	+	.	gene_id "XLOC_000183"; transcript_id "LNC_000027"; gene_type "lincRNA";
NW_011934544.1	Cufflinks	exon	15308	15319	.	+	.	gene_id "XLOC_000183"; transcript_id "LNC_000027"; gene_type "lincRNA";
NW_011934544.1	Cufflinks	exon	15424	15473	.	+	.	gene_id "XLOC_000183"; transcript_id "LNC_000027"; gene_type "lincRNA";
NW_011934544.1	Cufflinks	exon	21918	23025	.	-	.	gene_id "XLOC_000195"; transcript_id "LNC_000028"; gene_type "lincRNA";
NW_011934544.1	Cufflinks	exon	23092	25879	.	-	.	gene_id "XLOC_000195"; transcript_id "LNC_000028"; gene_type "lincRNA";
NW_011934546.1	Cufflinks	exon	13106	14323	.	+	.	gene_id "XLOC_000204"; transcript_id "LNC_000029"; gene_type "lincRNA";
NW_011934546.1	Cufflinks	exon	14368	14676	.	+	.	gene_id "XLOC_000204"; transcript_id "LNC_000029"; gene_type "lincRNA";
NW_011934546.1	Cufflinks	exon	13107	13977	.	+	.	gene_id "XLOC_000204"; transcript_id "LNC_000030"; gene_type "lincRNA";
NW_011934546.1	Cufflinks	exon	14004	14312	.	+	.	gene_id "XLOC_000204"; transcript_id "LNC_000030"; gene_type "lincRNA";
NW_011934546.1	Cufflinks	exon	14359	14676	.	+	.	gene_id "XLOC_000204"; transcript_id "LNC_000030"; gene_type "lincRNA";
NW_011934546.1	Cufflinks	exon	13099	13966	.	-	.	gene_id "XLOC_000206"; transcript_id "LNC_000031"; gene_type "lincRNA";
NW_011934546.1	Cufflinks	exon	14046	14616	.	-	.	gene_id "XLOC_000206"; transcript_id "LNC_000031"; gene_type "lincRNA";
NW_011934548.1	Cufflinks	exon	32940	33099	.	-	.	gene_id "XLOC_000222"; transcript_id "LNC_000032"; gene_type "intronic_lncRNA";
NW_011934548.1	Cufflinks	exon	33529	33560	.	-	.	gene_id "XLOC_000222"; transcript_id "LNC_000032"; gene_type "intronic_lncRNA";
NW_011934548.1	Cufflinks	exon	33853	33920	.	-	.	gene_id "XLOC_000222"; transcript_id "LNC_000032"; gene_type "intronic_lncRNA";
NW_011934550.1	Cufflinks	exon	4	59	.	-	.	gene_id "XLOC_000239"; transcript_id "LNC_000033"; gene_type "lincRNA";
NW_011934550.1	Cufflinks	exon	200	622	.	-	.	gene_id "XLOC_000239"; transcript_id "LNC_000033"; gene_type "lincRNA";
NW_011934551.1	Cufflinks	exon	24047	27024	.	+	.	gene_id "XLOC_000242"; transcript_id "LNC_000034"; gene_type "lincRNA";
NW_011934551.1	Cufflinks	exon	27642	29425	.	+	.	gene_id "XLOC_000242"; transcript_id "LNC_000034"; gene_type "lincRNA";
NW_011934551.1	Cufflinks	exon	15862	15911	.	-	.	gene_id "XLOC_000244"; transcript_id "LNC_000035"; gene_type "intronic_lncRNA";
NW_011934551.1	Cufflinks	exon	16015	16051	.	-	.	gene_id "XLOC_000244"; transcript_id "LNC_000035"; gene_type "intronic_lncRNA";
NW_011934551.1	Cufflinks	exon	16141	16458	.	-	.	gene_id "XLOC_000244"; transcript_id "LNC_000035"; gene_type "intronic_lncRNA";
NW_011934551.1	Cufflinks	exon	17775	17914	.	-	.	gene_id "XLOC_000244"; transcript_id "LNC_000035"; gene_type "intronic_lncRNA";
NW_011934551.1	Cufflinks	exon	18611	18647	.	-	.	gene_id "XLOC_000244"; transcript_id "LNC_000035"; gene_type "intronic_lncRNA";
NW_011934553.1	Cufflinks	exon	10956	11310	.	-	.	gene_id "XLOC_000263"; transcript_id "LNC_000036"; gene_type "lincRNA";
NW_011934553.1	Cufflinks	exon	15554	16302	.	-	.	gene_id "XLOC_000263"; transcript_id "LNC_000036"; gene_type "lincRNA";
NW_011934553.1	Cufflinks	exon	25844	25892	.	-	.	gene_id "XLOC_000265"; transcript_id "LNC_000037"; gene_type "intronic_lncRNA";
NW_011934553.1	Cufflinks	exon	28275	28377	.	-	.	gene_id "XLOC_000265"; transcript_id "LNC_000037"; gene_type "intronic_lncRNA";
NW_011934553.1	Cufflinks	exon	28496	28543	.	-	.	gene_id "XLOC_000265"; transcript_id "LNC_000037"; gene_type "intronic_lncRNA";
NW_011934553.1	Cufflinks	exon	28736	28827	.	-	.	gene_id "XLOC_000265"; transcript_id "LNC_000037"; gene_type "intronic_lncRNA";
NW_011934553.1	Cufflinks	exon	29679	29788	.	-	.	gene_id "XLOC_000265"; transcript_id "LNC_000037"; gene_type "intronic_lncRNA";
NW_011934553.1	Cufflinks	exon	35455	37484	.	-	.	gene_id "XLOC_000267"; transcript_id "LNC_000038"; gene_type "lincRNA";
NW_011934553.1	Cufflinks	exon	37506	38164	.	-	.	gene_id "XLOC_000267"; transcript_id "LNC_000038"; gene_type "lincRNA";
NW_011934555.1	Cufflinks	exon	38156	38876	.	+	.	gene_id "XLOC_000270"; transcript_id "LNC_000039"; gene_type "intronic_lncRNA";
NW_011934555.1	Cufflinks	exon	50594	50728	.	+	.	gene_id "XLOC_000270"; transcript_id "LNC_000039"; gene_type "intronic_lncRNA";
NW_011934555.1	Cufflinks	exon	52354	52590	.	+	.	gene_id "XLOC_000270"; transcript_id "LNC_000039"; gene_type "intronic_lncRNA";
NW_011934555.1	Cufflinks	exon	53129	53357	.	+	.	gene_id "XLOC_000271"; transcript_id "LNC_000040"; gene_type "lincRNA";
NW_011934555.1	Cufflinks	exon	54246	54287	.	+	.	gene_id "XLOC_000271"; transcript_id "LNC_000040"; gene_type "lincRNA";
NW_011934557.1	Cufflinks	exon	9182	9636	.	+	.	gene_id "XLOC_000277"; transcript_id "LNC_000041"; gene_type "intronic_lncRNA";
NW_011934557.1	Cufflinks	exon	12180	12667	.	+	.	gene_id "XLOC_000277"; transcript_id "LNC_000041"; gene_type "intronic_lncRNA";
NW_011934557.1	Cufflinks	exon	13680	13995	.	+	.	gene_id "XLOC_000277"; transcript_id "LNC_000041"; gene_type "intronic_lncRNA";
NW_011934557.1	Cufflinks	exon	16828	16947	.	+	.	gene_id "XLOC_000277"; transcript_id "LNC_000041"; gene_type "intronic_lncRNA";
NW_011934557.1	Cufflinks	exon	17047	17121	.	+	.	gene_id "XLOC_000277"; transcript_id "LNC_000041"; gene_type "intronic_lncRNA";
NW_011934557.1	Cufflinks	exon	17232	17312	.	+	.	gene_id "XLOC_000277"; transcript_id "LNC_000041"; gene_type "intronic_lncRNA";
NW_011934557.1	Cufflinks	exon	17421	17579	.	+	.	gene_id "XLOC_000277"; transcript_id "LNC_000041"; gene_type "intronic_lncRNA";
NW_011934557.1	Cufflinks	exon	17717	17821	.	+	.	gene_id "XLOC_000277"; transcript_id "LNC_000041"; gene_type "intronic_lncRNA";
NW_011934557.1	Cufflinks	exon	17919	18299	.	+	.	gene_id "XLOC_000277"; transcript_id "LNC_000041"; gene_type "intronic_lncRNA";
NW_011934557.1	Cufflinks	exon	11413	11515	.	+	.	gene_id "XLOC_000277"; transcript_id "LNC_000042"; gene_type "intronic_lncRNA";
NW_011934557.1	Cufflinks	exon	12180	12667	.	+	.	gene_id "XLOC_000277"; transcript_id "LNC_000042"; gene_type "intronic_lncRNA";
NW_011934557.1	Cufflinks	exon	13680	13995	.	+	.	gene_id "XLOC_000277"; transcript_id "LNC_000042"; gene_type "intronic_lncRNA";
NW_011934557.1	Cufflinks	exon	16828	16947	.	+	.	gene_id "XLOC_000277"; transcript_id "LNC_000042"; gene_type "intronic_lncRNA";
NW_011934557.1	Cufflinks	exon	17047	17121	.	+	.	gene_id "XLOC_000277"; transcript_id "LNC_000042"; gene_type "intronic_lncRNA";
NW_011934557.1	Cufflinks	exon	17232	17312	.	+	.	gene_id "XLOC_000277"; transcript_id "LNC_000042"; gene_type "intronic_lncRNA";
NW_011934557.1	Cufflinks	exon	17421	17579	.	+	.	gene_id "XLOC_000277"; transcript_id "LNC_000042"; gene_type "intronic_lncRNA";
NW_011934557.1	Cufflinks	exon	17717	17821	.	+	.	gene_id "XLOC_000277"; transcript_id "LNC_000042"; gene_type "intronic_lncRNA";
NW_011934557.1	Cufflinks	exon	17919	18299	.	+	.	gene_id "XLOC_000277"; transcript_id "LNC_000042"; gene_type "intronic_lncRNA";
NW_011934557.1	Cufflinks	exon	11431	12667	.	+	.	gene_id "XLOC_000277"; transcript_id "LNC_000043"; gene_type "intronic_lncRNA";
NW_011934557.1	Cufflinks	exon	13680	13995	.	+	.	gene_id "XLOC_000277"; transcript_id "LNC_000043"; gene_type "intronic_lncRNA";
NW_011934557.1	Cufflinks	exon	16828	16947	.	+	.	gene_id "XLOC_000277"; transcript_id "LNC_000043"; gene_type "intronic_lncRNA";
NW_011934557.1	Cufflinks	exon	17047	17121	.	+	.	gene_id "XLOC_000277"; transcript_id "LNC_000043"; gene_type "intronic_lncRNA";
NW_011934557.1	Cufflinks	exon	17232	17312	.	+	.	gene_id "XLOC_000277"; transcript_id "LNC_000043"; gene_type "intronic_lncRNA";
NW_011934557.1	Cufflinks	exon	17421	17579	.	+	.	gene_id "XLOC_000277"; transcript_id "LNC_000043"; gene_type "intronic_lncRNA";
NW_011934557.1	Cufflinks	exon	17717	17821	.	+	.	gene_id "XLOC_000277"; transcript_id "LNC_000043"; gene_type "intronic_lncRNA";
NW_011934557.1	Cufflinks	exon	17919	18299	.	+	.	gene_id "XLOC_000277"; transcript_id "LNC_000043"; gene_type "intronic_lncRNA";
NW_011934557.1	Cufflinks	exon	54236	54460	.	+	.	gene_id "XLOC_000282"; transcript_id "LNC_000044"; gene_type "intronic_lncRNA";
NW_011934557.1	Cufflinks	exon	55389	55444	.	+	.	gene_id "XLOC_000282"; transcript_id "LNC_000044"; gene_type "intronic_lncRNA";
NW_011934557.1	Cufflinks	exon	55936	56074	.	+	.	gene_id "XLOC_000282"; transcript_id "LNC_000044"; gene_type "intronic_lncRNA";
NW_011934557.1	Cufflinks	exon	57281	57360	.	+	.	gene_id "XLOC_000282"; transcript_id "LNC_000044"; gene_type "intronic_lncRNA";
NW_011934557.1	Cufflinks	exon	2166	2417	.	-	.	gene_id "XLOC_000283"; transcript_id "LNC_000045"; gene_type "intronic_lncRNA";
NW_011934557.1	Cufflinks	exon	2550	2571	.	-	.	gene_id "XLOC_000283"; transcript_id "LNC_000045"; gene_type "intronic_lncRNA";
NW_011934557.1	Cufflinks	exon	42099	42149	.	-	.	gene_id "XLOC_000287"; transcript_id "LNC_000046"; gene_type "lincRNA";
NW_011934557.1	Cufflinks	exon	42214	43594	.	-	.	gene_id "XLOC_000287"; transcript_id "LNC_000046"; gene_type "lincRNA";
NW_011934557.1	Cufflinks	exon	46765	47117	.	-	.	gene_id "XLOC_000287"; transcript_id "LNC_000046"; gene_type "lincRNA";
NW_011934558.1	Cufflinks	exon	1527	2782	.	+	.	gene_id "XLOC_000291"; transcript_id "LNC_000047"; gene_type "intronic_lncRNA";
NW_011934558.1	Cufflinks	exon	3714	3860	.	+	.	gene_id "XLOC_000291"; transcript_id "LNC_000047"; gene_type "intronic_lncRNA";
NW_011934558.1	Cufflinks	exon	4291	4450	.	+	.	gene_id "XLOC_000291"; transcript_id "LNC_000047"; gene_type "intronic_lncRNA";
NW_011934558.1	Cufflinks	exon	4929	5119	.	+	.	gene_id "XLOC_000291"; transcript_id "LNC_000047"; gene_type "intronic_lncRNA";
NW_011934558.1	Cufflinks	exon	6346	6562	.	+	.	gene_id "XLOC_000291"; transcript_id "LNC_000047"; gene_type "intronic_lncRNA";
NW_011934558.1	Cufflinks	exon	6828	8857	.	+	.	gene_id "XLOC_000291"; transcript_id "LNC_000047"; gene_type "intronic_lncRNA";
NW_011934558.1	Cufflinks	exon	8973	9626	.	+	.	gene_id "XLOC_000291"; transcript_id "LNC_000047"; gene_type "intronic_lncRNA";
NW_011934558.1	Cufflinks	exon	9763	9978	.	+	.	gene_id "XLOC_000291"; transcript_id "LNC_000047"; gene_type "intronic_lncRNA";
NW_011934558.1	Cufflinks	exon	10337	10514	.	+	.	gene_id "XLOC_000291"; transcript_id "LNC_000047"; gene_type "intronic_lncRNA";
NW_011934558.1	Cufflinks	exon	10757	10899	.	+	.	gene_id "XLOC_000291"; transcript_id "LNC_000047"; gene_type "intronic_lncRNA";
NW_011934558.1	Cufflinks	exon	11115	11168	.	+	.	gene_id "XLOC_000291"; transcript_id "LNC_000047"; gene_type "intronic_lncRNA";
NW_011934558.1	Cufflinks	exon	11441	11566	.	+	.	gene_id "XLOC_000291"; transcript_id "LNC_000047"; gene_type "intronic_lncRNA";
NW_011934558.1	Cufflinks	exon	11936	12051	.	+	.	gene_id "XLOC_000291"; transcript_id "LNC_000047"; gene_type "intronic_lncRNA";
NW_011934558.1	Cufflinks	exon	12182	12353	.	+	.	gene_id "XLOC_000291"; transcript_id "LNC_000047"; gene_type "intronic_lncRNA";
NW_011934558.1	Cufflinks	exon	12590	12815	.	+	.	gene_id "XLOC_000291"; transcript_id "LNC_000047"; gene_type "intronic_lncRNA";
NW_011934558.1	Cufflinks	exon	13076	13183	.	+	.	gene_id "XLOC_000291"; transcript_id "LNC_000047"; gene_type "intronic_lncRNA";
NW_011934558.1	Cufflinks	exon	13277	13510	.	+	.	gene_id "XLOC_000291"; transcript_id "LNC_000047"; gene_type "intronic_lncRNA";
NW_011934558.1	Cufflinks	exon	14215	14302	.	+	.	gene_id "XLOC_000291"; transcript_id "LNC_000047"; gene_type "intronic_lncRNA";
NW_011934558.1	Cufflinks	exon	14439	14525	.	+	.	gene_id "XLOC_000291"; transcript_id "LNC_000047"; gene_type "intronic_lncRNA";
NW_011934558.1	Cufflinks	exon	14636	14721	.	+	.	gene_id "XLOC_000291"; transcript_id "LNC_000047"; gene_type "intronic_lncRNA";
NW_011934558.1	Cufflinks	exon	14999	15065	.	+	.	gene_id "XLOC_000291"; transcript_id "LNC_000047"; gene_type "intronic_lncRNA";
NW_011934558.1	Cufflinks	exon	15309	15361	.	+	.	gene_id "XLOC_000291"; transcript_id "LNC_000047"; gene_type "intronic_lncRNA";
NW_011934558.1	Cufflinks	exon	15477	15533	.	+	.	gene_id "XLOC_000291"; transcript_id "LNC_000047"; gene_type "intronic_lncRNA";
NW_011934558.1	Cufflinks	exon	16348	16464	.	+	.	gene_id "XLOC_000291"; transcript_id "LNC_000047"; gene_type "intronic_lncRNA";
NW_011934558.1	Cufflinks	exon	16766	16924	.	+	.	gene_id "XLOC_000291"; transcript_id "LNC_000047"; gene_type "intronic_lncRNA";
NW_011934558.1	Cufflinks	exon	17588	17777	.	+	.	gene_id "XLOC_000291"; transcript_id "LNC_000047"; gene_type "intronic_lncRNA";
NW_011934558.1	Cufflinks	exon	19671	19789	.	+	.	gene_id "XLOC_000291"; transcript_id "LNC_000047"; gene_type "intronic_lncRNA";
NW_011934558.1	Cufflinks	exon	23612	23786	.	+	.	gene_id "XLOC_000291"; transcript_id "LNC_000047"; gene_type "intronic_lncRNA";
NW_011934558.1	Cufflinks	exon	33846	33939	.	+	.	gene_id "XLOC_000291"; transcript_id "LNC_000047"; gene_type "intronic_lncRNA";
NW_011934558.1	Cufflinks	exon	1528	2782	.	+	.	gene_id "XLOC_000291"; transcript_id "LNC_000048"; gene_type "intronic_lncRNA";
NW_011934558.1	Cufflinks	exon	4291	4450	.	+	.	gene_id "XLOC_000291"; transcript_id "LNC_000048"; gene_type "intronic_lncRNA";
NW_011934558.1	Cufflinks	exon	4929	5119	.	+	.	gene_id "XLOC_000291"; transcript_id "LNC_000048"; gene_type "intronic_lncRNA";
NW_011934558.1	Cufflinks	exon	6346	6562	.	+	.	gene_id "XLOC_000291"; transcript_id "LNC_000048"; gene_type "intronic_lncRNA";
NW_011934558.1	Cufflinks	exon	6828	8857	.	+	.	gene_id "XLOC_000291"; transcript_id "LNC_000048"; gene_type "intronic_lncRNA";
NW_011934558.1	Cufflinks	exon	8973	9626	.	+	.	gene_id "XLOC_000291"; transcript_id "LNC_000048"; gene_type "intronic_lncRNA";
NW_011934558.1	Cufflinks	exon	9763	9978	.	+	.	gene_id "XLOC_000291"; transcript_id "LNC_000048"; gene_type "intronic_lncRNA";
NW_011934558.1	Cufflinks	exon	10337	10514	.	+	.	gene_id "XLOC_000291"; transcript_id "LNC_000048"; gene_type "intronic_lncRNA";
NW_011934558.1	Cufflinks	exon	10757	10899	.	+	.	gene_id "XLOC_000291"; transcript_id "LNC_000048"; gene_type "intronic_lncRNA";
NW_011934558.1	Cufflinks	exon	11115	11168	.	+	.	gene_id "XLOC_000291"; transcript_id "LNC_000048"; gene_type "intronic_lncRNA";
NW_011934558.1	Cufflinks	exon	11441	11566	.	+	.	gene_id "XLOC_000291"; transcript_id "LNC_000048"; gene_type "intronic_lncRNA";
NW_011934558.1	Cufflinks	exon	11936	12051	.	+	.	gene_id "XLOC_000291"; transcript_id "LNC_000048"; gene_type "intronic_lncRNA";
NW_011934558.1	Cufflinks	exon	12182	12353	.	+	.	gene_id "XLOC_000291"; transcript_id "LNC_000048"; gene_type "intronic_lncRNA";
NW_011934558.1	Cufflinks	exon	12590	12815	.	+	.	gene_id "XLOC_000291"; transcript_id "LNC_000048"; gene_type "intronic_lncRNA";
NW_011934558.1	Cufflinks	exon	13076	13183	.	+	.	gene_id "XLOC_000291"; transcript_id "LNC_000048"; gene_type "intronic_lncRNA";
NW_011934558.1	Cufflinks	exon	13277	13510	.	+	.	gene_id "XLOC_000291"; transcript_id "LNC_000048"; gene_type "intronic_lncRNA";
NW_011934558.1	Cufflinks	exon	14215	14302	.	+	.	gene_id "XLOC_000291"; transcript_id "LNC_000048"; gene_type "intronic_lncRNA";
NW_011934558.1	Cufflinks	exon	14439	14525	.	+	.	gene_id "XLOC_000291"; transcript_id "LNC_000048"; gene_type "intronic_lncRNA";
NW_011934558.1	Cufflinks	exon	14636	14721	.	+	.	gene_id "XLOC_000291"; transcript_id "LNC_000048"; gene_type "intronic_lncRNA";
NW_011934558.1	Cufflinks	exon	14999	15065	.	+	.	gene_id "XLOC_000291"; transcript_id "LNC_000048"; gene_type "intronic_lncRNA";
NW_011934558.1	Cufflinks	exon	15309	15361	.	+	.	gene_id "XLOC_000291"; transcript_id "LNC_000048"; gene_type "intronic_lncRNA";
NW_011934558.1	Cufflinks	exon	15477	15533	.	+	.	gene_id "XLOC_000291"; transcript_id "LNC_000048"; gene_type "intronic_lncRNA";
NW_011934558.1	Cufflinks	exon	16348	16464	.	+	.	gene_id "XLOC_000291"; transcript_id "LNC_000048"; gene_type "intronic_lncRNA";
NW_011934558.1	Cufflinks	exon	16766	16924	.	+	.	gene_id "XLOC_000291"; transcript_id "LNC_000048"; gene_type "intronic_lncRNA";
NW_011934558.1	Cufflinks	exon	17588	17777	.	+	.	gene_id "XLOC_000291"; transcript_id "LNC_000048"; gene_type "intronic_lncRNA";
NW_011934558.1	Cufflinks	exon	19671	19789	.	+	.	gene_id "XLOC_000291"; transcript_id "LNC_000048"; gene_type "intronic_lncRNA";
NW_011934558.1	Cufflinks	exon	23612	23786	.	+	.	gene_id "XLOC_000291"; transcript_id "LNC_000048"; gene_type "intronic_lncRNA";
NW_011934558.1	Cufflinks	exon	33846	33939	.	+	.	gene_id "XLOC_000291"; transcript_id "LNC_000048"; gene_type "intronic_lncRNA";
NW_011934558.1	Cufflinks	exon	35356	35566	.	+	.	gene_id "XLOC_000293"; transcript_id "LNC_000049"; gene_type "intronic_lncRNA";
NW_011934558.1	Cufflinks	exon	35792	35864	.	+	.	gene_id "XLOC_000293"; transcript_id "LNC_000049"; gene_type "intronic_lncRNA";
NW_011934558.1	Cufflinks	exon	36032	36175	.	+	.	gene_id "XLOC_000293"; transcript_id "LNC_000049"; gene_type "intronic_lncRNA";
NW_011934558.1	Cufflinks	exon	36260	36352	.	+	.	gene_id "XLOC_000293"; transcript_id "LNC_000049"; gene_type "intronic_lncRNA";
NW_011934558.1	Cufflinks	exon	36470	36617	.	+	.	gene_id "XLOC_000293"; transcript_id "LNC_000049"; gene_type "intronic_lncRNA";
NW_011934558.1	Cufflinks	exon	36739	36835	.	+	.	gene_id "XLOC_000293"; transcript_id "LNC_000049"; gene_type "intronic_lncRNA";
NW_011934558.1	Cufflinks	exon	36994	37076	.	+	.	gene_id "XLOC_000293"; transcript_id "LNC_000049"; gene_type "intronic_lncRNA";
NW_011934558.1	Cufflinks	exon	37198	37357	.	+	.	gene_id "XLOC_000293"; transcript_id "LNC_000049"; gene_type "intronic_lncRNA";
NW_011934558.1	Cufflinks	exon	37835	37945	.	+	.	gene_id "XLOC_000293"; transcript_id "LNC_000049"; gene_type "intronic_lncRNA";
NW_011934558.1	Cufflinks	exon	38039	38142	.	+	.	gene_id "XLOC_000293"; transcript_id "LNC_000049"; gene_type "intronic_lncRNA";
NW_011934558.1	Cufflinks	exon	38789	38902	.	+	.	gene_id "XLOC_000293"; transcript_id "LNC_000049"; gene_type "intronic_lncRNA";
NW_011934558.1	Cufflinks	exon	39004	39063	.	+	.	gene_id "XLOC_000293"; transcript_id "LNC_000049"; gene_type "intronic_lncRNA";
NW_011934558.1	Cufflinks	exon	39327	39461	.	+	.	gene_id "XLOC_000293"; transcript_id "LNC_000049"; gene_type "intronic_lncRNA";
NW_011934558.1	Cufflinks	exon	39648	39711	.	+	.	gene_id "XLOC_000293"; transcript_id "LNC_000049"; gene_type "intronic_lncRNA";
NW_011934558.1	Cufflinks	exon	41634	41934	.	+	.	gene_id "XLOC_000293"; transcript_id "LNC_000049"; gene_type "intronic_lncRNA";
NW_011934558.1	Cufflinks	exon	63605	64014	.	+	.	gene_id "XLOC_000297"; transcript_id "LNC_000050"; gene_type "intronic_lncRNA";
NW_011934558.1	Cufflinks	exon	64234	64394	.	+	.	gene_id "XLOC_000297"; transcript_id "LNC_000050"; gene_type "intronic_lncRNA";
NW_011934558.1	Cufflinks	exon	64627	64921	.	+	.	gene_id "XLOC_000297"; transcript_id "LNC_000050"; gene_type "intronic_lncRNA";
NW_011934558.1	Cufflinks	exon	65086	65322	.	+	.	gene_id "XLOC_000297"; transcript_id "LNC_000050"; gene_type "intronic_lncRNA";
NW_011934558.1	Cufflinks	exon	65792	66894	.	+	.	gene_id "XLOC_000297"; transcript_id "LNC_000050"; gene_type "intronic_lncRNA";
NW_011934558.1	Cufflinks	exon	42078	42181	.	-	.	gene_id "XLOC_000301"; transcript_id "LNC_000051"; gene_type "intronic_lncRNA";
NW_011934558.1	Cufflinks	exon	45570	45819	.	-	.	gene_id "XLOC_000301"; transcript_id "LNC_000051"; gene_type "intronic_lncRNA";
NW_011934558.1	Cufflinks	exon	47560	47614	.	-	.	gene_id "XLOC_000301"; transcript_id "LNC_000051"; gene_type "intronic_lncRNA";
NW_011934558.1	Cufflinks	exon	47746	47874	.	-	.	gene_id "XLOC_000301"; transcript_id "LNC_000051"; gene_type "intronic_lncRNA";
NW_011934558.1	Cufflinks	exon	48109	48258	.	-	.	gene_id "XLOC_000301"; transcript_id "LNC_000051"; gene_type "intronic_lncRNA";
NW_011934558.1	Cufflinks	exon	48510	48634	.	-	.	gene_id "XLOC_000301"; transcript_id "LNC_000051"; gene_type "intronic_lncRNA";
NW_011934558.1	Cufflinks	exon	51068	51157	.	-	.	gene_id "XLOC_000301"; transcript_id "LNC_000051"; gene_type "intronic_lncRNA";
NW_011934558.1	Cufflinks	exon	51244	51342	.	-	.	gene_id "XLOC_000301"; transcript_id "LNC_000051"; gene_type "intronic_lncRNA";
NW_011934558.1	Cufflinks	exon	51432	51548	.	-	.	gene_id "XLOC_000301"; transcript_id "LNC_000051"; gene_type "intronic_lncRNA";
NW_011934558.1	Cufflinks	exon	51824	51942	.	-	.	gene_id "XLOC_000301"; transcript_id "LNC_000051"; gene_type "intronic_lncRNA";
NW_011934558.1	Cufflinks	exon	52228	52409	.	-	.	gene_id "XLOC_000301"; transcript_id "LNC_000051"; gene_type "intronic_lncRNA";
NW_011934558.1	Cufflinks	exon	52787	52936	.	-	.	gene_id "XLOC_000301"; transcript_id "LNC_000051"; gene_type "intronic_lncRNA";
NW_011934558.1	Cufflinks	exon	53280	53544	.	-	.	gene_id "XLOC_000301"; transcript_id "LNC_000051"; gene_type "intronic_lncRNA";
NW_011934558.1	Cufflinks	exon	53634	53862	.	-	.	gene_id "XLOC_000301"; transcript_id "LNC_000051"; gene_type "intronic_lncRNA";
NW_011934558.1	Cufflinks	exon	54103	54351	.	-	.	gene_id "XLOC_000301"; transcript_id "LNC_000051"; gene_type "intronic_lncRNA";
NW_011934558.1	Cufflinks	exon	42078	42186	.	-	.	gene_id "XLOC_000301"; transcript_id "LNC_000052"; gene_type "intronic_lncRNA";
NW_011934558.1	Cufflinks	exon	45570	45819	.	-	.	gene_id "XLOC_000301"; transcript_id "LNC_000052"; gene_type "intronic_lncRNA";
NW_011934558.1	Cufflinks	exon	47560	47614	.	-	.	gene_id "XLOC_000301"; transcript_id "LNC_000052"; gene_type "intronic_lncRNA";
NW_011934558.1	Cufflinks	exon	47746	47874	.	-	.	gene_id "XLOC_000301"; transcript_id "LNC_000052"; gene_type "intronic_lncRNA";
NW_011934558.1	Cufflinks	exon	48109	48258	.	-	.	gene_id "XLOC_000301"; transcript_id "LNC_000052"; gene_type "intronic_lncRNA";
NW_011934558.1	Cufflinks	exon	48510	48634	.	-	.	gene_id "XLOC_000301"; transcript_id "LNC_000052"; gene_type "intronic_lncRNA";
NW_011934558.1	Cufflinks	exon	51068	51157	.	-	.	gene_id "XLOC_000301"; transcript_id "LNC_000052"; gene_type "intronic_lncRNA";
NW_011934558.1	Cufflinks	exon	51244	51342	.	-	.	gene_id "XLOC_000301"; transcript_id "LNC_000052"; gene_type "intronic_lncRNA";
NW_011934558.1	Cufflinks	exon	51432	51548	.	-	.	gene_id "XLOC_000301"; transcript_id "LNC_000052"; gene_type "intronic_lncRNA";
NW_011934558.1	Cufflinks	exon	51824	51942	.	-	.	gene_id "XLOC_000301"; transcript_id "LNC_000052"; gene_type "intronic_lncRNA";
NW_011934558.1	Cufflinks	exon	52228	52409	.	-	.	gene_id "XLOC_000301"; transcript_id "LNC_000052"; gene_type "intronic_lncRNA";
NW_011934558.1	Cufflinks	exon	52787	52936	.	-	.	gene_id "XLOC_000301"; transcript_id "LNC_000052"; gene_type "intronic_lncRNA";
NW_011934558.1	Cufflinks	exon	53280	53544	.	-	.	gene_id "XLOC_000301"; transcript_id "LNC_000052"; gene_type "intronic_lncRNA";
NW_011934558.1	Cufflinks	exon	53634	53862	.	-	.	gene_id "XLOC_000301"; transcript_id "LNC_000052"; gene_type "intronic_lncRNA";
NW_011934558.1	Cufflinks	exon	54103	54351	.	-	.	gene_id "XLOC_000301"; transcript_id "LNC_000052"; gene_type "intronic_lncRNA";
NW_011934558.1	Cufflinks	exon	90036	90177	.	-	.	gene_id "XLOC_000306"; transcript_id "LNC_000053"; gene_type "intronic_lncRNA";
NW_011934558.1	Cufflinks	exon	90372	90479	.	-	.	gene_id "XLOC_000306"; transcript_id "LNC_000053"; gene_type "intronic_lncRNA";
NW_011934558.1	Cufflinks	exon	90751	90813	.	-	.	gene_id "XLOC_000306"; transcript_id "LNC_000053"; gene_type "intronic_lncRNA";
NW_011934558.1	Cufflinks	exon	90907	90965	.	-	.	gene_id "XLOC_000306"; transcript_id "LNC_000053"; gene_type "intronic_lncRNA";
NW_011934558.1	Cufflinks	exon	91097	91206	.	-	.	gene_id "XLOC_000306"; transcript_id "LNC_000053"; gene_type "intronic_lncRNA";
NW_011934558.1	Cufflinks	exon	91380	91492	.	-	.	gene_id "XLOC_000306"; transcript_id "LNC_000053"; gene_type "intronic_lncRNA";
NW_011934558.1	Cufflinks	exon	91610	91683	.	-	.	gene_id "XLOC_000306"; transcript_id "LNC_000053"; gene_type "intronic_lncRNA";
NW_011934558.1	Cufflinks	exon	91819	91989	.	-	.	gene_id "XLOC_000306"; transcript_id "LNC_000053"; gene_type "intronic_lncRNA";
NW_011934558.1	Cufflinks	exon	92154	92337	.	-	.	gene_id "XLOC_000306"; transcript_id "LNC_000053"; gene_type "intronic_lncRNA";
NW_011934558.1	Cufflinks	exon	94993	95153	.	-	.	gene_id "XLOC_000306"; transcript_id "LNC_000053"; gene_type "intronic_lncRNA";
NW_011934558.1	Cufflinks	exon	95443	95526	.	-	.	gene_id "XLOC_000306"; transcript_id "LNC_000053"; gene_type "intronic_lncRNA";
NW_011934558.1	Cufflinks	exon	95746	95850	.	-	.	gene_id "XLOC_000306"; transcript_id "LNC_000053"; gene_type "intronic_lncRNA";
NW_011934558.1	Cufflinks	exon	96257	96304	.	-	.	gene_id "XLOC_000306"; transcript_id "LNC_000053"; gene_type "intronic_lncRNA";
NW_011934559.1	Cufflinks	exon	63224	63297	.	+	.	gene_id "XLOC_000312"; transcript_id "LNC_000054"; gene_type "lincRNA";
NW_011934559.1	Cufflinks	exon	63430	63779	.	+	.	gene_id "XLOC_000312"; transcript_id "LNC_000054"; gene_type "lincRNA";
NW_011934559.1	Cufflinks	exon	27664	27739	.	-	.	gene_id "XLOC_000316"; transcript_id "LNC_000055"; gene_type "intronic_lncRNA";
NW_011934559.1	Cufflinks	exon	27898	28053	.	-	.	gene_id "XLOC_000316"; transcript_id "LNC_000055"; gene_type "intronic_lncRNA";
NW_011934559.1	Cufflinks	exon	31495	31552	.	-	.	gene_id "XLOC_000316"; transcript_id "LNC_000055"; gene_type "intronic_lncRNA";
NW_011934559.1	Cufflinks	exon	35643	35734	.	-	.	gene_id "XLOC_000316"; transcript_id "LNC_000055"; gene_type "intronic_lncRNA";
NW_011934559.1	Cufflinks	exon	36139	36375	.	-	.	gene_id "XLOC_000316"; transcript_id "LNC_000055"; gene_type "intronic_lncRNA";
NW_011934560.1	Cufflinks	exon	54563	54793	.	+	.	gene_id "XLOC_000326"; transcript_id "LNC_000056"; gene_type "intronic_lncRNA";
NW_011934560.1	Cufflinks	exon	55608	55704	.	+	.	gene_id "XLOC_000326"; transcript_id "LNC_000056"; gene_type "intronic_lncRNA";
NW_011934560.1	Cufflinks	exon	57166	57228	.	+	.	gene_id "XLOC_000326"; transcript_id "LNC_000056"; gene_type "intronic_lncRNA";
NW_011934560.1	Cufflinks	exon	57850	57916	.	+	.	gene_id "XLOC_000326"; transcript_id "LNC_000056"; gene_type "intronic_lncRNA";
NW_011934560.1	Cufflinks	exon	58090	58229	.	+	.	gene_id "XLOC_000326"; transcript_id "LNC_000056"; gene_type "intronic_lncRNA";
NW_011934560.1	Cufflinks	exon	75079	78658	.	+	.	gene_id "XLOC_000333"; transcript_id "LNC_000057"; gene_type "intronic_lncRNA";
NW_011934560.1	Cufflinks	exon	81502	82113	.	+	.	gene_id "XLOC_000333"; transcript_id "LNC_000057"; gene_type "intronic_lncRNA";
NW_011934560.1	Cufflinks	exon	82971	83126	.	+	.	gene_id "XLOC_000333"; transcript_id "LNC_000057"; gene_type "intronic_lncRNA";
NW_011934560.1	Cufflinks	exon	84344	84416	.	+	.	gene_id "XLOC_000333"; transcript_id "LNC_000057"; gene_type "intronic_lncRNA";
NW_011934560.1	Cufflinks	exon	84833	84942	.	+	.	gene_id "XLOC_000333"; transcript_id "LNC_000057"; gene_type "intronic_lncRNA";
NW_011934560.1	Cufflinks	exon	85979	86176	.	+	.	gene_id "XLOC_000333"; transcript_id "LNC_000057"; gene_type "intronic_lncRNA";
NW_011934560.1	Cufflinks	exon	87546	87779	.	+	.	gene_id "XLOC_000333"; transcript_id "LNC_000057"; gene_type "intronic_lncRNA";
NW_011934560.1	Cufflinks	exon	88955	89054	.	+	.	gene_id "XLOC_000333"; transcript_id "LNC_000057"; gene_type "intronic_lncRNA";
NW_011934560.1	Cufflinks	exon	90501	90550	.	+	.	gene_id "XLOC_000333"; transcript_id "LNC_000057"; gene_type "intronic_lncRNA";
NW_011934560.1	Cufflinks	exon	78781	79012	.	+	.	gene_id "XLOC_000333"; transcript_id "LNC_000058"; gene_type "intronic_lncRNA";
NW_011934560.1	Cufflinks	exon	81888	82113	.	+	.	gene_id "XLOC_000333"; transcript_id "LNC_000058"; gene_type "intronic_lncRNA";
NW_011934560.1	Cufflinks	exon	82971	83126	.	+	.	gene_id "XLOC_000333"; transcript_id "LNC_000058"; gene_type "intronic_lncRNA";
NW_011934560.1	Cufflinks	exon	84344	84416	.	+	.	gene_id "XLOC_000333"; transcript_id "LNC_000058"; gene_type "intronic_lncRNA";
NW_011934560.1	Cufflinks	exon	84833	84942	.	+	.	gene_id "XLOC_000333"; transcript_id "LNC_000058"; gene_type "intronic_lncRNA";
NW_011934560.1	Cufflinks	exon	85979	86176	.	+	.	gene_id "XLOC_000333"; transcript_id "LNC_000058"; gene_type "intronic_lncRNA";
NW_011934560.1	Cufflinks	exon	87546	87779	.	+	.	gene_id "XLOC_000333"; transcript_id "LNC_000058"; gene_type "intronic_lncRNA";
NW_011934560.1	Cufflinks	exon	88955	89054	.	+	.	gene_id "XLOC_000333"; transcript_id "LNC_000058"; gene_type "intronic_lncRNA";
NW_011934560.1	Cufflinks	exon	90501	90550	.	+	.	gene_id "XLOC_000333"; transcript_id "LNC_000058"; gene_type "intronic_lncRNA";
NW_011934560.1	Cufflinks	exon	78781	79238	.	+	.	gene_id "XLOC_000333"; transcript_id "LNC_000059"; gene_type "intronic_lncRNA";
NW_011934560.1	Cufflinks	exon	82971	83126	.	+	.	gene_id "XLOC_000333"; transcript_id "LNC_000059"; gene_type "intronic_lncRNA";
NW_011934560.1	Cufflinks	exon	84344	84416	.	+	.	gene_id "XLOC_000333"; transcript_id "LNC_000059"; gene_type "intronic_lncRNA";
NW_011934560.1	Cufflinks	exon	84833	84942	.	+	.	gene_id "XLOC_000333"; transcript_id "LNC_000059"; gene_type "intronic_lncRNA";
NW_011934560.1	Cufflinks	exon	85979	86176	.	+	.	gene_id "XLOC_000333"; transcript_id "LNC_000059"; gene_type "intronic_lncRNA";
NW_011934560.1	Cufflinks	exon	87546	87779	.	+	.	gene_id "XLOC_000333"; transcript_id "LNC_000059"; gene_type "intronic_lncRNA";
NW_011934560.1	Cufflinks	exon	88955	89054	.	+	.	gene_id "XLOC_000333"; transcript_id "LNC_000059"; gene_type "intronic_lncRNA";
NW_011934560.1	Cufflinks	exon	90501	90550	.	+	.	gene_id "XLOC_000333"; transcript_id "LNC_000059"; gene_type "intronic_lncRNA";
NW_011934560.1	Cufflinks	exon	78781	79238	.	+	.	gene_id "XLOC_000333"; transcript_id "LNC_000060"; gene_type "intronic_lncRNA";
NW_011934560.1	Cufflinks	exon	80089	80244	.	+	.	gene_id "XLOC_000333"; transcript_id "LNC_000060"; gene_type "intronic_lncRNA";
NW_011934560.1	Cufflinks	exon	84344	84416	.	+	.	gene_id "XLOC_000333"; transcript_id "LNC_000060"; gene_type "intronic_lncRNA";
NW_011934560.1	Cufflinks	exon	84833	84942	.	+	.	gene_id "XLOC_000333"; transcript_id "LNC_000060"; gene_type "intronic_lncRNA";
NW_011934560.1	Cufflinks	exon	85979	86176	.	+	.	gene_id "XLOC_000333"; transcript_id "LNC_000060"; gene_type "intronic_lncRNA";
NW_011934560.1	Cufflinks	exon	87546	87779	.	+	.	gene_id "XLOC_000333"; transcript_id "LNC_000060"; gene_type "intronic_lncRNA";
NW_011934560.1	Cufflinks	exon	88955	89054	.	+	.	gene_id "XLOC_000333"; transcript_id "LNC_000060"; gene_type "intronic_lncRNA";
NW_011934560.1	Cufflinks	exon	90501	90550	.	+	.	gene_id "XLOC_000333"; transcript_id "LNC_000060"; gene_type "intronic_lncRNA";
NW_011934560.1	Cufflinks	exon	49725	49960	.	-	.	gene_id "XLOC_000336"; transcript_id "LNC_000061"; gene_type "lincRNA";
NW_011934560.1	Cufflinks	exon	50706	50963	.	-	.	gene_id "XLOC_000336"; transcript_id "LNC_000061"; gene_type "lincRNA";
NW_011934561.1	Cufflinks	exon	1928	2631	.	-	.	gene_id "XLOC_000346"; transcript_id "LNC_000062"; gene_type "lincRNA";
NW_011934561.1	Cufflinks	exon	2668	3028	.	-	.	gene_id "XLOC_000346"; transcript_id "LNC_000062"; gene_type "lincRNA";
NW_011934561.1	Cufflinks	exon	3115	3347	.	-	.	gene_id "XLOC_000346"; transcript_id "LNC_000062"; gene_type "lincRNA";
NW_011934567.1	Cufflinks	exon	3449	3722	.	+	.	gene_id "XLOC_000366"; transcript_id "LNC_000063"; gene_type "lincRNA";
NW_011934567.1	Cufflinks	exon	4373	4895	.	+	.	gene_id "XLOC_000366"; transcript_id "LNC_000063"; gene_type "lincRNA";
NW_011934567.1	Cufflinks	exon	13854	14114	.	+	.	gene_id "XLOC_000369"; transcript_id "LNC_000064"; gene_type "intronic_lncRNA";
NW_011934567.1	Cufflinks	exon	22582	22791	.	+	.	gene_id "XLOC_000369"; transcript_id "LNC_000064"; gene_type "intronic_lncRNA";
NW_011934567.1	Cufflinks	exon	25865	26067	.	+	.	gene_id "XLOC_000369"; transcript_id "LNC_000065"; gene_type "intronic_lncRNA";
NW_011934567.1	Cufflinks	exon	26483	26542	.	+	.	gene_id "XLOC_000369"; transcript_id "LNC_000065"; gene_type "intronic_lncRNA";
NW_011934567.1	Cufflinks	exon	26657	26802	.	+	.	gene_id "XLOC_000369"; transcript_id "LNC_000065"; gene_type "intronic_lncRNA";
NW_011934567.1	Cufflinks	exon	27206	27308	.	+	.	gene_id "XLOC_000369"; transcript_id "LNC_000065"; gene_type "intronic_lncRNA";
NW_011934567.1	Cufflinks	exon	27646	27805	.	+	.	gene_id "XLOC_000369"; transcript_id "LNC_000065"; gene_type "intronic_lncRNA";
NW_011934567.1	Cufflinks	exon	28226	28380	.	+	.	gene_id "XLOC_000369"; transcript_id "LNC_000065"; gene_type "intronic_lncRNA";
NW_011934567.1	Cufflinks	exon	28783	28905	.	+	.	gene_id "XLOC_000369"; transcript_id "LNC_000065"; gene_type "intronic_lncRNA";
NW_011934567.1	Cufflinks	exon	29165	29278	.	+	.	gene_id "XLOC_000369"; transcript_id "LNC_000065"; gene_type "intronic_lncRNA";
NW_011934567.1	Cufflinks	exon	29374	29477	.	+	.	gene_id "XLOC_000369"; transcript_id "LNC_000065"; gene_type "intronic_lncRNA";
NW_011934567.1	Cufflinks	exon	29737	29879	.	+	.	gene_id "XLOC_000369"; transcript_id "LNC_000065"; gene_type "intronic_lncRNA";
NW_011934567.1	Cufflinks	exon	30018	30187	.	+	.	gene_id "XLOC_000369"; transcript_id "LNC_000065"; gene_type "intronic_lncRNA";
NW_011934567.1	Cufflinks	exon	30439	30597	.	+	.	gene_id "XLOC_000369"; transcript_id "LNC_000065"; gene_type "intronic_lncRNA";
NW_011934567.1	Cufflinks	exon	31054	31169	.	+	.	gene_id "XLOC_000369"; transcript_id "LNC_000065"; gene_type "intronic_lncRNA";
NW_011934567.1	Cufflinks	exon	32057	32198	.	+	.	gene_id "XLOC_000369"; transcript_id "LNC_000065"; gene_type "intronic_lncRNA";
NW_011934567.1	Cufflinks	exon	32336	32417	.	+	.	gene_id "XLOC_000369"; transcript_id "LNC_000065"; gene_type "intronic_lncRNA";
NW_011934567.1	Cufflinks	exon	32699	32915	.	+	.	gene_id "XLOC_000369"; transcript_id "LNC_000065"; gene_type "intronic_lncRNA";
NW_011934567.1	Cufflinks	exon	33691	33819	.	+	.	gene_id "XLOC_000369"; transcript_id "LNC_000065"; gene_type "intronic_lncRNA";
NW_011934567.1	Cufflinks	exon	34394	34501	.	+	.	gene_id "XLOC_000369"; transcript_id "LNC_000065"; gene_type "intronic_lncRNA";
NW_011934567.1	Cufflinks	exon	36330	36410	.	+	.	gene_id "XLOC_000369"; transcript_id "LNC_000065"; gene_type "intronic_lncRNA";
NW_011934567.1	Cufflinks	exon	40170	40259	.	+	.	gene_id "XLOC_000369"; transcript_id "LNC_000065"; gene_type "intronic_lncRNA";
NW_011934567.1	Cufflinks	exon	41333	41464	.	+	.	gene_id "XLOC_000369"; transcript_id "LNC_000065"; gene_type "intronic_lncRNA";
NW_011934567.1	Cufflinks	exon	44966	45179	.	+	.	gene_id "XLOC_000369"; transcript_id "LNC_000065"; gene_type "intronic_lncRNA";
NW_011934567.1	Cufflinks	exon	32678	32915	.	+	.	gene_id "XLOC_000369"; transcript_id "LNC_000066"; gene_type "intronic_lncRNA";
NW_011934567.1	Cufflinks	exon	33691	33819	.	+	.	gene_id "XLOC_000369"; transcript_id "LNC_000066"; gene_type "intronic_lncRNA";
NW_011934567.1	Cufflinks	exon	34394	34501	.	+	.	gene_id "XLOC_000369"; transcript_id "LNC_000066"; gene_type "intronic_lncRNA";
NW_011934567.1	Cufflinks	exon	40170	40259	.	+	.	gene_id "XLOC_000369"; transcript_id "LNC_000066"; gene_type "intronic_lncRNA";
NW_011934567.1	Cufflinks	exon	41333	41464	.	+	.	gene_id "XLOC_000369"; transcript_id "LNC_000066"; gene_type "intronic_lncRNA";
NW_011934567.1	Cufflinks	exon	44966	45179	.	+	.	gene_id "XLOC_000369"; transcript_id "LNC_000066"; gene_type "intronic_lncRNA";
NW_011934567.1	Cufflinks	exon	41069	41154	.	+	.	gene_id "XLOC_000369"; transcript_id "LNC_000067"; gene_type "intronic_lncRNA";
NW_011934567.1	Cufflinks	exon	41192	41270	.	+	.	gene_id "XLOC_000369"; transcript_id "LNC_000067"; gene_type "intronic_lncRNA";
NW_011934567.1	Cufflinks	exon	41333	41464	.	+	.	gene_id "XLOC_000369"; transcript_id "LNC_000067"; gene_type "intronic_lncRNA";
NW_011934567.1	Cufflinks	exon	44966	45179	.	+	.	gene_id "XLOC_000369"; transcript_id "LNC_000067"; gene_type "intronic_lncRNA";
NW_011934570.1	Cufflinks	exon	55647	56051	.	-	.	gene_id "XLOC_000408"; transcript_id "LNC_000068"; gene_type "lincRNA";
NW_011934570.1	Cufflinks	exon	56762	57132	.	-	.	gene_id "XLOC_000408"; transcript_id "LNC_000068"; gene_type "lincRNA";
NW_011934572.1	Cufflinks	exon	1	110	.	+	.	gene_id "XLOC_000423"; transcript_id "LNC_000069"; gene_type "lincRNA";
NW_011934572.1	Cufflinks	exon	1257	1624	.	+	.	gene_id "XLOC_000423"; transcript_id "LNC_000069"; gene_type "lincRNA";
NW_011934574.1	Cufflinks	exon	696	3568	.	+	.	gene_id "XLOC_000428"; transcript_id "LNC_000070"; gene_type "intronic_lncRNA";
NW_011934574.1	Cufflinks	exon	5082	5128	.	+	.	gene_id "XLOC_000428"; transcript_id "LNC_000070"; gene_type "intronic_lncRNA";
NW_011934574.1	Cufflinks	exon	5579	5775	.	+	.	gene_id "XLOC_000428"; transcript_id "LNC_000070"; gene_type "intronic_lncRNA";
NW_011934574.1	Cufflinks	exon	21540	21632	.	-	.	gene_id "XLOC_000432"; transcript_id "LNC_000071"; gene_type "intronic_lncRNA";
NW_011934574.1	Cufflinks	exon	23648	23732	.	-	.	gene_id "XLOC_000432"; transcript_id "LNC_000071"; gene_type "intronic_lncRNA";
NW_011934574.1	Cufflinks	exon	24070	24122	.	-	.	gene_id "XLOC_000432"; transcript_id "LNC_000071"; gene_type "intronic_lncRNA";
NW_011934577.1	Cufflinks	exon	9671	9696	.	+	.	gene_id "XLOC_000436"; transcript_id "LNC_000072"; gene_type "intronic_lncRNA";
NW_011934577.1	Cufflinks	exon	10129	10179	.	+	.	gene_id "XLOC_000436"; transcript_id "LNC_000072"; gene_type "intronic_lncRNA";
NW_011934577.1	Cufflinks	exon	10605	10703	.	+	.	gene_id "XLOC_000436"; transcript_id "LNC_000072"; gene_type "intronic_lncRNA";
NW_011934577.1	Cufflinks	exon	10976	11164	.	+	.	gene_id "XLOC_000436"; transcript_id "LNC_000072"; gene_type "intronic_lncRNA";
NW_011934577.1	Cufflinks	exon	11527	11545	.	+	.	gene_id "XLOC_000436"; transcript_id "LNC_000072"; gene_type "intronic_lncRNA";
NW_011934578.1	Cufflinks	exon	17572	17770	.	-	.	gene_id "XLOC_000443"; transcript_id "LNC_000073"; gene_type "lincRNA";
NW_011934578.1	Cufflinks	exon	30596	31804	.	-	.	gene_id "XLOC_000443"; transcript_id "LNC_000073"; gene_type "lincRNA";
NW_011934578.1	Cufflinks	exon	28483	29125	.	-	.	gene_id "XLOC_000443"; transcript_id "LNC_000074"; gene_type "lincRNA";
NW_011934578.1	Cufflinks	exon	31876	31994	.	-	.	gene_id "XLOC_000443"; transcript_id "LNC_000074"; gene_type "lincRNA";
NW_011934578.1	Cufflinks	exon	30286	31990	.	-	.	gene_id "XLOC_000443"; transcript_id "LNC_000075"; gene_type "lincRNA";
NW_011934578.1	Cufflinks	exon	32111	34625	.	-	.	gene_id "XLOC_000443"; transcript_id "LNC_000075"; gene_type "lincRNA";
NW_011934579.1	Cufflinks	exon	56540	56860	.	-	.	gene_id "XLOC_000458"; transcript_id "LNC_000076"; gene_type "antisense_lncRNA";
NW_011934579.1	Cufflinks	exon	71587	71716	.	-	.	gene_id "XLOC_000458"; transcript_id "LNC_000076"; gene_type "antisense_lncRNA";
NW_011934579.1	Cufflinks	exon	79662	79785	.	-	.	gene_id "XLOC_000461"; transcript_id "LNC_000077"; gene_type "antisense_lncRNA";
NW_011934579.1	Cufflinks	exon	92542	92688	.	-	.	gene_id "XLOC_000461"; transcript_id "LNC_000077"; gene_type "antisense_lncRNA";
NW_011934579.1	Cufflinks	exon	104158	104180	.	-	.	gene_id "XLOC_000461"; transcript_id "LNC_000077"; gene_type "antisense_lncRNA";
NW_011934580.1	Cufflinks	exon	77508	77670	.	+	.	gene_id "XLOC_000471"; transcript_id "LNC_000078"; gene_type "lincRNA";
NW_011934580.1	Cufflinks	exon	79676	79761	.	+	.	gene_id "XLOC_000471"; transcript_id "LNC_000078"; gene_type "lincRNA";
NW_011934580.1	Cufflinks	exon	88881	88951	.	+	.	gene_id "XLOC_000473"; transcript_id "LNC_000079"; gene_type "intronic_lncRNA";
NW_011934580.1	Cufflinks	exon	89635	89729	.	+	.	gene_id "XLOC_000473"; transcript_id "LNC_000079"; gene_type "intronic_lncRNA";
NW_011934580.1	Cufflinks	exon	91935	92058	.	+	.	gene_id "XLOC_000473"; transcript_id "LNC_000079"; gene_type "intronic_lncRNA";
NW_011934580.1	Cufflinks	exon	95384	95457	.	+	.	gene_id "XLOC_000473"; transcript_id "LNC_000079"; gene_type "intronic_lncRNA";
NW_011934580.1	Cufflinks	exon	2126	2192	.	-	.	gene_id "XLOC_000474"; transcript_id "LNC_000080"; gene_type "intronic_lncRNA";
NW_011934580.1	Cufflinks	exon	2363	2505	.	-	.	gene_id "XLOC_000474"; transcript_id "LNC_000080"; gene_type "intronic_lncRNA";
NW_011934580.1	Cufflinks	exon	2895	3040	.	-	.	gene_id "XLOC_000474"; transcript_id "LNC_000080"; gene_type "intronic_lncRNA";
NW_011934580.1	Cufflinks	exon	3212	3373	.	-	.	gene_id "XLOC_000474"; transcript_id "LNC_000080"; gene_type "intronic_lncRNA";
NW_011934580.1	Cufflinks	exon	3774	4142	.	-	.	gene_id "XLOC_000474"; transcript_id "LNC_000080"; gene_type "intronic_lncRNA";
NW_011934580.1	Cufflinks	exon	26745	26783	.	-	.	gene_id "XLOC_000479"; transcript_id "LNC_000081"; gene_type "lincRNA";
NW_011934580.1	Cufflinks	exon	27281	27582	.	-	.	gene_id "XLOC_000479"; transcript_id "LNC_000081"; gene_type "lincRNA";
NW_011934580.1	Cufflinks	exon	28411	28640	.	-	.	gene_id "XLOC_000479"; transcript_id "LNC_000081"; gene_type "lincRNA";
NW_011934583.1	Cufflinks	exon	7053	7109	.	+	.	gene_id "XLOC_000486"; transcript_id "LNC_000082"; gene_type "intronic_lncRNA";
NW_011934583.1	Cufflinks	exon	7500	7685	.	+	.	gene_id "XLOC_000486"; transcript_id "LNC_000082"; gene_type "intronic_lncRNA";
NW_011934583.1	Cufflinks	exon	8993	9102	.	+	.	gene_id "XLOC_000486"; transcript_id "LNC_000082"; gene_type "intronic_lncRNA";
NW_011934583.1	Cufflinks	exon	14834	15807	.	+	.	gene_id "XLOC_000486"; transcript_id "LNC_000082"; gene_type "intronic_lncRNA";
NW_011934584.1	Cufflinks	exon	7337	7355	.	-	.	gene_id "XLOC_000496"; transcript_id "LNC_000083"; gene_type "antisense_lncRNA";
NW_011934584.1	Cufflinks	exon	8932	9195	.	-	.	gene_id "XLOC_000496"; transcript_id "LNC_000083"; gene_type "antisense_lncRNA";
NW_011934585.1	Cufflinks	exon	452	619	.	-	.	gene_id "XLOC_000500"; transcript_id "LNC_000084"; gene_type "intronic_lncRNA";
NW_011934585.1	Cufflinks	exon	1024	1303	.	-	.	gene_id "XLOC_000500"; transcript_id "LNC_000084"; gene_type "intronic_lncRNA";
NW_011934586.1	Cufflinks	exon	106412	106439	.	-	.	gene_id "XLOC_000530"; transcript_id "LNC_000085"; gene_type "intronic_lncRNA";
NW_011934586.1	Cufflinks	exon	107308	107395	.	-	.	gene_id "XLOC_000530"; transcript_id "LNC_000085"; gene_type "intronic_lncRNA";
NW_011934586.1	Cufflinks	exon	107649	108055	.	-	.	gene_id "XLOC_000530"; transcript_id "LNC_000085"; gene_type "intronic_lncRNA";
NW_011934589.1	Cufflinks	exon	12984	13083	.	+	.	gene_id "XLOC_000539"; transcript_id "LNC_000086"; gene_type "intronic_lncRNA";
NW_011934589.1	Cufflinks	exon	13220	13311	.	+	.	gene_id "XLOC_000539"; transcript_id "LNC_000086"; gene_type "intronic_lncRNA";
NW_011934589.1	Cufflinks	exon	13437	13544	.	+	.	gene_id "XLOC_000539"; transcript_id "LNC_000086"; gene_type "intronic_lncRNA";
NW_011934589.1	Cufflinks	exon	14016	14196	.	+	.	gene_id "XLOC_000539"; transcript_id "LNC_000086"; gene_type "intronic_lncRNA";
NW_011934589.1	Cufflinks	exon	14342	14415	.	+	.	gene_id "XLOC_000539"; transcript_id "LNC_000086"; gene_type "intronic_lncRNA";
NW_011934589.1	Cufflinks	exon	16358	16521	.	+	.	gene_id "XLOC_000539"; transcript_id "LNC_000086"; gene_type "intronic_lncRNA";
NW_011934589.1	Cufflinks	exon	76498	76792	.	+	.	gene_id "XLOC_000545"; transcript_id "LNC_000087"; gene_type "intronic_lncRNA";
NW_011934589.1	Cufflinks	exon	77729	78764	.	+	.	gene_id "XLOC_000545"; transcript_id "LNC_000087"; gene_type "intronic_lncRNA";
NW_011934589.1	Cufflinks	exon	81069	81233	.	+	.	gene_id "XLOC_000545"; transcript_id "LNC_000087"; gene_type "intronic_lncRNA";
NW_011934589.1	Cufflinks	exon	108975	109118	.	+	.	gene_id "XLOC_000548"; transcript_id "LNC_000088"; gene_type "intronic_lncRNA";
NW_011934589.1	Cufflinks	exon	109350	109411	.	+	.	gene_id "XLOC_000548"; transcript_id "LNC_000088"; gene_type "intronic_lncRNA";
NW_011934589.1	Cufflinks	exon	111039	111090	.	+	.	gene_id "XLOC_000548"; transcript_id "LNC_000088"; gene_type "intronic_lncRNA";
NW_011934589.1	Cufflinks	exon	112639	112692	.	+	.	gene_id "XLOC_000548"; transcript_id "LNC_000088"; gene_type "intronic_lncRNA";
NW_011934589.1	Cufflinks	exon	114270	114307	.	+	.	gene_id "XLOC_000548"; transcript_id "LNC_000088"; gene_type "intronic_lncRNA";
NW_011934589.1	Cufflinks	exon	170552	172924	.	+	.	gene_id "XLOC_000552"; transcript_id "LNC_000089"; gene_type "lincRNA";
NW_011934589.1	Cufflinks	exon	174137	174197	.	+	.	gene_id "XLOC_000552"; transcript_id "LNC_000089"; gene_type "lincRNA";
NW_011934589.1	Cufflinks	exon	175370	175471	.	+	.	gene_id "XLOC_000552"; transcript_id "LNC_000089"; gene_type "lincRNA";
NW_011934589.1	Cufflinks	exon	175744	175890	.	+	.	gene_id "XLOC_000552"; transcript_id "LNC_000089"; gene_type "lincRNA";
NW_011934589.1	Cufflinks	exon	172662	172924	.	+	.	gene_id "XLOC_000552"; transcript_id "LNC_000090"; gene_type "lincRNA";
NW_011934589.1	Cufflinks	exon	174137	174197	.	+	.	gene_id "XLOC_000552"; transcript_id "LNC_000090"; gene_type "lincRNA";
NW_011934589.1	Cufflinks	exon	175417	175471	.	+	.	gene_id "XLOC_000552"; transcript_id "LNC_000090"; gene_type "lincRNA";
NW_011934589.1	Cufflinks	exon	90611	90751	.	-	.	gene_id "XLOC_000567"; transcript_id "LNC_000091"; gene_type "intronic_lncRNA";
NW_011934589.1	Cufflinks	exon	91076	91123	.	-	.	gene_id "XLOC_000567"; transcript_id "LNC_000091"; gene_type "intronic_lncRNA";
NW_011934589.1	Cufflinks	exon	92286	92381	.	-	.	gene_id "XLOC_000567"; transcript_id "LNC_000091"; gene_type "intronic_lncRNA";
NW_011934589.1	Cufflinks	exon	93608	93721	.	-	.	gene_id "XLOC_000567"; transcript_id "LNC_000091"; gene_type "intronic_lncRNA";
NW_011934589.1	Cufflinks	exon	94888	95121	.	-	.	gene_id "XLOC_000567"; transcript_id "LNC_000091"; gene_type "intronic_lncRNA";
NW_011934589.1	Cufflinks	exon	95519	95608	.	-	.	gene_id "XLOC_000567"; transcript_id "LNC_000091"; gene_type "intronic_lncRNA";
NW_011934589.1	Cufflinks	exon	95729	95824	.	-	.	gene_id "XLOC_000567"; transcript_id "LNC_000091"; gene_type "intronic_lncRNA";
NW_011934589.1	Cufflinks	exon	96125	96223	.	-	.	gene_id "XLOC_000567"; transcript_id "LNC_000091"; gene_type "intronic_lncRNA";
NW_011934589.1	Cufflinks	exon	96641	96712	.	-	.	gene_id "XLOC_000567"; transcript_id "LNC_000091"; gene_type "intronic_lncRNA";
NW_011934589.1	Cufflinks	exon	98047	98139	.	-	.	gene_id "XLOC_000567"; transcript_id "LNC_000091"; gene_type "intronic_lncRNA";
NW_011934589.1	Cufflinks	exon	98676	98777	.	-	.	gene_id "XLOC_000567"; transcript_id "LNC_000091"; gene_type "intronic_lncRNA";
NW_011934589.1	Cufflinks	exon	98874	98966	.	-	.	gene_id "XLOC_000567"; transcript_id "LNC_000091"; gene_type "intronic_lncRNA";
NW_011934589.1	Cufflinks	exon	99061	99186	.	-	.	gene_id "XLOC_000567"; transcript_id "LNC_000091"; gene_type "intronic_lncRNA";
NW_011934589.1	Cufflinks	exon	99264	99380	.	-	.	gene_id "XLOC_000567"; transcript_id "LNC_000091"; gene_type "intronic_lncRNA";
NW_011934589.1	Cufflinks	exon	99492	99599	.	-	.	gene_id "XLOC_000567"; transcript_id "LNC_000091"; gene_type "intronic_lncRNA";
NW_011934589.1	Cufflinks	exon	100133	100201	.	-	.	gene_id "XLOC_000567"; transcript_id "LNC_000091"; gene_type "intronic_lncRNA";
NW_011934589.1	Cufflinks	exon	101202	101291	.	-	.	gene_id "XLOC_000567"; transcript_id "LNC_000091"; gene_type "intronic_lncRNA";
NW_011934589.1	Cufflinks	exon	101549	101632	.	-	.	gene_id "XLOC_000567"; transcript_id "LNC_000091"; gene_type "intronic_lncRNA";
NW_011934589.1	Cufflinks	exon	101749	101835	.	-	.	gene_id "XLOC_000567"; transcript_id "LNC_000091"; gene_type "intronic_lncRNA";
NW_011934589.1	Cufflinks	exon	104262	104363	.	-	.	gene_id "XLOC_000567"; transcript_id "LNC_000091"; gene_type "intronic_lncRNA";
NW_011934589.1	Cufflinks	exon	104568	104681	.	-	.	gene_id "XLOC_000567"; transcript_id "LNC_000091"; gene_type "intronic_lncRNA";
NW_011934589.1	Cufflinks	exon	104763	104858	.	-	.	gene_id "XLOC_000567"; transcript_id "LNC_000091"; gene_type "intronic_lncRNA";
NW_011934589.1	Cufflinks	exon	104975	105172	.	-	.	gene_id "XLOC_000567"; transcript_id "LNC_000091"; gene_type "intronic_lncRNA";
NW_011934589.1	Cufflinks	exon	161784	161981	.	-	.	gene_id "XLOC_000573"; transcript_id "LNC_000092"; gene_type "antisense_lncRNA";
NW_011934589.1	Cufflinks	exon	164389	164416	.	-	.	gene_id "XLOC_000573"; transcript_id "LNC_000092"; gene_type "antisense_lncRNA";
NW_011934589.1	Cufflinks	exon	164831	164961	.	-	.	gene_id "XLOC_000573"; transcript_id "LNC_000092"; gene_type "antisense_lncRNA";
NW_011934589.1	Cufflinks	exon	166564	166747	.	-	.	gene_id "XLOC_000573"; transcript_id "LNC_000092"; gene_type "antisense_lncRNA";
NW_011934589.1	Cufflinks	exon	161784	161981	.	-	.	gene_id "XLOC_000573"; transcript_id "LNC_000093"; gene_type "antisense_lncRNA";
NW_011934589.1	Cufflinks	exon	164389	164416	.	-	.	gene_id "XLOC_000573"; transcript_id "LNC_000093"; gene_type "antisense_lncRNA";
NW_011934589.1	Cufflinks	exon	164831	165017	.	-	.	gene_id "XLOC_000573"; transcript_id "LNC_000093"; gene_type "antisense_lncRNA";
NW_011934589.1	Cufflinks	exon	166620	166801	.	-	.	gene_id "XLOC_000573"; transcript_id "LNC_000093"; gene_type "antisense_lncRNA";
NW_011934589.1	Cufflinks	exon	164829	164928	.	-	.	gene_id "XLOC_000573"; transcript_id "LNC_000094"; gene_type "antisense_lncRNA";
NW_011934589.1	Cufflinks	exon	166531	166801	.	-	.	gene_id "XLOC_000573"; transcript_id "LNC_000094"; gene_type "antisense_lncRNA";
NW_011934590.1	Cufflinks	exon	2513	2730	.	-	.	gene_id "XLOC_000583"; transcript_id "LNC_000095"; gene_type "lincRNA";
NW_011934590.1	Cufflinks	exon	4654	4804	.	-	.	gene_id "XLOC_000583"; transcript_id "LNC_000095"; gene_type "lincRNA";
NW_011934591.1	Cufflinks	exon	17055	17106	.	-	.	gene_id "XLOC_000601"; transcript_id "LNC_000096"; gene_type "intronic_lncRNA";
NW_011934591.1	Cufflinks	exon	17303	17383	.	-	.	gene_id "XLOC_000601"; transcript_id "LNC_000096"; gene_type "intronic_lncRNA";
NW_011934591.1	Cufflinks	exon	27100	27196	.	-	.	gene_id "XLOC_000601"; transcript_id "LNC_000096"; gene_type "intronic_lncRNA";
NW_011934591.1	Cufflinks	exon	27345	27826	.	-	.	gene_id "XLOC_000601"; transcript_id "LNC_000096"; gene_type "intronic_lncRNA";
NW_011934594.1	Cufflinks	exon	43360	45177	.	+	.	gene_id "XLOC_000625"; transcript_id "LNC_000097"; gene_type "intronic_lncRNA";
NW_011934594.1	Cufflinks	exon	45738	45919	.	+	.	gene_id "XLOC_000625"; transcript_id "LNC_000097"; gene_type "intronic_lncRNA";
NW_011934594.1	Cufflinks	exon	47048	47170	.	+	.	gene_id "XLOC_000625"; transcript_id "LNC_000097"; gene_type "intronic_lncRNA";
NW_011934594.1	Cufflinks	exon	47313	47385	.	+	.	gene_id "XLOC_000625"; transcript_id "LNC_000097"; gene_type "intronic_lncRNA";
NW_011934594.1	Cufflinks	exon	47767	47877	.	+	.	gene_id "XLOC_000625"; transcript_id "LNC_000097"; gene_type "intronic_lncRNA";
NW_011934594.1	Cufflinks	exon	48702	48839	.	+	.	gene_id "XLOC_000625"; transcript_id "LNC_000097"; gene_type "intronic_lncRNA";
NW_011934594.1	Cufflinks	exon	49170	49231	.	+	.	gene_id "XLOC_000625"; transcript_id "LNC_000097"; gene_type "intronic_lncRNA";
NW_011934594.1	Cufflinks	exon	49652	49757	.	+	.	gene_id "XLOC_000625"; transcript_id "LNC_000097"; gene_type "intronic_lncRNA";
NW_011934594.1	Cufflinks	exon	50038	50202	.	+	.	gene_id "XLOC_000625"; transcript_id "LNC_000097"; gene_type "intronic_lncRNA";
NW_011934594.1	Cufflinks	exon	50801	50863	.	+	.	gene_id "XLOC_000625"; transcript_id "LNC_000097"; gene_type "intronic_lncRNA";
NW_011934594.1	Cufflinks	exon	51181	51361	.	+	.	gene_id "XLOC_000625"; transcript_id "LNC_000097"; gene_type "intronic_lncRNA";
NW_011934594.1	Cufflinks	exon	52617	52700	.	+	.	gene_id "XLOC_000625"; transcript_id "LNC_000097"; gene_type "intronic_lncRNA";
NW_011934594.1	Cufflinks	exon	54575	54712	.	+	.	gene_id "XLOC_000625"; transcript_id "LNC_000097"; gene_type "intronic_lncRNA";
NW_011934594.1	Cufflinks	exon	44882	45177	.	+	.	gene_id "XLOC_000625"; transcript_id "LNC_000098"; gene_type "intronic_lncRNA";
NW_011934594.1	Cufflinks	exon	45738	45919	.	+	.	gene_id "XLOC_000625"; transcript_id "LNC_000098"; gene_type "intronic_lncRNA";
NW_011934594.1	Cufflinks	exon	47048	47170	.	+	.	gene_id "XLOC_000625"; transcript_id "LNC_000098"; gene_type "intronic_lncRNA";
NW_011934594.1	Cufflinks	exon	47313	47385	.	+	.	gene_id "XLOC_000625"; transcript_id "LNC_000098"; gene_type "intronic_lncRNA";
NW_011934594.1	Cufflinks	exon	47767	47877	.	+	.	gene_id "XLOC_000625"; transcript_id "LNC_000098"; gene_type "intronic_lncRNA";
NW_011934594.1	Cufflinks	exon	48702	48839	.	+	.	gene_id "XLOC_000625"; transcript_id "LNC_000098"; gene_type "intronic_lncRNA";
NW_011934594.1	Cufflinks	exon	49170	49231	.	+	.	gene_id "XLOC_000625"; transcript_id "LNC_000098"; gene_type "intronic_lncRNA";
NW_011934594.1	Cufflinks	exon	49652	49757	.	+	.	gene_id "XLOC_000625"; transcript_id "LNC_000098"; gene_type "intronic_lncRNA";
NW_011934594.1	Cufflinks	exon	50038	50202	.	+	.	gene_id "XLOC_000625"; transcript_id "LNC_000098"; gene_type "intronic_lncRNA";
NW_011934594.1	Cufflinks	exon	50801	50863	.	+	.	gene_id "XLOC_000625"; transcript_id "LNC_000098"; gene_type "intronic_lncRNA";
NW_011934594.1	Cufflinks	exon	51181	51361	.	+	.	gene_id "XLOC_000625"; transcript_id "LNC_000098"; gene_type "intronic_lncRNA";
NW_011934594.1	Cufflinks	exon	54575	54712	.	+	.	gene_id "XLOC_000625"; transcript_id "LNC_000098"; gene_type "intronic_lncRNA";
NW_011934594.1	Cufflinks	exon	14093	14115	.	-	.	gene_id "XLOC_000640"; transcript_id "LNC_000099"; gene_type "intronic_lncRNA";
NW_011934594.1	Cufflinks	exon	15552	15616	.	-	.	gene_id "XLOC_000640"; transcript_id "LNC_000099"; gene_type "intronic_lncRNA";
NW_011934594.1	Cufflinks	exon	17100	17237	.	-	.	gene_id "XLOC_000640"; transcript_id "LNC_000099"; gene_type "intronic_lncRNA";
NW_011934594.1	Cufflinks	exon	17558	17621	.	-	.	gene_id "XLOC_000640"; transcript_id "LNC_000099"; gene_type "intronic_lncRNA";
NW_011934594.1	Cufflinks	exon	17850	17879	.	-	.	gene_id "XLOC_000640"; transcript_id "LNC_000099"; gene_type "intronic_lncRNA";
NW_011934594.1	Cufflinks	exon	14093	14115	.	-	.	gene_id "XLOC_000640"; transcript_id "LNC_000100"; gene_type "intronic_lncRNA";
NW_011934594.1	Cufflinks	exon	15552	15616	.	-	.	gene_id "XLOC_000640"; transcript_id "LNC_000100"; gene_type "intronic_lncRNA";
NW_011934594.1	Cufflinks	exon	17100	17237	.	-	.	gene_id "XLOC_000640"; transcript_id "LNC_000100"; gene_type "intronic_lncRNA";
NW_011934594.1	Cufflinks	exon	17558	17621	.	-	.	gene_id "XLOC_000640"; transcript_id "LNC_000100"; gene_type "intronic_lncRNA";
NW_011934594.1	Cufflinks	exon	20716	20841	.	-	.	gene_id "XLOC_000640"; transcript_id "LNC_000100"; gene_type "intronic_lncRNA";
NW_011934594.1	Cufflinks	exon	21502	21611	.	-	.	gene_id "XLOC_000640"; transcript_id "LNC_000100"; gene_type "intronic_lncRNA";
NW_011934594.1	Cufflinks	exon	25144	25291	.	-	.	gene_id "XLOC_000640"; transcript_id "LNC_000100"; gene_type "intronic_lncRNA";
NW_011934594.1	Cufflinks	exon	25736	25815	.	-	.	gene_id "XLOC_000640"; transcript_id "LNC_000100"; gene_type "intronic_lncRNA";
NW_011934594.1	Cufflinks	exon	28186	28801	.	-	.	gene_id "XLOC_000640"; transcript_id "LNC_000100"; gene_type "intronic_lncRNA";
NW_011934594.1	Cufflinks	exon	14093	14115	.	-	.	gene_id "XLOC_000640"; transcript_id "LNC_000101"; gene_type "intronic_lncRNA";
NW_011934594.1	Cufflinks	exon	15552	15616	.	-	.	gene_id "XLOC_000640"; transcript_id "LNC_000101"; gene_type "intronic_lncRNA";
NW_011934594.1	Cufflinks	exon	17100	17237	.	-	.	gene_id "XLOC_000640"; transcript_id "LNC_000101"; gene_type "intronic_lncRNA";
NW_011934594.1	Cufflinks	exon	17558	17621	.	-	.	gene_id "XLOC_000640"; transcript_id "LNC_000101"; gene_type "intronic_lncRNA";
NW_011934594.1	Cufflinks	exon	20716	20841	.	-	.	gene_id "XLOC_000640"; transcript_id "LNC_000101"; gene_type "intronic_lncRNA";
NW_011934594.1	Cufflinks	exon	21502	21611	.	-	.	gene_id "XLOC_000640"; transcript_id "LNC_000101"; gene_type "intronic_lncRNA";
NW_011934594.1	Cufflinks	exon	22221	22368	.	-	.	gene_id "XLOC_000640"; transcript_id "LNC_000101"; gene_type "intronic_lncRNA";
NW_011934594.1	Cufflinks	exon	25736	25815	.	-	.	gene_id "XLOC_000640"; transcript_id "LNC_000101"; gene_type "intronic_lncRNA";
NW_011934594.1	Cufflinks	exon	28186	28816	.	-	.	gene_id "XLOC_000640"; transcript_id "LNC_000101"; gene_type "intronic_lncRNA";
NW_011934594.1	Cufflinks	exon	111627	112026	.	-	.	gene_id "XLOC_000648"; transcript_id "LNC_000102"; gene_type "intronic_lncRNA";
NW_011934594.1	Cufflinks	exon	117536	119272	.	-	.	gene_id "XLOC_000648"; transcript_id "LNC_000102"; gene_type "intronic_lncRNA";
NW_011934595.1	Cufflinks	exon	1379	1890	.	-	.	gene_id "XLOC_000664"; transcript_id "LNC_000103"; gene_type "intronic_lncRNA";
NW_011934595.1	Cufflinks	exon	2488	2674	.	-	.	gene_id "XLOC_000664"; transcript_id "LNC_000103"; gene_type "intronic_lncRNA";
NW_011934595.1	Cufflinks	exon	3061	3230	.	-	.	gene_id "XLOC_000664"; transcript_id "LNC_000103"; gene_type "intronic_lncRNA";
NW_011934595.1	Cufflinks	exon	3400	3511	.	-	.	gene_id "XLOC_000664"; transcript_id "LNC_000103"; gene_type "intronic_lncRNA";
NW_011934595.1	Cufflinks	exon	3846	3941	.	-	.	gene_id "XLOC_000664"; transcript_id "LNC_000103"; gene_type "intronic_lncRNA";
NW_011934595.1	Cufflinks	exon	4118	4361	.	-	.	gene_id "XLOC_000664"; transcript_id "LNC_000103"; gene_type "intronic_lncRNA";
NW_011934595.1	Cufflinks	exon	4587	4741	.	-	.	gene_id "XLOC_000664"; transcript_id "LNC_000103"; gene_type "intronic_lncRNA";
NW_011934595.1	Cufflinks	exon	5214	5728	.	-	.	gene_id "XLOC_000664"; transcript_id "LNC_000103"; gene_type "intronic_lncRNA";
NW_011934595.1	Cufflinks	exon	9514	9583	.	-	.	gene_id "XLOC_000666"; transcript_id "LNC_000104"; gene_type "intronic_lncRNA";
NW_011934595.1	Cufflinks	exon	9774	9824	.	-	.	gene_id "XLOC_000666"; transcript_id "LNC_000104"; gene_type "intronic_lncRNA";
NW_011934595.1	Cufflinks	exon	9979	10063	.	-	.	gene_id "XLOC_000666"; transcript_id "LNC_000104"; gene_type "intronic_lncRNA";
NW_011934595.1	Cufflinks	exon	10246	10274	.	-	.	gene_id "XLOC_000666"; transcript_id "LNC_000104"; gene_type "intronic_lncRNA";
NW_011934595.1	Cufflinks	exon	10450	10619	.	-	.	gene_id "XLOC_000667"; transcript_id "LNC_000105"; gene_type "intronic_lncRNA";
NW_011934595.1	Cufflinks	exon	10933	11060	.	-	.	gene_id "XLOC_000667"; transcript_id "LNC_000105"; gene_type "intronic_lncRNA";
NW_011934598.1	Cufflinks	exon	25239	27339	.	+	.	gene_id "XLOC_000679"; transcript_id "LNC_000106"; gene_type "antisense_lncRNA";
NW_011934598.1	Cufflinks	exon	28083	31445	.	+	.	gene_id "XLOC_000679"; transcript_id "LNC_000106"; gene_type "antisense_lncRNA";
NW_011934598.1	Cufflinks	exon	13636	13837	.	-	.	gene_id "XLOC_000690"; transcript_id "LNC_000107"; gene_type "lincRNA";
NW_011934598.1	Cufflinks	exon	14079	14264	.	-	.	gene_id "XLOC_000690"; transcript_id "LNC_000107"; gene_type "lincRNA";
NW_011934598.1	Cufflinks	exon	39184	39290	.	-	.	gene_id "XLOC_000695"; transcript_id "LNC_000108"; gene_type "intronic_lncRNA";
NW_011934598.1	Cufflinks	exon	47054	47138	.	-	.	gene_id "XLOC_000695"; transcript_id "LNC_000108"; gene_type "intronic_lncRNA";
NW_011934598.1	Cufflinks	exon	47230	47834	.	-	.	gene_id "XLOC_000695"; transcript_id "LNC_000108"; gene_type "intronic_lncRNA";
NW_011934598.1	Cufflinks	exon	47989	48060	.	-	.	gene_id "XLOC_000695"; transcript_id "LNC_000109"; gene_type "intronic_lncRNA";
NW_011934598.1	Cufflinks	exon	48524	48603	.	-	.	gene_id "XLOC_000695"; transcript_id "LNC_000109"; gene_type "intronic_lncRNA";
NW_011934598.1	Cufflinks	exon	48732	48759	.	-	.	gene_id "XLOC_000695"; transcript_id "LNC_000109"; gene_type "intronic_lncRNA";
NW_011934598.1	Cufflinks	exon	48895	48918	.	-	.	gene_id "XLOC_000695"; transcript_id "LNC_000109"; gene_type "intronic_lncRNA";
NW_011934598.1	Cufflinks	exon	80040	80370	.	-	.	gene_id "XLOC_000699"; transcript_id "LNC_000110"; gene_type "lincRNA";
NW_011934598.1	Cufflinks	exon	80949	81133	.	-	.	gene_id "XLOC_000699"; transcript_id "LNC_000110"; gene_type "lincRNA";
NW_011934599.1	Cufflinks	exon	16597	16643	.	-	.	gene_id "XLOC_000709"; transcript_id "LNC_000111"; gene_type "intronic_lncRNA";
NW_011934599.1	Cufflinks	exon	16949	17029	.	-	.	gene_id "XLOC_000709"; transcript_id "LNC_000111"; gene_type "intronic_lncRNA";
NW_011934599.1	Cufflinks	exon	20434	20540	.	-	.	gene_id "XLOC_000709"; transcript_id "LNC_000111"; gene_type "intronic_lncRNA";
NW_011934599.1	Cufflinks	exon	23893	24380	.	-	.	gene_id "XLOC_000709"; transcript_id "LNC_000111"; gene_type "intronic_lncRNA";
NW_011934599.1	Cufflinks	exon	24411	24944	.	-	.	gene_id "XLOC_000709"; transcript_id "LNC_000111"; gene_type "intronic_lncRNA";
NW_011934600.1	Cufflinks	exon	22010	22035	.	+	.	gene_id "XLOC_000713"; transcript_id "LNC_000112"; gene_type "lincRNA";
NW_011934600.1	Cufflinks	exon	22129	26342	.	+	.	gene_id "XLOC_000713"; transcript_id "LNC_000112"; gene_type "lincRNA";
NW_011934600.1	Cufflinks	exon	22076	22086	.	+	.	gene_id "XLOC_000713"; transcript_id "LNC_000113"; gene_type "lincRNA";
NW_011934600.1	Cufflinks	exon	22180	26342	.	+	.	gene_id "XLOC_000713"; transcript_id "LNC_000113"; gene_type "lincRNA";
NW_011934600.1	Cufflinks	exon	17269	17475	.	-	.	gene_id "XLOC_000715"; transcript_id "LNC_000114"; gene_type "intronic_lncRNA";
NW_011934600.1	Cufflinks	exon	17928	19184	.	-	.	gene_id "XLOC_000715"; transcript_id "LNC_000114"; gene_type "intronic_lncRNA";
NW_011934601.1	Cufflinks	exon	22343	22511	.	+	.	gene_id "XLOC_000719"; transcript_id "LNC_000115"; gene_type "intronic_lncRNA";
NW_011934601.1	Cufflinks	exon	28249	28407	.	+	.	gene_id "XLOC_000719"; transcript_id "LNC_000115"; gene_type "intronic_lncRNA";
NW_011934601.1	Cufflinks	exon	29110	29277	.	+	.	gene_id "XLOC_000719"; transcript_id "LNC_000115"; gene_type "intronic_lncRNA";
NW_011934601.1	Cufflinks	exon	29803	29964	.	+	.	gene_id "XLOC_000719"; transcript_id "LNC_000115"; gene_type "intronic_lncRNA";
NW_011934601.1	Cufflinks	exon	30151	30196	.	+	.	gene_id "XLOC_000719"; transcript_id "LNC_000115"; gene_type "intronic_lncRNA";
NW_011934605.1	Cufflinks	exon	13145	14774	.	+	.	gene_id "XLOC_000762"; transcript_id "LNC_000116"; gene_type "intronic_lncRNA";
NW_011934605.1	Cufflinks	exon	15140	15843	.	+	.	gene_id "XLOC_000762"; transcript_id "LNC_000116"; gene_type "intronic_lncRNA";
NW_011934605.1	Cufflinks	exon	16528	16712	.	+	.	gene_id "XLOC_000762"; transcript_id "LNC_000116"; gene_type "intronic_lncRNA";
NW_011934605.1	Cufflinks	exon	18844	19001	.	+	.	gene_id "XLOC_000762"; transcript_id "LNC_000116"; gene_type "intronic_lncRNA";
NW_011934605.1	Cufflinks	exon	21628	21813	.	+	.	gene_id "XLOC_000762"; transcript_id "LNC_000116"; gene_type "intronic_lncRNA";
NW_011934605.1	Cufflinks	exon	22415	22444	.	+	.	gene_id "XLOC_000762"; transcript_id "LNC_000116"; gene_type "intronic_lncRNA";
NW_011934605.1	Cufflinks	exon	29388	29735	.	+	.	gene_id "XLOC_000762"; transcript_id "LNC_000116"; gene_type "intronic_lncRNA";
NW_011934605.1	Cufflinks	exon	13145	16712	.	+	.	gene_id "XLOC_000762"; transcript_id "LNC_000117"; gene_type "intronic_lncRNA";
NW_011934605.1	Cufflinks	exon	18844	19001	.	+	.	gene_id "XLOC_000762"; transcript_id "LNC_000117"; gene_type "intronic_lncRNA";
NW_011934605.1	Cufflinks	exon	21628	21813	.	+	.	gene_id "XLOC_000762"; transcript_id "LNC_000117"; gene_type "intronic_lncRNA";
NW_011934605.1	Cufflinks	exon	22415	22444	.	+	.	gene_id "XLOC_000762"; transcript_id "LNC_000117"; gene_type "intronic_lncRNA";
NW_011934605.1	Cufflinks	exon	29388	29735	.	+	.	gene_id "XLOC_000762"; transcript_id "LNC_000117"; gene_type "intronic_lncRNA";
NW_011934605.1	Cufflinks	exon	58578	58706	.	+	.	gene_id "XLOC_000766"; transcript_id "LNC_000118"; gene_type "intronic_lncRNA";
NW_011934605.1	Cufflinks	exon	58804	58905	.	+	.	gene_id "XLOC_000766"; transcript_id "LNC_000118"; gene_type "intronic_lncRNA";
NW_011934605.1	Cufflinks	exon	61872	61985	.	+	.	gene_id "XLOC_000766"; transcript_id "LNC_000118"; gene_type "intronic_lncRNA";
NW_011934605.1	Cufflinks	exon	62169	62286	.	+	.	gene_id "XLOC_000766"; transcript_id "LNC_000118"; gene_type "intronic_lncRNA";
NW_011934605.1	Cufflinks	exon	64336	64460	.	+	.	gene_id "XLOC_000766"; transcript_id "LNC_000118"; gene_type "intronic_lncRNA";
NW_011934605.1	Cufflinks	exon	248	465	.	-	.	gene_id "XLOC_000768"; transcript_id "LNC_000119"; gene_type "intronic_lncRNA";
NW_011934605.1	Cufflinks	exon	1715	2372	.	-	.	gene_id "XLOC_000768"; transcript_id "LNC_000119"; gene_type "intronic_lncRNA";
NW_011934605.1	Cufflinks	exon	11887	12846	.	-	.	gene_id "XLOC_000769"; transcript_id "LNC_000120"; gene_type "lincRNA";
NW_011934605.1	Cufflinks	exon	12913	13098	.	-	.	gene_id "XLOC_000769"; transcript_id "LNC_000120"; gene_type "lincRNA";
NW_011934605.1	Cufflinks	exon	68655	68872	.	-	.	gene_id "XLOC_000775"; transcript_id "LNC_000121"; gene_type "lincRNA";
NW_011934605.1	Cufflinks	exon	73661	73795	.	-	.	gene_id "XLOC_000775"; transcript_id "LNC_000121"; gene_type "lincRNA";
NW_011934605.1	Cufflinks	exon	68655	68872	.	-	.	gene_id "XLOC_000775"; transcript_id "LNC_000122"; gene_type "lincRNA";
NW_011934605.1	Cufflinks	exon	73656	73804	.	-	.	gene_id "XLOC_000775"; transcript_id "LNC_000122"; gene_type "lincRNA";
NW_011934606.1	Cufflinks	exon	64301	64409	.	-	.	gene_id "XLOC_000778"; transcript_id "LNC_000123"; gene_type "intronic_lncRNA";
NW_011934606.1	Cufflinks	exon	64492	64665	.	-	.	gene_id "XLOC_000778"; transcript_id "LNC_000123"; gene_type "intronic_lncRNA";
NW_011934606.1	Cufflinks	exon	65128	65200	.	-	.	gene_id "XLOC_000778"; transcript_id "LNC_000123"; gene_type "intronic_lncRNA";
NW_011934608.1	Cufflinks	exon	53491	53534	.	+	.	gene_id "XLOC_000787"; transcript_id "LNC_000124"; gene_type "lincRNA";
NW_011934608.1	Cufflinks	exon	53561	53972	.	+	.	gene_id "XLOC_000787"; transcript_id "LNC_000124"; gene_type "lincRNA";
NW_011934609.1	Cufflinks	exon	33556	33851	.	+	.	gene_id "XLOC_000796"; transcript_id "LNC_000125"; gene_type "intronic_lncRNA";
NW_011934609.1	Cufflinks	exon	34074	34433	.	+	.	gene_id "XLOC_000796"; transcript_id "LNC_000125"; gene_type "intronic_lncRNA";
NW_011934609.1	Cufflinks	exon	34788	34903	.	+	.	gene_id "XLOC_000796"; transcript_id "LNC_000125"; gene_type "intronic_lncRNA";
NW_011934609.1	Cufflinks	exon	35027	35138	.	+	.	gene_id "XLOC_000796"; transcript_id "LNC_000125"; gene_type "intronic_lncRNA";
NW_011934609.1	Cufflinks	exon	35272	35366	.	+	.	gene_id "XLOC_000796"; transcript_id "LNC_000125"; gene_type "intronic_lncRNA";
NW_011934609.1	Cufflinks	exon	35638	35817	.	+	.	gene_id "XLOC_000796"; transcript_id "LNC_000125"; gene_type "intronic_lncRNA";
NW_011934609.1	Cufflinks	exon	36133	36336	.	+	.	gene_id "XLOC_000796"; transcript_id "LNC_000125"; gene_type "intronic_lncRNA";
NW_011934609.1	Cufflinks	exon	36508	36672	.	+	.	gene_id "XLOC_000796"; transcript_id "LNC_000125"; gene_type "intronic_lncRNA";
NW_011934609.1	Cufflinks	exon	36781	36904	.	+	.	gene_id "XLOC_000796"; transcript_id "LNC_000125"; gene_type "intronic_lncRNA";
NW_011934609.1	Cufflinks	exon	37046	37141	.	+	.	gene_id "XLOC_000796"; transcript_id "LNC_000125"; gene_type "intronic_lncRNA";
NW_011934609.1	Cufflinks	exon	37293	37458	.	+	.	gene_id "XLOC_000796"; transcript_id "LNC_000125"; gene_type "intronic_lncRNA";
NW_011934609.1	Cufflinks	exon	37570	37720	.	+	.	gene_id "XLOC_000796"; transcript_id "LNC_000125"; gene_type "intronic_lncRNA";
NW_011934609.1	Cufflinks	exon	38533	38710	.	+	.	gene_id "XLOC_000796"; transcript_id "LNC_000125"; gene_type "intronic_lncRNA";
NW_011934609.1	Cufflinks	exon	33562	33851	.	+	.	gene_id "XLOC_000796"; transcript_id "LNC_000126"; gene_type "intronic_lncRNA";
NW_011934609.1	Cufflinks	exon	34074	34433	.	+	.	gene_id "XLOC_000796"; transcript_id "LNC_000126"; gene_type "intronic_lncRNA";
NW_011934609.1	Cufflinks	exon	34788	34903	.	+	.	gene_id "XLOC_000796"; transcript_id "LNC_000126"; gene_type "intronic_lncRNA";
NW_011934609.1	Cufflinks	exon	35027	35138	.	+	.	gene_id "XLOC_000796"; transcript_id "LNC_000126"; gene_type "intronic_lncRNA";
NW_011934609.1	Cufflinks	exon	35272	35366	.	+	.	gene_id "XLOC_000796"; transcript_id "LNC_000126"; gene_type "intronic_lncRNA";
NW_011934609.1	Cufflinks	exon	35638	35817	.	+	.	gene_id "XLOC_000796"; transcript_id "LNC_000126"; gene_type "intronic_lncRNA";
NW_011934609.1	Cufflinks	exon	36133	36336	.	+	.	gene_id "XLOC_000796"; transcript_id "LNC_000126"; gene_type "intronic_lncRNA";
NW_011934609.1	Cufflinks	exon	36508	36672	.	+	.	gene_id "XLOC_000796"; transcript_id "LNC_000126"; gene_type "intronic_lncRNA";
NW_011934609.1	Cufflinks	exon	36781	36904	.	+	.	gene_id "XLOC_000796"; transcript_id "LNC_000126"; gene_type "intronic_lncRNA";
NW_011934609.1	Cufflinks	exon	37046	37141	.	+	.	gene_id "XLOC_000796"; transcript_id "LNC_000126"; gene_type "intronic_lncRNA";
NW_011934609.1	Cufflinks	exon	37293	37458	.	+	.	gene_id "XLOC_000796"; transcript_id "LNC_000126"; gene_type "intronic_lncRNA";
NW_011934609.1	Cufflinks	exon	37570	37720	.	+	.	gene_id "XLOC_000796"; transcript_id "LNC_000126"; gene_type "intronic_lncRNA";
NW_011934609.1	Cufflinks	exon	39189	39344	.	+	.	gene_id "XLOC_000796"; transcript_id "LNC_000126"; gene_type "intronic_lncRNA";
NW_011934609.1	Cufflinks	exon	39497	39608	.	+	.	gene_id "XLOC_000796"; transcript_id "LNC_000126"; gene_type "intronic_lncRNA";
NW_011934609.1	Cufflinks	exon	39718	39797	.	+	.	gene_id "XLOC_000796"; transcript_id "LNC_000126"; gene_type "intronic_lncRNA";
NW_011934609.1	Cufflinks	exon	40074	40247	.	+	.	gene_id "XLOC_000796"; transcript_id "LNC_000126"; gene_type "intronic_lncRNA";
NW_011934609.1	Cufflinks	exon	40440	40586	.	+	.	gene_id "XLOC_000796"; transcript_id "LNC_000126"; gene_type "intronic_lncRNA";
NW_011934609.1	Cufflinks	exon	40688	40855	.	+	.	gene_id "XLOC_000796"; transcript_id "LNC_000126"; gene_type "intronic_lncRNA";
NW_011934609.1	Cufflinks	exon	40973	41119	.	+	.	gene_id "XLOC_000796"; transcript_id "LNC_000126"; gene_type "intronic_lncRNA";
NW_011934609.1	Cufflinks	exon	41312	41461	.	+	.	gene_id "XLOC_000796"; transcript_id "LNC_000126"; gene_type "intronic_lncRNA";
NW_011934609.1	Cufflinks	exon	41547	41711	.	+	.	gene_id "XLOC_000796"; transcript_id "LNC_000126"; gene_type "intronic_lncRNA";
NW_011934609.1	Cufflinks	exon	41919	42151	.	+	.	gene_id "XLOC_000796"; transcript_id "LNC_000126"; gene_type "intronic_lncRNA";
NW_011934609.1	Cufflinks	exon	43005	43156	.	+	.	gene_id "XLOC_000796"; transcript_id "LNC_000126"; gene_type "intronic_lncRNA";
NW_011934609.1	Cufflinks	exon	43390	43496	.	+	.	gene_id "XLOC_000796"; transcript_id "LNC_000126"; gene_type "intronic_lncRNA";
NW_011934609.1	Cufflinks	exon	44972	45157	.	+	.	gene_id "XLOC_000796"; transcript_id "LNC_000126"; gene_type "intronic_lncRNA";
NW_011934609.1	Cufflinks	exon	46276	46482	.	+	.	gene_id "XLOC_000796"; transcript_id "LNC_000126"; gene_type "intronic_lncRNA";
NW_011934609.1	Cufflinks	exon	47163	47285	.	+	.	gene_id "XLOC_000796"; transcript_id "LNC_000126"; gene_type "intronic_lncRNA";
NW_011934609.1	Cufflinks	exon	48010	48192	.	+	.	gene_id "XLOC_000796"; transcript_id "LNC_000126"; gene_type "intronic_lncRNA";
NW_011934609.1	Cufflinks	exon	33562	33851	.	+	.	gene_id "XLOC_000796"; transcript_id "LNC_000127"; gene_type "intronic_lncRNA";
NW_011934609.1	Cufflinks	exon	34074	34433	.	+	.	gene_id "XLOC_000796"; transcript_id "LNC_000127"; gene_type "intronic_lncRNA";
NW_011934609.1	Cufflinks	exon	34788	34903	.	+	.	gene_id "XLOC_000796"; transcript_id "LNC_000127"; gene_type "intronic_lncRNA";
NW_011934609.1	Cufflinks	exon	35027	35138	.	+	.	gene_id "XLOC_000796"; transcript_id "LNC_000127"; gene_type "intronic_lncRNA";
NW_011934609.1	Cufflinks	exon	35272	35366	.	+	.	gene_id "XLOC_000796"; transcript_id "LNC_000127"; gene_type "intronic_lncRNA";
NW_011934609.1	Cufflinks	exon	35638	35817	.	+	.	gene_id "XLOC_000796"; transcript_id "LNC_000127"; gene_type "intronic_lncRNA";
NW_011934609.1	Cufflinks	exon	36133	36336	.	+	.	gene_id "XLOC_000796"; transcript_id "LNC_000127"; gene_type "intronic_lncRNA";
NW_011934609.1	Cufflinks	exon	36508	36672	.	+	.	gene_id "XLOC_000796"; transcript_id "LNC_000127"; gene_type "intronic_lncRNA";
NW_011934609.1	Cufflinks	exon	36781	36904	.	+	.	gene_id "XLOC_000796"; transcript_id "LNC_000127"; gene_type "intronic_lncRNA";
NW_011934609.1	Cufflinks	exon	37046	37141	.	+	.	gene_id "XLOC_000796"; transcript_id "LNC_000127"; gene_type "intronic_lncRNA";
NW_011934609.1	Cufflinks	exon	37293	37458	.	+	.	gene_id "XLOC_000796"; transcript_id "LNC_000127"; gene_type "intronic_lncRNA";
NW_011934609.1	Cufflinks	exon	37570	37720	.	+	.	gene_id "XLOC_000796"; transcript_id "LNC_000127"; gene_type "intronic_lncRNA";
NW_011934609.1	Cufflinks	exon	39189	39344	.	+	.	gene_id "XLOC_000796"; transcript_id "LNC_000127"; gene_type "intronic_lncRNA";
NW_011934609.1	Cufflinks	exon	39497	39608	.	+	.	gene_id "XLOC_000796"; transcript_id "LNC_000127"; gene_type "intronic_lncRNA";
NW_011934609.1	Cufflinks	exon	39718	39797	.	+	.	gene_id "XLOC_000796"; transcript_id "LNC_000127"; gene_type "intronic_lncRNA";
NW_011934609.1	Cufflinks	exon	40074	40247	.	+	.	gene_id "XLOC_000796"; transcript_id "LNC_000127"; gene_type "intronic_lncRNA";
NW_011934609.1	Cufflinks	exon	40440	40586	.	+	.	gene_id "XLOC_000796"; transcript_id "LNC_000127"; gene_type "intronic_lncRNA";
NW_011934609.1	Cufflinks	exon	40688	40855	.	+	.	gene_id "XLOC_000796"; transcript_id "LNC_000127"; gene_type "intronic_lncRNA";
NW_011934609.1	Cufflinks	exon	40973	41119	.	+	.	gene_id "XLOC_000796"; transcript_id "LNC_000127"; gene_type "intronic_lncRNA";
NW_011934609.1	Cufflinks	exon	41312	41461	.	+	.	gene_id "XLOC_000796"; transcript_id "LNC_000127"; gene_type "intronic_lncRNA";
NW_011934609.1	Cufflinks	exon	41547	41711	.	+	.	gene_id "XLOC_000796"; transcript_id "LNC_000127"; gene_type "intronic_lncRNA";
NW_011934609.1	Cufflinks	exon	41919	42151	.	+	.	gene_id "XLOC_000796"; transcript_id "LNC_000127"; gene_type "intronic_lncRNA";
NW_011934609.1	Cufflinks	exon	43005	43156	.	+	.	gene_id "XLOC_000796"; transcript_id "LNC_000127"; gene_type "intronic_lncRNA";
NW_011934609.1	Cufflinks	exon	43390	43496	.	+	.	gene_id "XLOC_000796"; transcript_id "LNC_000127"; gene_type "intronic_lncRNA";
NW_011934609.1	Cufflinks	exon	46276	46482	.	+	.	gene_id "XLOC_000796"; transcript_id "LNC_000127"; gene_type "intronic_lncRNA";
NW_011934609.1	Cufflinks	exon	47163	47285	.	+	.	gene_id "XLOC_000796"; transcript_id "LNC_000127"; gene_type "intronic_lncRNA";
NW_011934609.1	Cufflinks	exon	48010	48180	.	+	.	gene_id "XLOC_000796"; transcript_id "LNC_000127"; gene_type "intronic_lncRNA";
NW_011934609.1	Cufflinks	exon	48596	48712	.	+	.	gene_id "XLOC_000796"; transcript_id "LNC_000127"; gene_type "intronic_lncRNA";
NW_011934609.1	Cufflinks	exon	49227	49414	.	+	.	gene_id "XLOC_000796"; transcript_id "LNC_000127"; gene_type "intronic_lncRNA";
NW_011934609.1	Cufflinks	exon	49512	49608	.	+	.	gene_id "XLOC_000796"; transcript_id "LNC_000127"; gene_type "intronic_lncRNA";
NW_011934609.1	Cufflinks	exon	49706	49783	.	+	.	gene_id "XLOC_000796"; transcript_id "LNC_000127"; gene_type "intronic_lncRNA";
NW_011934609.1	Cufflinks	exon	55452	55546	.	+	.	gene_id "XLOC_000796"; transcript_id "LNC_000127"; gene_type "intronic_lncRNA";
NW_011934609.1	Cufflinks	exon	55658	55702	.	+	.	gene_id "XLOC_000796"; transcript_id "LNC_000127"; gene_type "intronic_lncRNA";
NW_011934609.1	Cufflinks	exon	56332	56402	.	+	.	gene_id "XLOC_000796"; transcript_id "LNC_000127"; gene_type "intronic_lncRNA";
NW_011934609.1	Cufflinks	exon	60642	60697	.	+	.	gene_id "XLOC_000796"; transcript_id "LNC_000127"; gene_type "intronic_lncRNA";
NW_011934609.1	Cufflinks	exon	89417	89534	.	+	.	gene_id "XLOC_000803"; transcript_id "LNC_000128"; gene_type "intronic_lncRNA";
NW_011934609.1	Cufflinks	exon	89627	89970	.	+	.	gene_id "XLOC_000803"; transcript_id "LNC_000128"; gene_type "intronic_lncRNA";
NW_011934609.1	Cufflinks	exon	178024	178242	.	+	.	gene_id "XLOC_000809"; transcript_id "LNC_000129"; gene_type "lincRNA";
NW_011934609.1	Cufflinks	exon	178361	178386	.	+	.	gene_id "XLOC_000809"; transcript_id "LNC_000129"; gene_type "lincRNA";
NW_011934609.1	Cufflinks	exon	71416	71429	.	-	.	gene_id "XLOC_000813"; transcript_id "LNC_000130"; gene_type "lincRNA";
NW_011934609.1	Cufflinks	exon	73053	73270	.	-	.	gene_id "XLOC_000813"; transcript_id "LNC_000130"; gene_type "lincRNA";
NW_011934609.1	Cufflinks	exon	178024	178242	.	-	.	gene_id "XLOC_000823"; transcript_id "LNC_000131"; gene_type "lincRNA";
NW_011934609.1	Cufflinks	exon	178361	178390	.	-	.	gene_id "XLOC_000823"; transcript_id "LNC_000131"; gene_type "lincRNA";
NW_011934611.1	Cufflinks	exon	3653	3882	.	+	.	gene_id "XLOC_000827"; transcript_id "LNC_000132"; gene_type "lincRNA";
NW_011934611.1	Cufflinks	exon	4070	4130	.	+	.	gene_id "XLOC_000827"; transcript_id "LNC_000132"; gene_type "lincRNA";
NW_011934611.1	Cufflinks	exon	4403	4533	.	+	.	gene_id "XLOC_000827"; transcript_id "LNC_000132"; gene_type "lincRNA";
NW_011934611.1	Cufflinks	exon	4897	4989	.	+	.	gene_id "XLOC_000827"; transcript_id "LNC_000132"; gene_type "lincRNA";
NW_011934611.1	Cufflinks	exon	5219	5452	.	+	.	gene_id "XLOC_000827"; transcript_id "LNC_000132"; gene_type "lincRNA";
NW_011934612.1	Cufflinks	exon	2980	3000	.	+	.	gene_id "XLOC_000862"; transcript_id "LNC_000133"; gene_type "intronic_lncRNA";
NW_011934612.1	Cufflinks	exon	4159	4220	.	+	.	gene_id "XLOC_000862"; transcript_id "LNC_000133"; gene_type "intronic_lncRNA";
NW_011934612.1	Cufflinks	exon	4385	4454	.	+	.	gene_id "XLOC_000862"; transcript_id "LNC_000133"; gene_type "intronic_lncRNA";
NW_011934612.1	Cufflinks	exon	4937	5100	.	+	.	gene_id "XLOC_000862"; transcript_id "LNC_000133"; gene_type "intronic_lncRNA";
NW_011934612.1	Cufflinks	exon	5863	5953	.	+	.	gene_id "XLOC_000862"; transcript_id "LNC_000133"; gene_type "intronic_lncRNA";
NW_011934612.1	Cufflinks	exon	7273	7684	.	+	.	gene_id "XLOC_000862"; transcript_id "LNC_000133"; gene_type "intronic_lncRNA";
NW_011934612.1	Cufflinks	exon	177565	179217	.	+	.	gene_id "XLOC_000872"; transcript_id "LNC_000134"; gene_type "intronic_lncRNA";
NW_011934612.1	Cufflinks	exon	181455	181551	.	+	.	gene_id "XLOC_000872"; transcript_id "LNC_000134"; gene_type "intronic_lncRNA";
NW_011934612.1	Cufflinks	exon	181673	181711	.	+	.	gene_id "XLOC_000872"; transcript_id "LNC_000134"; gene_type "intronic_lncRNA";
NW_011934612.1	Cufflinks	exon	182082	182125	.	+	.	gene_id "XLOC_000872"; transcript_id "LNC_000134"; gene_type "intronic_lncRNA";
NW_011934612.1	Cufflinks	exon	182431	182500	.	+	.	gene_id "XLOC_000872"; transcript_id "LNC_000134"; gene_type "intronic_lncRNA";
NW_011934612.1	Cufflinks	exon	177565	179217	.	+	.	gene_id "XLOC_000872"; transcript_id "LNC_000135"; gene_type "intronic_lncRNA";
NW_011934612.1	Cufflinks	exon	180603	180648	.	+	.	gene_id "XLOC_000872"; transcript_id "LNC_000135"; gene_type "intronic_lncRNA";
NW_011934612.1	Cufflinks	exon	181455	181551	.	+	.	gene_id "XLOC_000872"; transcript_id "LNC_000135"; gene_type "intronic_lncRNA";
NW_011934612.1	Cufflinks	exon	181673	181711	.	+	.	gene_id "XLOC_000872"; transcript_id "LNC_000135"; gene_type "intronic_lncRNA";
NW_011934612.1	Cufflinks	exon	182082	182125	.	+	.	gene_id "XLOC_000872"; transcript_id "LNC_000135"; gene_type "intronic_lncRNA";
NW_011934612.1	Cufflinks	exon	182431	182500	.	+	.	gene_id "XLOC_000872"; transcript_id "LNC_000135"; gene_type "intronic_lncRNA";
NW_011934612.1	Cufflinks	exon	38573	38781	.	-	.	gene_id "XLOC_000878"; transcript_id "LNC_000136"; gene_type "intronic_lncRNA";
NW_011934612.1	Cufflinks	exon	40089	40161	.	-	.	gene_id "XLOC_000878"; transcript_id "LNC_000136"; gene_type "intronic_lncRNA";
NW_011934612.1	Cufflinks	exon	40281	40290	.	-	.	gene_id "XLOC_000878"; transcript_id "LNC_000136"; gene_type "intronic_lncRNA";
NW_011934612.1	Cufflinks	exon	40839	41025	.	-	.	gene_id "XLOC_000879"; transcript_id "LNC_000137"; gene_type "intronic_lncRNA";
NW_011934612.1	Cufflinks	exon	41562	41723	.	-	.	gene_id "XLOC_000879"; transcript_id "LNC_000137"; gene_type "intronic_lncRNA";
NW_011934612.1	Cufflinks	exon	42076	42588	.	-	.	gene_id "XLOC_000879"; transcript_id "LNC_000137"; gene_type "intronic_lncRNA";
NW_011934612.1	Cufflinks	exon	44742	44929	.	-	.	gene_id "XLOC_000880"; transcript_id "LNC_000138"; gene_type "intronic_lncRNA";
NW_011934612.1	Cufflinks	exon	47456	47586	.	-	.	gene_id "XLOC_000880"; transcript_id "LNC_000138"; gene_type "intronic_lncRNA";
NW_011934612.1	Cufflinks	exon	47738	47878	.	-	.	gene_id "XLOC_000880"; transcript_id "LNC_000138"; gene_type "intronic_lncRNA";
NW_011934612.1	Cufflinks	exon	48116	48314	.	-	.	gene_id "XLOC_000880"; transcript_id "LNC_000138"; gene_type "intronic_lncRNA";
NW_011934612.1	Cufflinks	exon	48506	48666	.	-	.	gene_id "XLOC_000880"; transcript_id "LNC_000138"; gene_type "intronic_lncRNA";
NW_011934612.1	Cufflinks	exon	48791	48927	.	-	.	gene_id "XLOC_000880"; transcript_id "LNC_000138"; gene_type "intronic_lncRNA";
NW_011934612.1	Cufflinks	exon	49166	49273	.	-	.	gene_id "XLOC_000880"; transcript_id "LNC_000138"; gene_type "intronic_lncRNA";
NW_011934612.1	Cufflinks	exon	49591	49705	.	-	.	gene_id "XLOC_000880"; transcript_id "LNC_000138"; gene_type "intronic_lncRNA";
NW_011934612.1	Cufflinks	exon	49903	50007	.	-	.	gene_id "XLOC_000880"; transcript_id "LNC_000138"; gene_type "intronic_lncRNA";
NW_011934612.1	Cufflinks	exon	51098	51209	.	-	.	gene_id "XLOC_000880"; transcript_id "LNC_000138"; gene_type "intronic_lncRNA";
NW_011934612.1	Cufflinks	exon	52423	53218	.	-	.	gene_id "XLOC_000880"; transcript_id "LNC_000138"; gene_type "intronic_lncRNA";
NW_011934612.1	Cufflinks	exon	165644	165689	.	-	.	gene_id "XLOC_000887"; transcript_id "LNC_000139"; gene_type "intronic_lncRNA";
NW_011934612.1	Cufflinks	exon	165932	165999	.	-	.	gene_id "XLOC_000887"; transcript_id "LNC_000139"; gene_type "intronic_lncRNA";
NW_011934612.1	Cufflinks	exon	166125	166205	.	-	.	gene_id "XLOC_000887"; transcript_id "LNC_000139"; gene_type "intronic_lncRNA";
NW_011934612.1	Cufflinks	exon	166345	166400	.	-	.	gene_id "XLOC_000887"; transcript_id "LNC_000139"; gene_type "intronic_lncRNA";
NW_011934612.1	Cufflinks	exon	169863	169898	.	-	.	gene_id "XLOC_000888"; transcript_id "LNC_000140"; gene_type "intronic_lncRNA";
NW_011934612.1	Cufflinks	exon	170347	170433	.	-	.	gene_id "XLOC_000888"; transcript_id "LNC_000140"; gene_type "intronic_lncRNA";
NW_011934612.1	Cufflinks	exon	171005	171138	.	-	.	gene_id "XLOC_000888"; transcript_id "LNC_000140"; gene_type "intronic_lncRNA";
NW_011934612.1	Cufflinks	exon	171769	171872	.	-	.	gene_id "XLOC_000888"; transcript_id "LNC_000140"; gene_type "intronic_lncRNA";
NW_011934612.1	Cufflinks	exon	171984	172102	.	-	.	gene_id "XLOC_000888"; transcript_id "LNC_000140"; gene_type "intronic_lncRNA";
NW_011934612.1	Cufflinks	exon	172424	172696	.	-	.	gene_id "XLOC_000888"; transcript_id "LNC_000140"; gene_type "intronic_lncRNA";
NW_011934612.1	Cufflinks	exon	173628	174031	.	-	.	gene_id "XLOC_000889"; transcript_id "LNC_000141"; gene_type "intronic_lncRNA";
NW_011934612.1	Cufflinks	exon	174637	174876	.	-	.	gene_id "XLOC_000889"; transcript_id "LNC_000141"; gene_type "intronic_lncRNA";
NW_011934612.1	Cufflinks	exon	175157	175386	.	-	.	gene_id "XLOC_000889"; transcript_id "LNC_000141"; gene_type "intronic_lncRNA";
NW_011934612.1	Cufflinks	exon	175578	175726	.	-	.	gene_id "XLOC_000889"; transcript_id "LNC_000141"; gene_type "intronic_lncRNA";
NW_011934612.1	Cufflinks	exon	175826	175942	.	-	.	gene_id "XLOC_000889"; transcript_id "LNC_000141"; gene_type "intronic_lncRNA";
NW_011934612.1	Cufflinks	exon	176224	177028	.	-	.	gene_id "XLOC_000889"; transcript_id "LNC_000141"; gene_type "intronic_lncRNA";
NW_011934613.1	Cufflinks	exon	36722	36963	.	+	.	gene_id "XLOC_000896"; transcript_id "LNC_000142"; gene_type "intronic_lncRNA";
NW_011934613.1	Cufflinks	exon	39101	39576	.	+	.	gene_id "XLOC_000896"; transcript_id "LNC_000142"; gene_type "intronic_lncRNA";
NW_011934613.1	Cufflinks	exon	3128	3303	.	-	.	gene_id "XLOC_000898"; transcript_id "LNC_000143"; gene_type "antisense_lncRNA";
NW_011934613.1	Cufflinks	exon	23498	23541	.	-	.	gene_id "XLOC_000898"; transcript_id "LNC_000143"; gene_type "antisense_lncRNA";
NW_011934613.1	Cufflinks	exon	24069	24109	.	-	.	gene_id "XLOC_000899"; transcript_id "LNC_000144"; gene_type "intronic_lncRNA";
NW_011934613.1	Cufflinks	exon	24881	25012	.	-	.	gene_id "XLOC_000899"; transcript_id "LNC_000144"; gene_type "intronic_lncRNA";
NW_011934613.1	Cufflinks	exon	27519	27638	.	-	.	gene_id "XLOC_000899"; transcript_id "LNC_000144"; gene_type "intronic_lncRNA";
NW_011934613.1	Cufflinks	exon	29047	29238	.	-	.	gene_id "XLOC_000899"; transcript_id "LNC_000144"; gene_type "intronic_lncRNA";
NW_011934613.1	Cufflinks	exon	34620	34840	.	-	.	gene_id "XLOC_000901"; transcript_id "LNC_000145"; gene_type "lincRNA";
NW_011934613.1	Cufflinks	exon	35574	36023	.	-	.	gene_id "XLOC_000901"; transcript_id "LNC_000145"; gene_type "lincRNA";
NW_011934615.1	Cufflinks	exon	66376	66542	.	+	.	gene_id "XLOC_000916"; transcript_id "LNC_000146"; gene_type "lincRNA";
NW_011934615.1	Cufflinks	exon	66937	66984	.	+	.	gene_id "XLOC_000916"; transcript_id "LNC_000146"; gene_type "lincRNA";
NW_011934615.1	Cufflinks	exon	762	814	.	-	.	gene_id "XLOC_000920"; transcript_id "LNC_000147"; gene_type "intronic_lncRNA";
NW_011934615.1	Cufflinks	exon	1274	1795	.	-	.	gene_id "XLOC_000920"; transcript_id "LNC_000147"; gene_type "intronic_lncRNA";
NW_011934615.1	Cufflinks	exon	2828	2848	.	-	.	gene_id "XLOC_000921"; transcript_id "LNC_000148"; gene_type "intronic_lncRNA";
NW_011934615.1	Cufflinks	exon	4224	4505	.	-	.	gene_id "XLOC_000921"; transcript_id "LNC_000148"; gene_type "intronic_lncRNA";
NW_011934615.1	Cufflinks	exon	5787	7805	.	-	.	gene_id "XLOC_000921"; transcript_id "LNC_000148"; gene_type "intronic_lncRNA";
NW_011934615.1	Cufflinks	exon	7878	8812	.	-	.	gene_id "XLOC_000921"; transcript_id "LNC_000148"; gene_type "intronic_lncRNA";
NW_011934615.1	Cufflinks	exon	3812	3859	.	-	.	gene_id "XLOC_000921"; transcript_id "LNC_000149"; gene_type "intronic_lncRNA";
NW_011934615.1	Cufflinks	exon	4224	4505	.	-	.	gene_id "XLOC_000921"; transcript_id "LNC_000149"; gene_type "intronic_lncRNA";
NW_011934615.1	Cufflinks	exon	5787	7858	.	-	.	gene_id "XLOC_000921"; transcript_id "LNC_000149"; gene_type "intronic_lncRNA";
NW_011934615.1	Cufflinks	exon	8003	8812	.	-	.	gene_id "XLOC_000921"; transcript_id "LNC_000149"; gene_type "intronic_lncRNA";
NW_011934615.1	Cufflinks	exon	11751	11943	.	-	.	gene_id "XLOC_000922"; transcript_id "LNC_000150"; gene_type "intronic_lncRNA";
NW_011934615.1	Cufflinks	exon	12360	12621	.	-	.	gene_id "XLOC_000922"; transcript_id "LNC_000150"; gene_type "intronic_lncRNA";
NW_011934615.1	Cufflinks	exon	13194	13490	.	-	.	gene_id "XLOC_000922"; transcript_id "LNC_000150"; gene_type "intronic_lncRNA";
NW_011934615.1	Cufflinks	exon	14375	15325	.	-	.	gene_id "XLOC_000922"; transcript_id "LNC_000150"; gene_type "intronic_lncRNA";
NW_011934615.1	Cufflinks	exon	19885	19900	.	-	.	gene_id "XLOC_000923"; transcript_id "LNC_000151"; gene_type "intronic_lncRNA";
NW_011934615.1	Cufflinks	exon	20585	20858	.	-	.	gene_id "XLOC_000923"; transcript_id "LNC_000151"; gene_type "intronic_lncRNA";
NW_011934615.1	Cufflinks	exon	21290	22082	.	-	.	gene_id "XLOC_000923"; transcript_id "LNC_000151"; gene_type "intronic_lncRNA";
NW_011934616.1	Cufflinks	exon	24693	24891	.	+	.	gene_id "XLOC_000933"; transcript_id "LNC_000152"; gene_type "lincRNA";
NW_011934616.1	Cufflinks	exon	55639	55731	.	+	.	gene_id "XLOC_000933"; transcript_id "LNC_000152"; gene_type "lincRNA";
NW_011934616.1	Cufflinks	exon	93409	95660	.	-	.	gene_id "XLOC_000945"; transcript_id "LNC_000153"; gene_type "antisense_lncRNA";
NW_011934616.1	Cufflinks	exon	116683	119386	.	-	.	gene_id "XLOC_000945"; transcript_id "LNC_000153"; gene_type "antisense_lncRNA";
NW_011934616.1	Cufflinks	exon	119767	120272	.	-	.	gene_id "XLOC_000945"; transcript_id "LNC_000153"; gene_type "antisense_lncRNA";
NW_011934616.1	Cufflinks	exon	100666	102559	.	-	.	gene_id "XLOC_000946"; transcript_id "LNC_000154"; gene_type "lincRNA";
NW_011934616.1	Cufflinks	exon	102894	106242	.	-	.	gene_id "XLOC_000946"; transcript_id "LNC_000154"; gene_type "lincRNA";
NW_011934620.1	Cufflinks	exon	562	649	.	+	.	gene_id "XLOC_000977"; transcript_id "LNC_000155"; gene_type "lincRNA";
NW_011934620.1	Cufflinks	exon	716	841	.	+	.	gene_id "XLOC_000977"; transcript_id "LNC_000155"; gene_type "lincRNA";
NW_011934620.1	Cufflinks	exon	32478	34412	.	+	.	gene_id "XLOC_000991"; transcript_id "LNC_000156"; gene_type "lincRNA";
NW_011934620.1	Cufflinks	exon	34457	35573	.	+	.	gene_id "XLOC_000991"; transcript_id "LNC_000156"; gene_type "lincRNA";
NW_011934620.1	Cufflinks	exon	39103	46463	.	+	.	gene_id "XLOC_000993"; transcript_id "LNC_000157"; gene_type "lincRNA";
NW_011934620.1	Cufflinks	exon	46487	48316	.	+	.	gene_id "XLOC_000993"; transcript_id "LNC_000157"; gene_type "lincRNA";
NW_011934620.1	Cufflinks	exon	71558	71578	.	+	.	gene_id "XLOC_001004"; transcript_id "LNC_000158"; gene_type "lincRNA";
NW_011934620.1	Cufflinks	exon	74785	74877	.	+	.	gene_id "XLOC_001004"; transcript_id "LNC_000158"; gene_type "lincRNA";
NW_011934620.1	Cufflinks	exon	76459	76715	.	+	.	gene_id "XLOC_001004"; transcript_id "LNC_000158"; gene_type "lincRNA";
NW_011934620.1	Cufflinks	exon	154944	155012	.	+	.	gene_id "XLOC_001011"; transcript_id "LNC_000159"; gene_type "antisense_lncRNA";
NW_011934620.1	Cufflinks	exon	214194	214195	.	+	.	gene_id "XLOC_001011"; transcript_id "LNC_000159"; gene_type "antisense_lncRNA";
NW_011934620.1	Cufflinks	exon	214334	215506	.	+	.	gene_id "XLOC_001011"; transcript_id "LNC_000159"; gene_type "antisense_lncRNA";
NW_011934621.1	Cufflinks	exon	13502	13872	.	-	.	gene_id "XLOC_001063"; transcript_id "LNC_000160"; gene_type "lincRNA";
NW_011934621.1	Cufflinks	exon	14826	14973	.	-	.	gene_id "XLOC_001063"; transcript_id "LNC_000160"; gene_type "lincRNA";
NW_011934621.1	Cufflinks	exon	16083	16106	.	-	.	gene_id "XLOC_001063"; transcript_id "LNC_000160"; gene_type "lincRNA";
NW_011934621.1	Cufflinks	exon	34310	34422	.	-	.	gene_id "XLOC_001063"; transcript_id "LNC_000160"; gene_type "lincRNA";
NW_011934621.1	Cufflinks	exon	20517	20744	.	-	.	gene_id "XLOC_001064"; transcript_id "LNC_000161"; gene_type "lincRNA";
NW_011934621.1	Cufflinks	exon	20773	20940	.	-	.	gene_id "XLOC_001064"; transcript_id "LNC_000161"; gene_type "lincRNA";
NW_011934622.1	Cufflinks	exon	92	209	.	+	.	gene_id "XLOC_001070"; transcript_id "LNC_000162"; gene_type "intronic_lncRNA";
NW_011934622.1	Cufflinks	exon	1074	1217	.	+	.	gene_id "XLOC_001070"; transcript_id "LNC_000162"; gene_type "intronic_lncRNA";
NW_011934622.1	Cufflinks	exon	1428	1630	.	+	.	gene_id "XLOC_001070"; transcript_id "LNC_000162"; gene_type "intronic_lncRNA";
NW_011934622.1	Cufflinks	exon	2751	2979	.	+	.	gene_id "XLOC_001072"; transcript_id "LNC_000163"; gene_type "intronic_lncRNA";
NW_011934622.1	Cufflinks	exon	3382	3473	.	+	.	gene_id "XLOC_001072"; transcript_id "LNC_000163"; gene_type "intronic_lncRNA";
NW_011934622.1	Cufflinks	exon	4463	4565	.	+	.	gene_id "XLOC_001072"; transcript_id "LNC_000163"; gene_type "intronic_lncRNA";
NW_011934622.1	Cufflinks	exon	4884	5033	.	+	.	gene_id "XLOC_001072"; transcript_id "LNC_000163"; gene_type "intronic_lncRNA";
NW_011934622.1	Cufflinks	exon	5311	5349	.	+	.	gene_id "XLOC_001072"; transcript_id "LNC_000163"; gene_type "intronic_lncRNA";
NW_011934622.1	Cufflinks	exon	5553	5618	.	+	.	gene_id "XLOC_001072"; transcript_id "LNC_000163"; gene_type "intronic_lncRNA";
NW_011934622.1	Cufflinks	exon	5866	6001	.	+	.	gene_id "XLOC_001072"; transcript_id "LNC_000163"; gene_type "intronic_lncRNA";
NW_011934622.1	Cufflinks	exon	6216	6475	.	+	.	gene_id "XLOC_001072"; transcript_id "LNC_000163"; gene_type "intronic_lncRNA";
NW_011934622.1	Cufflinks	exon	6803	6870	.	+	.	gene_id "XLOC_001072"; transcript_id "LNC_000163"; gene_type "intronic_lncRNA";
NW_011934622.1	Cufflinks	exon	7120	7213	.	+	.	gene_id "XLOC_001072"; transcript_id "LNC_000163"; gene_type "intronic_lncRNA";
NW_011934622.1	Cufflinks	exon	9308	9379	.	+	.	gene_id "XLOC_001072"; transcript_id "LNC_000163"; gene_type "intronic_lncRNA";
NW_011934622.1	Cufflinks	exon	9648	9835	.	+	.	gene_id "XLOC_001072"; transcript_id "LNC_000163"; gene_type "intronic_lncRNA";
NW_011934622.1	Cufflinks	exon	2804	2979	.	+	.	gene_id "XLOC_001072"; transcript_id "LNC_000164"; gene_type "intronic_lncRNA";
NW_011934622.1	Cufflinks	exon	3382	3473	.	+	.	gene_id "XLOC_001072"; transcript_id "LNC_000164"; gene_type "intronic_lncRNA";
NW_011934622.1	Cufflinks	exon	4079	4128	.	+	.	gene_id "XLOC_001072"; transcript_id "LNC_000164"; gene_type "intronic_lncRNA";
NW_011934623.1	Cufflinks	exon	12843	13178	.	+	.	gene_id "XLOC_001087"; transcript_id "LNC_000165"; gene_type "antisense_lncRNA";
NW_011934623.1	Cufflinks	exon	13624	13671	.	+	.	gene_id "XLOC_001087"; transcript_id "LNC_000165"; gene_type "antisense_lncRNA";
NW_011934623.1	Cufflinks	exon	53936	54097	.	-	.	gene_id "XLOC_001101"; transcript_id "LNC_000166"; gene_type "intronic_lncRNA";
NW_011934623.1	Cufflinks	exon	54989	55043	.	-	.	gene_id "XLOC_001101"; transcript_id "LNC_000166"; gene_type "intronic_lncRNA";
NW_011934623.1	Cufflinks	exon	55303	56058	.	-	.	gene_id "XLOC_001101"; transcript_id "LNC_000166"; gene_type "intronic_lncRNA";
NW_011934624.1	Cufflinks	exon	36608	36668	.	-	.	gene_id "XLOC_001123"; transcript_id "LNC_000167"; gene_type "intronic_lncRNA";
NW_011934624.1	Cufflinks	exon	37031	37086	.	-	.	gene_id "XLOC_001123"; transcript_id "LNC_000167"; gene_type "intronic_lncRNA";
NW_011934624.1	Cufflinks	exon	37180	37205	.	-	.	gene_id "XLOC_001123"; transcript_id "LNC_000167"; gene_type "intronic_lncRNA";
NW_011934624.1	Cufflinks	exon	37506	37598	.	-	.	gene_id "XLOC_001123"; transcript_id "LNC_000167"; gene_type "intronic_lncRNA";
NW_011934624.1	Cufflinks	exon	39006	39080	.	-	.	gene_id "XLOC_001123"; transcript_id "LNC_000167"; gene_type "intronic_lncRNA";
NW_011934624.1	Cufflinks	exon	39195	39326	.	-	.	gene_id "XLOC_001123"; transcript_id "LNC_000167"; gene_type "intronic_lncRNA";
NW_011934624.1	Cufflinks	exon	39623	39698	.	-	.	gene_id "XLOC_001123"; transcript_id "LNC_000167"; gene_type "intronic_lncRNA";
NW_011934624.1	Cufflinks	exon	39888	39967	.	-	.	gene_id "XLOC_001123"; transcript_id "LNC_000167"; gene_type "intronic_lncRNA";
NW_011934624.1	Cufflinks	exon	40123	40180	.	-	.	gene_id "XLOC_001123"; transcript_id "LNC_000167"; gene_type "intronic_lncRNA";
NW_011934624.1	Cufflinks	exon	40277	40449	.	-	.	gene_id "XLOC_001123"; transcript_id "LNC_000167"; gene_type "intronic_lncRNA";
NW_011934624.1	Cufflinks	exon	40651	40752	.	-	.	gene_id "XLOC_001123"; transcript_id "LNC_000167"; gene_type "intronic_lncRNA";
NW_011934624.1	Cufflinks	exon	41046	41291	.	-	.	gene_id "XLOC_001123"; transcript_id "LNC_000167"; gene_type "intronic_lncRNA";
NW_011934624.1	Cufflinks	exon	41704	41781	.	-	.	gene_id "XLOC_001123"; transcript_id "LNC_000167"; gene_type "intronic_lncRNA";
NW_011934624.1	Cufflinks	exon	41875	41940	.	-	.	gene_id "XLOC_001123"; transcript_id "LNC_000167"; gene_type "intronic_lncRNA";
NW_011934624.1	Cufflinks	exon	42219	42447	.	-	.	gene_id "XLOC_001123"; transcript_id "LNC_000167"; gene_type "intronic_lncRNA";
NW_011934624.1	Cufflinks	exon	44538	44720	.	-	.	gene_id "XLOC_001123"; transcript_id "LNC_000167"; gene_type "intronic_lncRNA";
NW_011934624.1	Cufflinks	exon	47343	47621	.	-	.	gene_id "XLOC_001123"; transcript_id "LNC_000167"; gene_type "intronic_lncRNA";
NW_011934625.1	Cufflinks	exon	1	747	.	+	.	gene_id "XLOC_001125"; transcript_id "LNC_000168"; gene_type "lincRNA";
NW_011934625.1	Cufflinks	exon	2734	3650	.	+	.	gene_id "XLOC_001125"; transcript_id "LNC_000168"; gene_type "lincRNA";
NW_011934629.1	Cufflinks	exon	2708	2884	.	+	.	gene_id "XLOC_001153"; transcript_id "LNC_000169"; gene_type "intronic_lncRNA";
NW_011934629.1	Cufflinks	exon	3216	3396	.	+	.	gene_id "XLOC_001153"; transcript_id "LNC_000169"; gene_type "intronic_lncRNA";
NW_011934629.1	Cufflinks	exon	3835	3872	.	+	.	gene_id "XLOC_001153"; transcript_id "LNC_000169"; gene_type "intronic_lncRNA";
NW_011934630.1	Cufflinks	exon	18107	18169	.	+	.	gene_id "XLOC_001159"; transcript_id "LNC_000170"; gene_type "lincRNA";
NW_011934630.1	Cufflinks	exon	18282	18396	.	+	.	gene_id "XLOC_001159"; transcript_id "LNC_000170"; gene_type "lincRNA";
NW_011934630.1	Cufflinks	exon	18748	18996	.	+	.	gene_id "XLOC_001159"; transcript_id "LNC_000170"; gene_type "lincRNA";
NW_011934630.1	Cufflinks	exon	46940	47311	.	+	.	gene_id "XLOC_001165"; transcript_id "LNC_000171"; gene_type "intronic_lncRNA";
NW_011934630.1	Cufflinks	exon	47417	47523	.	+	.	gene_id "XLOC_001165"; transcript_id "LNC_000171"; gene_type "intronic_lncRNA";
NW_011934630.1	Cufflinks	exon	48353	48510	.	+	.	gene_id "XLOC_001165"; transcript_id "LNC_000171"; gene_type "intronic_lncRNA";
NW_011934630.1	Cufflinks	exon	67762	67817	.	+	.	gene_id "XLOC_001168"; transcript_id "LNC_000172"; gene_type "intronic_lncRNA";
NW_011934630.1	Cufflinks	exon	68042	68184	.	+	.	gene_id "XLOC_001168"; transcript_id "LNC_000172"; gene_type "intronic_lncRNA";
NW_011934630.1	Cufflinks	exon	68439	68520	.	+	.	gene_id "XLOC_001168"; transcript_id "LNC_000172"; gene_type "intronic_lncRNA";
NW_011934630.1	Cufflinks	exon	68690	68857	.	+	.	gene_id "XLOC_001168"; transcript_id "LNC_000172"; gene_type "intronic_lncRNA";
NW_011934630.1	Cufflinks	exon	69042	69111	.	+	.	gene_id "XLOC_001168"; transcript_id "LNC_000172"; gene_type "intronic_lncRNA";
NW_011934630.1	Cufflinks	exon	5733	5810	.	-	.	gene_id "XLOC_001175"; transcript_id "LNC_000173"; gene_type "intronic_lncRNA";
NW_011934630.1	Cufflinks	exon	6331	6393	.	-	.	gene_id "XLOC_001175"; transcript_id "LNC_000173"; gene_type "intronic_lncRNA";
NW_011934630.1	Cufflinks	exon	6752	7116	.	-	.	gene_id "XLOC_001175"; transcript_id "LNC_000173"; gene_type "intronic_lncRNA";
NW_011934630.1	Cufflinks	exon	7535	7691	.	-	.	gene_id "XLOC_001175"; transcript_id "LNC_000173"; gene_type "intronic_lncRNA";
NW_011934630.1	Cufflinks	exon	7890	8084	.	-	.	gene_id "XLOC_001175"; transcript_id "LNC_000173"; gene_type "intronic_lncRNA";
NW_011934630.1	Cufflinks	exon	8243	8380	.	-	.	gene_id "XLOC_001175"; transcript_id "LNC_000173"; gene_type "intronic_lncRNA";
NW_011934630.1	Cufflinks	exon	8686	8845	.	-	.	gene_id "XLOC_001175"; transcript_id "LNC_000173"; gene_type "intronic_lncRNA";
NW_011934630.1	Cufflinks	exon	8963	9045	.	-	.	gene_id "XLOC_001175"; transcript_id "LNC_000173"; gene_type "intronic_lncRNA";
NW_011934630.1	Cufflinks	exon	9152	9343	.	-	.	gene_id "XLOC_001175"; transcript_id "LNC_000173"; gene_type "intronic_lncRNA";
NW_011934630.1	Cufflinks	exon	9465	9626	.	-	.	gene_id "XLOC_001175"; transcript_id "LNC_000173"; gene_type "intronic_lncRNA";
NW_011934630.1	Cufflinks	exon	9840	10127	.	-	.	gene_id "XLOC_001175"; transcript_id "LNC_000173"; gene_type "intronic_lncRNA";
NW_011934630.1	Cufflinks	exon	10393	10616	.	-	.	gene_id "XLOC_001175"; transcript_id "LNC_000173"; gene_type "intronic_lncRNA";
NW_011934630.1	Cufflinks	exon	10748	10859	.	-	.	gene_id "XLOC_001175"; transcript_id "LNC_000173"; gene_type "intronic_lncRNA";
NW_011934630.1	Cufflinks	exon	11102	11326	.	-	.	gene_id "XLOC_001175"; transcript_id "LNC_000173"; gene_type "intronic_lncRNA";
NW_011934630.1	Cufflinks	exon	11426	11559	.	-	.	gene_id "XLOC_001175"; transcript_id "LNC_000173"; gene_type "intronic_lncRNA";
NW_011934630.1	Cufflinks	exon	11907	12254	.	-	.	gene_id "XLOC_001175"; transcript_id "LNC_000173"; gene_type "intronic_lncRNA";
NW_011934630.1	Cufflinks	exon	89928	90148	.	-	.	gene_id "XLOC_001187"; transcript_id "LNC_000174"; gene_type "intronic_lncRNA";
NW_011934630.1	Cufflinks	exon	93103	93708	.	-	.	gene_id "XLOC_001187"; transcript_id "LNC_000174"; gene_type "intronic_lncRNA";
NW_011934630.1	Cufflinks	exon	93838	93983	.	-	.	gene_id "XLOC_001188"; transcript_id "LNC_000175"; gene_type "intronic_lncRNA";
NW_011934630.1	Cufflinks	exon	95186	95385	.	-	.	gene_id "XLOC_001188"; transcript_id "LNC_000175"; gene_type "intronic_lncRNA";
NW_011934630.1	Cufflinks	exon	97062	97170	.	-	.	gene_id "XLOC_001188"; transcript_id "LNC_000175"; gene_type "intronic_lncRNA";
NW_011934630.1	Cufflinks	exon	98292	98641	.	-	.	gene_id "XLOC_001188"; transcript_id "LNC_000175"; gene_type "intronic_lncRNA";
NW_011934631.1	Cufflinks	exon	11214	11260	.	+	.	gene_id "XLOC_001194"; transcript_id "LNC_000176"; gene_type "intronic_lncRNA";
NW_011934631.1	Cufflinks	exon	14407	14566	.	+	.	gene_id "XLOC_001194"; transcript_id "LNC_000176"; gene_type "intronic_lncRNA";
NW_011934631.1	Cufflinks	exon	4420	4696	.	-	.	gene_id "XLOC_001196"; transcript_id "LNC_000177"; gene_type "intronic_lncRNA";
NW_011934631.1	Cufflinks	exon	5133	5214	.	-	.	gene_id "XLOC_001196"; transcript_id "LNC_000177"; gene_type "intronic_lncRNA";
NW_011934631.1	Cufflinks	exon	6420	6567	.	-	.	gene_id "XLOC_001196"; transcript_id "LNC_000177"; gene_type "intronic_lncRNA";
NW_011934631.1	Cufflinks	exon	6781	6955	.	-	.	gene_id "XLOC_001196"; transcript_id "LNC_000177"; gene_type "intronic_lncRNA";
NW_011934631.1	Cufflinks	exon	7123	7447	.	-	.	gene_id "XLOC_001196"; transcript_id "LNC_000177"; gene_type "intronic_lncRNA";
NW_011934632.1	Cufflinks	exon	59243	59371	.	+	.	gene_id "XLOC_001202"; transcript_id "LNC_000178"; gene_type "intronic_lncRNA";
NW_011934632.1	Cufflinks	exon	59667	59864	.	+	.	gene_id "XLOC_001202"; transcript_id "LNC_000178"; gene_type "intronic_lncRNA";
NW_011934632.1	Cufflinks	exon	136845	137019	.	+	.	gene_id "XLOC_001207"; transcript_id "LNC_000179"; gene_type "intronic_lncRNA";
NW_011934632.1	Cufflinks	exon	143554	143673	.	+	.	gene_id "XLOC_001207"; transcript_id "LNC_000179"; gene_type "intronic_lncRNA";
NW_011934632.1	Cufflinks	exon	178151	178484	.	+	.	gene_id "XLOC_001208"; transcript_id "LNC_000180"; gene_type "intronic_lncRNA";
NW_011934632.1	Cufflinks	exon	178711	178775	.	+	.	gene_id "XLOC_001208"; transcript_id "LNC_000180"; gene_type "intronic_lncRNA";
NW_011934632.1	Cufflinks	exon	179037	179121	.	+	.	gene_id "XLOC_001208"; transcript_id "LNC_000180"; gene_type "intronic_lncRNA";
NW_011934632.1	Cufflinks	exon	179236	179316	.	+	.	gene_id "XLOC_001208"; transcript_id "LNC_000180"; gene_type "intronic_lncRNA";
NW_011934632.1	Cufflinks	exon	179403	179468	.	+	.	gene_id "XLOC_001208"; transcript_id "LNC_000180"; gene_type "intronic_lncRNA";
NW_011934632.1	Cufflinks	exon	183698	184124	.	+	.	gene_id "XLOC_001208"; transcript_id "LNC_000180"; gene_type "intronic_lncRNA";
NW_011934632.1	Cufflinks	exon	188612	188686	.	+	.	gene_id "XLOC_001210"; transcript_id "LNC_000181"; gene_type "intronic_lncRNA";
NW_011934632.1	Cufflinks	exon	190366	190465	.	+	.	gene_id "XLOC_001210"; transcript_id "LNC_000181"; gene_type "intronic_lncRNA";
NW_011934632.1	Cufflinks	exon	190654	190725	.	+	.	gene_id "XLOC_001210"; transcript_id "LNC_000181"; gene_type "intronic_lncRNA";
NW_011934632.1	Cufflinks	exon	268333	268359	.	+	.	gene_id "XLOC_001216"; transcript_id "LNC_000182"; gene_type "lincRNA";
NW_011934632.1	Cufflinks	exon	268384	268637	.	+	.	gene_id "XLOC_001216"; transcript_id "LNC_000182"; gene_type "lincRNA";
NW_011934632.1	Cufflinks	exon	312959	313737	.	+	.	gene_id "XLOC_001224"; transcript_id "LNC_000183"; gene_type "intronic_lncRNA";
NW_011934632.1	Cufflinks	exon	314181	314379	.	+	.	gene_id "XLOC_001224"; transcript_id "LNC_000183"; gene_type "intronic_lncRNA";
NW_011934632.1	Cufflinks	exon	316128	316262	.	+	.	gene_id "XLOC_001224"; transcript_id "LNC_000183"; gene_type "intronic_lncRNA";
NW_011934632.1	Cufflinks	exon	316614	316687	.	+	.	gene_id "XLOC_001224"; transcript_id "LNC_000183"; gene_type "intronic_lncRNA";
NW_011934632.1	Cufflinks	exon	317716	318910	.	+	.	gene_id "XLOC_001224"; transcript_id "LNC_000183"; gene_type "intronic_lncRNA";
NW_011934632.1	Cufflinks	exon	329678	330152	.	+	.	gene_id "XLOC_001224"; transcript_id "LNC_000183"; gene_type "intronic_lncRNA";
NW_011934632.1	Cufflinks	exon	126208	126484	.	-	.	gene_id "XLOC_001239"; transcript_id "LNC_000184"; gene_type "lincRNA";
NW_011934632.1	Cufflinks	exon	127597	127777	.	-	.	gene_id "XLOC_001239"; transcript_id "LNC_000184"; gene_type "lincRNA";
NW_011934632.1	Cufflinks	exon	146250	146342	.	-	.	gene_id "XLOC_001241"; transcript_id "LNC_000185"; gene_type "intronic_lncRNA";
NW_011934632.1	Cufflinks	exon	148773	148841	.	-	.	gene_id "XLOC_001241"; transcript_id "LNC_000185"; gene_type "intronic_lncRNA";
NW_011934632.1	Cufflinks	exon	149070	149188	.	-	.	gene_id "XLOC_001241"; transcript_id "LNC_000185"; gene_type "intronic_lncRNA";
NW_011934632.1	Cufflinks	exon	149516	149631	.	-	.	gene_id "XLOC_001241"; transcript_id "LNC_000185"; gene_type "intronic_lncRNA";
NW_011934632.1	Cufflinks	exon	150505	150534	.	-	.	gene_id "XLOC_001241"; transcript_id "LNC_000185"; gene_type "intronic_lncRNA";
NW_011934632.1	Cufflinks	exon	150894	150994	.	-	.	gene_id "XLOC_001241"; transcript_id "LNC_000185"; gene_type "intronic_lncRNA";
NW_011934632.1	Cufflinks	exon	151257	151413	.	-	.	gene_id "XLOC_001241"; transcript_id "LNC_000185"; gene_type "intronic_lncRNA";
NW_011934632.1	Cufflinks	exon	152144	152200	.	-	.	gene_id "XLOC_001241"; transcript_id "LNC_000185"; gene_type "intronic_lncRNA";
NW_011934632.1	Cufflinks	exon	194566	194661	.	-	.	gene_id "XLOC_001244"; transcript_id "LNC_000186"; gene_type "intronic_lncRNA";
NW_011934632.1	Cufflinks	exon	194838	194914	.	-	.	gene_id "XLOC_001244"; transcript_id "LNC_000186"; gene_type "intronic_lncRNA";
NW_011934632.1	Cufflinks	exon	199571	199628	.	-	.	gene_id "XLOC_001244"; transcript_id "LNC_000186"; gene_type "intronic_lncRNA";
NW_011934632.1	Cufflinks	exon	203097	203171	.	-	.	gene_id "XLOC_001244"; transcript_id "LNC_000186"; gene_type "intronic_lncRNA";
NW_011934632.1	Cufflinks	exon	205676	205727	.	-	.	gene_id "XLOC_001244"; transcript_id "LNC_000186"; gene_type "intronic_lncRNA";
NW_011934632.1	Cufflinks	exon	205971	206002	.	-	.	gene_id "XLOC_001244"; transcript_id "LNC_000186"; gene_type "intronic_lncRNA";
NW_011934632.1	Cufflinks	exon	206117	206189	.	-	.	gene_id "XLOC_001244"; transcript_id "LNC_000186"; gene_type "intronic_lncRNA";
NW_011934632.1	Cufflinks	exon	206308	206380	.	-	.	gene_id "XLOC_001244"; transcript_id "LNC_000186"; gene_type "intronic_lncRNA";
NW_011934632.1	Cufflinks	exon	206598	206805	.	-	.	gene_id "XLOC_001244"; transcript_id "LNC_000186"; gene_type "intronic_lncRNA";
NW_011934632.1	Cufflinks	exon	206933	207709	.	-	.	gene_id "XLOC_001244"; transcript_id "LNC_000186"; gene_type "intronic_lncRNA";
NW_011934632.1	Cufflinks	exon	208006	208609	.	-	.	gene_id "XLOC_001244"; transcript_id "LNC_000186"; gene_type "intronic_lncRNA";
NW_011934632.1	Cufflinks	exon	208771	208873	.	-	.	gene_id "XLOC_001244"; transcript_id "LNC_000186"; gene_type "intronic_lncRNA";
NW_011934632.1	Cufflinks	exon	209496	209574	.	-	.	gene_id "XLOC_001244"; transcript_id "LNC_000186"; gene_type "intronic_lncRNA";
NW_011934632.1	Cufflinks	exon	210842	210976	.	-	.	gene_id "XLOC_001244"; transcript_id "LNC_000186"; gene_type "intronic_lncRNA";
NW_011934632.1	Cufflinks	exon	255626	255659	.	-	.	gene_id "XLOC_001246"; transcript_id "LNC_000187"; gene_type "intronic_lncRNA";
NW_011934632.1	Cufflinks	exon	256134	256197	.	-	.	gene_id "XLOC_001246"; transcript_id "LNC_000187"; gene_type "intronic_lncRNA";
NW_011934632.1	Cufflinks	exon	257337	257412	.	-	.	gene_id "XLOC_001246"; transcript_id "LNC_000187"; gene_type "intronic_lncRNA";
NW_011934632.1	Cufflinks	exon	259917	260088	.	-	.	gene_id "XLOC_001246"; transcript_id "LNC_000187"; gene_type "intronic_lncRNA";
NW_011934632.1	Cufflinks	exon	266200	266380	.	-	.	gene_id "XLOC_001246"; transcript_id "LNC_000187"; gene_type "intronic_lncRNA";
NW_011934632.1	Cufflinks	exon	255626	255659	.	-	.	gene_id "XLOC_001246"; transcript_id "LNC_000188"; gene_type "intronic_lncRNA";
NW_011934632.1	Cufflinks	exon	256134	256197	.	-	.	gene_id "XLOC_001246"; transcript_id "LNC_000188"; gene_type "intronic_lncRNA";
NW_011934632.1	Cufflinks	exon	264207	264282	.	-	.	gene_id "XLOC_001246"; transcript_id "LNC_000188"; gene_type "intronic_lncRNA";
NW_011934632.1	Cufflinks	exon	265434	265605	.	-	.	gene_id "XLOC_001246"; transcript_id "LNC_000188"; gene_type "intronic_lncRNA";
NW_011934632.1	Cufflinks	exon	266200	266380	.	-	.	gene_id "XLOC_001246"; transcript_id "LNC_000188"; gene_type "intronic_lncRNA";
NW_011934632.1	Cufflinks	exon	274410	274907	.	-	.	gene_id "XLOC_001248"; transcript_id "LNC_000189"; gene_type "intronic_lncRNA";
NW_011934632.1	Cufflinks	exon	279889	281370	.	-	.	gene_id "XLOC_001248"; transcript_id "LNC_000189"; gene_type "intronic_lncRNA";
NW_011934632.1	Cufflinks	exon	302549	302777	.	-	.	gene_id "XLOC_001251"; transcript_id "LNC_000190"; gene_type "intronic_lncRNA";
NW_011934632.1	Cufflinks	exon	305864	305976	.	-	.	gene_id "XLOC_001251"; transcript_id "LNC_000190"; gene_type "intronic_lncRNA";
NW_011934632.1	Cufflinks	exon	306294	306427	.	-	.	gene_id "XLOC_001251"; transcript_id "LNC_000190"; gene_type "intronic_lncRNA";
NW_011934632.1	Cufflinks	exon	306663	306780	.	-	.	gene_id "XLOC_001251"; transcript_id "LNC_000190"; gene_type "intronic_lncRNA";
NW_011934632.1	Cufflinks	exon	306937	307057	.	-	.	gene_id "XLOC_001251"; transcript_id "LNC_000190"; gene_type "intronic_lncRNA";
NW_011934632.1	Cufflinks	exon	307173	307322	.	-	.	gene_id "XLOC_001251"; transcript_id "LNC_000190"; gene_type "intronic_lncRNA";
NW_011934632.1	Cufflinks	exon	307607	307679	.	-	.	gene_id "XLOC_001251"; transcript_id "LNC_000190"; gene_type "intronic_lncRNA";
NW_011934632.1	Cufflinks	exon	308062	308181	.	-	.	gene_id "XLOC_001251"; transcript_id "LNC_000190"; gene_type "intronic_lncRNA";
NW_011934632.1	Cufflinks	exon	308387	308451	.	-	.	gene_id "XLOC_001251"; transcript_id "LNC_000190"; gene_type "intronic_lncRNA";
NW_011934632.1	Cufflinks	exon	308548	308823	.	-	.	gene_id "XLOC_001251"; transcript_id "LNC_000190"; gene_type "intronic_lncRNA";
NW_011934633.1	Cufflinks	exon	55262	56072	.	+	.	gene_id "XLOC_001263"; transcript_id "LNC_000191"; gene_type "lincRNA";
NW_011934633.1	Cufflinks	exon	56627	56855	.	+	.	gene_id "XLOC_001263"; transcript_id "LNC_000191"; gene_type "lincRNA";
NW_011934633.1	Cufflinks	exon	101272	102799	.	+	.	gene_id "XLOC_001270"; transcript_id "LNC_000192"; gene_type "antisense_lncRNA";
NW_011934633.1	Cufflinks	exon	103234	103298	.	+	.	gene_id "XLOC_001270"; transcript_id "LNC_000192"; gene_type "antisense_lncRNA";
NW_011934633.1	Cufflinks	exon	168485	168558	.	+	.	gene_id "XLOC_001275"; transcript_id "LNC_000193"; gene_type "intronic_lncRNA";
NW_011934633.1	Cufflinks	exon	168885	169036	.	+	.	gene_id "XLOC_001275"; transcript_id "LNC_000193"; gene_type "intronic_lncRNA";
NW_011934633.1	Cufflinks	exon	169288	169383	.	+	.	gene_id "XLOC_001275"; transcript_id "LNC_000193"; gene_type "intronic_lncRNA";
NW_011934633.1	Cufflinks	exon	169666	169813	.	+	.	gene_id "XLOC_001275"; transcript_id "LNC_000193"; gene_type "intronic_lncRNA";
NW_011934633.1	Cufflinks	exon	169901	170046	.	+	.	gene_id "XLOC_001275"; transcript_id "LNC_000193"; gene_type "intronic_lncRNA";
NW_011934633.1	Cufflinks	exon	170527	170872	.	+	.	gene_id "XLOC_001275"; transcript_id "LNC_000193"; gene_type "intronic_lncRNA";
NW_011934633.1	Cufflinks	exon	171152	171243	.	+	.	gene_id "XLOC_001275"; transcript_id "LNC_000193"; gene_type "intronic_lncRNA";
NW_011934633.1	Cufflinks	exon	171784	171981	.	+	.	gene_id "XLOC_001275"; transcript_id "LNC_000193"; gene_type "intronic_lncRNA";
NW_011934633.1	Cufflinks	exon	172237	172342	.	+	.	gene_id "XLOC_001275"; transcript_id "LNC_000193"; gene_type "intronic_lncRNA";
NW_011934633.1	Cufflinks	exon	172712	172782	.	+	.	gene_id "XLOC_001275"; transcript_id "LNC_000193"; gene_type "intronic_lncRNA";
NW_011934633.1	Cufflinks	exon	172945	173001	.	+	.	gene_id "XLOC_001275"; transcript_id "LNC_000193"; gene_type "intronic_lncRNA";
NW_011934633.1	Cufflinks	exon	173252	173302	.	+	.	gene_id "XLOC_001275"; transcript_id "LNC_000193"; gene_type "intronic_lncRNA";
NW_011934633.1	Cufflinks	exon	173546	173713	.	+	.	gene_id "XLOC_001275"; transcript_id "LNC_000193"; gene_type "intronic_lncRNA";
NW_011934633.1	Cufflinks	exon	174187	174264	.	+	.	gene_id "XLOC_001275"; transcript_id "LNC_000193"; gene_type "intronic_lncRNA";
NW_011934633.1	Cufflinks	exon	174933	175015	.	+	.	gene_id "XLOC_001275"; transcript_id "LNC_000193"; gene_type "intronic_lncRNA";
NW_011934633.1	Cufflinks	exon	175284	175379	.	+	.	gene_id "XLOC_001275"; transcript_id "LNC_000193"; gene_type "intronic_lncRNA";
NW_011934633.1	Cufflinks	exon	175632	175717	.	+	.	gene_id "XLOC_001275"; transcript_id "LNC_000193"; gene_type "intronic_lncRNA";
NW_011934633.1	Cufflinks	exon	175864	175954	.	+	.	gene_id "XLOC_001275"; transcript_id "LNC_000193"; gene_type "intronic_lncRNA";
NW_011934633.1	Cufflinks	exon	176177	176287	.	+	.	gene_id "XLOC_001275"; transcript_id "LNC_000193"; gene_type "intronic_lncRNA";
NW_011934633.1	Cufflinks	exon	176598	176660	.	+	.	gene_id "XLOC_001275"; transcript_id "LNC_000193"; gene_type "intronic_lncRNA";
NW_011934633.1	Cufflinks	exon	179387	179526	.	+	.	gene_id "XLOC_001275"; transcript_id "LNC_000193"; gene_type "intronic_lncRNA";
NW_011934633.1	Cufflinks	exon	61502	61583	.	-	.	gene_id "XLOC_001282"; transcript_id "LNC_000194"; gene_type "lincRNA";
NW_011934633.1	Cufflinks	exon	61895	62797	.	-	.	gene_id "XLOC_001282"; transcript_id "LNC_000194"; gene_type "lincRNA";
NW_011934633.1	Cufflinks	exon	117488	117564	.	-	.	gene_id "XLOC_001288"; transcript_id "LNC_000195"; gene_type "intronic_lncRNA";
NW_011934633.1	Cufflinks	exon	121675	121764	.	-	.	gene_id "XLOC_001288"; transcript_id "LNC_000195"; gene_type "intronic_lncRNA";
NW_011934633.1	Cufflinks	exon	122217	122442	.	-	.	gene_id "XLOC_001288"; transcript_id "LNC_000195"; gene_type "intronic_lncRNA";
NW_011934633.1	Cufflinks	exon	122656	122774	.	-	.	gene_id "XLOC_001288"; transcript_id "LNC_000195"; gene_type "intronic_lncRNA";
NW_011934637.1	Cufflinks	exon	165789	166784	.	+	.	gene_id "XLOC_001324"; transcript_id "LNC_000196"; gene_type "intronic_lncRNA";
NW_011934637.1	Cufflinks	exon	167077	167229	.	+	.	gene_id "XLOC_001324"; transcript_id "LNC_000196"; gene_type "intronic_lncRNA";
NW_011934637.1	Cufflinks	exon	287076	287962	.	+	.	gene_id "XLOC_001330"; transcript_id "LNC_000197"; gene_type "antisense_lncRNA";
NW_011934637.1	Cufflinks	exon	288024	290912	.	+	.	gene_id "XLOC_001330"; transcript_id "LNC_000197"; gene_type "antisense_lncRNA";
NW_011934637.1	Cufflinks	exon	291039	291232	.	+	.	gene_id "XLOC_001330"; transcript_id "LNC_000197"; gene_type "antisense_lncRNA";
NW_011934637.1	Cufflinks	exon	291604	291833	.	+	.	gene_id "XLOC_001331"; transcript_id "LNC_000198"; gene_type "antisense_lncRNA";
NW_011934637.1	Cufflinks	exon	291876	291982	.	+	.	gene_id "XLOC_001331"; transcript_id "LNC_000198"; gene_type "antisense_lncRNA";
NW_011934637.1	Cufflinks	exon	292148	292290	.	+	.	gene_id "XLOC_001332"; transcript_id "LNC_000199"; gene_type "intronic_lncRNA";
NW_011934637.1	Cufflinks	exon	292714	292796	.	+	.	gene_id "XLOC_001332"; transcript_id "LNC_000199"; gene_type "intronic_lncRNA";
NW_011934637.1	Cufflinks	exon	292943	293020	.	+	.	gene_id "XLOC_001332"; transcript_id "LNC_000199"; gene_type "intronic_lncRNA";
NW_011934637.1	Cufflinks	exon	293129	293238	.	+	.	gene_id "XLOC_001332"; transcript_id "LNC_000199"; gene_type "intronic_lncRNA";
NW_011934637.1	Cufflinks	exon	294180	294244	.	+	.	gene_id "XLOC_001332"; transcript_id "LNC_000199"; gene_type "intronic_lncRNA";
NW_011934637.1	Cufflinks	exon	19285	19396	.	-	.	gene_id "XLOC_001341"; transcript_id "LNC_000200"; gene_type "intronic_lncRNA";
NW_011934637.1	Cufflinks	exon	21085	21219	.	-	.	gene_id "XLOC_001341"; transcript_id "LNC_000200"; gene_type "intronic_lncRNA";
NW_011934637.1	Cufflinks	exon	21578	21712	.	-	.	gene_id "XLOC_001341"; transcript_id "LNC_000200"; gene_type "intronic_lncRNA";
NW_011934637.1	Cufflinks	exon	22668	22756	.	-	.	gene_id "XLOC_001341"; transcript_id "LNC_000200"; gene_type "intronic_lncRNA";
NW_011934637.1	Cufflinks	exon	37809	37850	.	-	.	gene_id "XLOC_001344"; transcript_id "LNC_000201"; gene_type "lincRNA";
NW_011934637.1	Cufflinks	exon	38609	39065	.	-	.	gene_id "XLOC_001344"; transcript_id "LNC_000201"; gene_type "lincRNA";
NW_011934637.1	Cufflinks	exon	200263	200544	.	-	.	gene_id "XLOC_001353"; transcript_id "LNC_000202"; gene_type "intronic_lncRNA";
NW_011934637.1	Cufflinks	exon	200674	200723	.	-	.	gene_id "XLOC_001353"; transcript_id "LNC_000202"; gene_type "intronic_lncRNA";
NW_011934637.1	Cufflinks	exon	208094	208166	.	-	.	gene_id "XLOC_001356"; transcript_id "LNC_000203"; gene_type "intronic_lncRNA";
NW_011934637.1	Cufflinks	exon	208429	208560	.	-	.	gene_id "XLOC_001356"; transcript_id "LNC_000203"; gene_type "intronic_lncRNA";
NW_011934637.1	Cufflinks	exon	302237	302309	.	-	.	gene_id "XLOC_001365"; transcript_id "LNC_000204"; gene_type "intronic_lncRNA";
NW_011934637.1	Cufflinks	exon	303445	303654	.	-	.	gene_id "XLOC_001365"; transcript_id "LNC_000204"; gene_type "intronic_lncRNA";
NW_011934637.1	Cufflinks	exon	303917	304016	.	-	.	gene_id "XLOC_001365"; transcript_id "LNC_000204"; gene_type "intronic_lncRNA";
NW_011934637.1	Cufflinks	exon	304966	304992	.	-	.	gene_id "XLOC_001365"; transcript_id "LNC_000204"; gene_type "intronic_lncRNA";
NW_011934637.1	Cufflinks	exon	306141	306191	.	-	.	gene_id "XLOC_001365"; transcript_id "LNC_000204"; gene_type "intronic_lncRNA";
NW_011934637.1	Cufflinks	exon	319924	319956	.	-	.	gene_id "XLOC_001366"; transcript_id "LNC_000205"; gene_type "lincRNA";
NW_011934637.1	Cufflinks	exon	320268	320610	.	-	.	gene_id "XLOC_001366"; transcript_id "LNC_000205"; gene_type "lincRNA";
NW_011934637.1	Cufflinks	exon	325364	327082	.	-	.	gene_id "XLOC_001367"; transcript_id "LNC_000206"; gene_type "intronic_lncRNA";
NW_011934637.1	Cufflinks	exon	331563	331754	.	-	.	gene_id "XLOC_001367"; transcript_id "LNC_000206"; gene_type "intronic_lncRNA";
NW_011934637.1	Cufflinks	exon	331808	331830	.	-	.	gene_id "XLOC_001367"; transcript_id "LNC_000206"; gene_type "intronic_lncRNA";
NW_011934637.1	Cufflinks	exon	325364	327082	.	-	.	gene_id "XLOC_001367"; transcript_id "LNC_000207"; gene_type "intronic_lncRNA";
NW_011934637.1	Cufflinks	exon	331563	331664	.	-	.	gene_id "XLOC_001367"; transcript_id "LNC_000207"; gene_type "intronic_lncRNA";
NW_011934637.1	Cufflinks	exon	335964	336031	.	-	.	gene_id "XLOC_001367"; transcript_id "LNC_000207"; gene_type "intronic_lncRNA";
NW_011934637.1	Cufflinks	exon	337462	337639	.	-	.	gene_id "XLOC_001367"; transcript_id "LNC_000207"; gene_type "intronic_lncRNA";
NW_011934637.1	Cufflinks	exon	379417	379535	.	-	.	gene_id "XLOC_001372"; transcript_id "LNC_000208"; gene_type "intronic_lncRNA";
NW_011934637.1	Cufflinks	exon	379657	379722	.	-	.	gene_id "XLOC_001372"; transcript_id "LNC_000208"; gene_type "intronic_lncRNA";
NW_011934637.1	Cufflinks	exon	382033	382061	.	-	.	gene_id "XLOC_001372"; transcript_id "LNC_000208"; gene_type "intronic_lncRNA";
NW_011934637.1	Cufflinks	exon	384442	384489	.	-	.	gene_id "XLOC_001372"; transcript_id "LNC_000208"; gene_type "intronic_lncRNA";
NW_011934637.1	Cufflinks	exon	386300	386425	.	-	.	gene_id "XLOC_001372"; transcript_id "LNC_000208"; gene_type "intronic_lncRNA";
NW_011934637.1	Cufflinks	exon	387309	387350	.	-	.	gene_id "XLOC_001372"; transcript_id "LNC_000208"; gene_type "intronic_lncRNA";
NW_011934637.1	Cufflinks	exon	387442	387477	.	-	.	gene_id "XLOC_001372"; transcript_id "LNC_000208"; gene_type "intronic_lncRNA";
NW_011934637.1	Cufflinks	exon	387569	387601	.	-	.	gene_id "XLOC_001372"; transcript_id "LNC_000208"; gene_type "intronic_lncRNA";
NW_011934637.1	Cufflinks	exon	388377	388421	.	-	.	gene_id "XLOC_001372"; transcript_id "LNC_000208"; gene_type "intronic_lncRNA";
NW_011934637.1	Cufflinks	exon	389926	389961	.	-	.	gene_id "XLOC_001372"; transcript_id "LNC_000208"; gene_type "intronic_lncRNA";
NW_011934637.1	Cufflinks	exon	390265	390336	.	-	.	gene_id "XLOC_001372"; transcript_id "LNC_000208"; gene_type "intronic_lncRNA";
NW_011934637.1	Cufflinks	exon	390721	390771	.	-	.	gene_id "XLOC_001372"; transcript_id "LNC_000208"; gene_type "intronic_lncRNA";
NW_011934637.1	Cufflinks	exon	391546	391593	.	-	.	gene_id "XLOC_001372"; transcript_id "LNC_000208"; gene_type "intronic_lncRNA";
NW_011934637.1	Cufflinks	exon	391813	391851	.	-	.	gene_id "XLOC_001372"; transcript_id "LNC_000208"; gene_type "intronic_lncRNA";
NW_011934637.1	Cufflinks	exon	392010	392048	.	-	.	gene_id "XLOC_001372"; transcript_id "LNC_000208"; gene_type "intronic_lncRNA";
NW_011934637.1	Cufflinks	exon	392180	392209	.	-	.	gene_id "XLOC_001372"; transcript_id "LNC_000208"; gene_type "intronic_lncRNA";
NW_011934637.1	Cufflinks	exon	395607	395750	.	-	.	gene_id "XLOC_001372"; transcript_id "LNC_000208"; gene_type "intronic_lncRNA";
NW_011934637.1	Cufflinks	exon	396238	396408	.	-	.	gene_id "XLOC_001372"; transcript_id "LNC_000208"; gene_type "intronic_lncRNA";
NW_011934637.1	Cufflinks	exon	379417	379535	.	-	.	gene_id "XLOC_001372"; transcript_id "LNC_000209"; gene_type "intronic_lncRNA";
NW_011934637.1	Cufflinks	exon	379657	379722	.	-	.	gene_id "XLOC_001372"; transcript_id "LNC_000209"; gene_type "intronic_lncRNA";
NW_011934637.1	Cufflinks	exon	382033	382061	.	-	.	gene_id "XLOC_001372"; transcript_id "LNC_000209"; gene_type "intronic_lncRNA";
NW_011934637.1	Cufflinks	exon	383341	383370	.	-	.	gene_id "XLOC_001372"; transcript_id "LNC_000209"; gene_type "intronic_lncRNA";
NW_011934637.1	Cufflinks	exon	384442	384489	.	-	.	gene_id "XLOC_001372"; transcript_id "LNC_000209"; gene_type "intronic_lncRNA";
NW_011934637.1	Cufflinks	exon	386300	386425	.	-	.	gene_id "XLOC_001372"; transcript_id "LNC_000209"; gene_type "intronic_lncRNA";
NW_011934637.1	Cufflinks	exon	387309	387350	.	-	.	gene_id "XLOC_001372"; transcript_id "LNC_000209"; gene_type "intronic_lncRNA";
NW_011934637.1	Cufflinks	exon	387442	387477	.	-	.	gene_id "XLOC_001372"; transcript_id "LNC_000209"; gene_type "intronic_lncRNA";
NW_011934637.1	Cufflinks	exon	387569	387601	.	-	.	gene_id "XLOC_001372"; transcript_id "LNC_000209"; gene_type "intronic_lncRNA";
NW_011934637.1	Cufflinks	exon	388377	388421	.	-	.	gene_id "XLOC_001372"; transcript_id "LNC_000209"; gene_type "intronic_lncRNA";
NW_011934637.1	Cufflinks	exon	389926	389961	.	-	.	gene_id "XLOC_001372"; transcript_id "LNC_000209"; gene_type "intronic_lncRNA";
NW_011934637.1	Cufflinks	exon	390265	390336	.	-	.	gene_id "XLOC_001372"; transcript_id "LNC_000209"; gene_type "intronic_lncRNA";
NW_011934637.1	Cufflinks	exon	391546	391593	.	-	.	gene_id "XLOC_001372"; transcript_id "LNC_000209"; gene_type "intronic_lncRNA";
NW_011934637.1	Cufflinks	exon	391813	391851	.	-	.	gene_id "XLOC_001372"; transcript_id "LNC_000209"; gene_type "intronic_lncRNA";
NW_011934637.1	Cufflinks	exon	392010	392048	.	-	.	gene_id "XLOC_001372"; transcript_id "LNC_000209"; gene_type "intronic_lncRNA";
NW_011934637.1	Cufflinks	exon	392180	392209	.	-	.	gene_id "XLOC_001372"; transcript_id "LNC_000209"; gene_type "intronic_lncRNA";
NW_011934637.1	Cufflinks	exon	395607	395750	.	-	.	gene_id "XLOC_001372"; transcript_id "LNC_000209"; gene_type "intronic_lncRNA";
NW_011934637.1	Cufflinks	exon	396238	396460	.	-	.	gene_id "XLOC_001372"; transcript_id "LNC_000209"; gene_type "intronic_lncRNA";
NW_011934637.1	Cufflinks	exon	396571	396807	.	-	.	gene_id "XLOC_001372"; transcript_id "LNC_000209"; gene_type "intronic_lncRNA";
NW_011934637.1	Cufflinks	exon	396916	397362	.	-	.	gene_id "XLOC_001372"; transcript_id "LNC_000209"; gene_type "intronic_lncRNA";
NW_011934637.1	Cufflinks	exon	392614	393537	.	-	.	gene_id "XLOC_001372"; transcript_id "LNC_000210"; gene_type "intronic_lncRNA";
NW_011934637.1	Cufflinks	exon	395607	395750	.	-	.	gene_id "XLOC_001372"; transcript_id "LNC_000210"; gene_type "intronic_lncRNA";
NW_011934637.1	Cufflinks	exon	396238	396460	.	-	.	gene_id "XLOC_001372"; transcript_id "LNC_000210"; gene_type "intronic_lncRNA";
NW_011934637.1	Cufflinks	exon	396571	396807	.	-	.	gene_id "XLOC_001372"; transcript_id "LNC_000210"; gene_type "intronic_lncRNA";
NW_011934637.1	Cufflinks	exon	396916	397362	.	-	.	gene_id "XLOC_001372"; transcript_id "LNC_000210"; gene_type "intronic_lncRNA";
NW_011934639.1	Cufflinks	exon	63173	64443	.	+	.	gene_id "XLOC_001380"; transcript_id "LNC_000211"; gene_type "intronic_lncRNA";
NW_011934639.1	Cufflinks	exon	65552	65611	.	+	.	gene_id "XLOC_001380"; transcript_id "LNC_000211"; gene_type "intronic_lncRNA";
NW_011934639.1	Cufflinks	exon	65768	65918	.	+	.	gene_id "XLOC_001380"; transcript_id "LNC_000211"; gene_type "intronic_lncRNA";
NW_011934639.1	Cufflinks	exon	66420	66519	.	+	.	gene_id "XLOC_001380"; transcript_id "LNC_000211"; gene_type "intronic_lncRNA";
NW_011934639.1	Cufflinks	exon	68679	68849	.	+	.	gene_id "XLOC_001380"; transcript_id "LNC_000211"; gene_type "intronic_lncRNA";
NW_011934639.1	Cufflinks	exon	72707	72777	.	+	.	gene_id "XLOC_001380"; transcript_id "LNC_000211"; gene_type "intronic_lncRNA";
NW_011934639.1	Cufflinks	exon	73730	73819	.	+	.	gene_id "XLOC_001380"; transcript_id "LNC_000211"; gene_type "intronic_lncRNA";
NW_011934639.1	Cufflinks	exon	77451	77535	.	+	.	gene_id "XLOC_001380"; transcript_id "LNC_000211"; gene_type "intronic_lncRNA";
NW_011934639.1	Cufflinks	exon	65036	65611	.	+	.	gene_id "XLOC_001380"; transcript_id "LNC_000212"; gene_type "intronic_lncRNA";
NW_011934639.1	Cufflinks	exon	65768	65918	.	+	.	gene_id "XLOC_001380"; transcript_id "LNC_000212"; gene_type "intronic_lncRNA";
NW_011934639.1	Cufflinks	exon	68679	68849	.	+	.	gene_id "XLOC_001380"; transcript_id "LNC_000212"; gene_type "intronic_lncRNA";
NW_011934639.1	Cufflinks	exon	72707	72777	.	+	.	gene_id "XLOC_001380"; transcript_id "LNC_000212"; gene_type "intronic_lncRNA";
NW_011934639.1	Cufflinks	exon	77451	77535	.	+	.	gene_id "XLOC_001380"; transcript_id "LNC_000212"; gene_type "intronic_lncRNA";
NW_011934639.1	Cufflinks	exon	65036	65074	.	+	.	gene_id "XLOC_001380"; transcript_id "LNC_000213"; gene_type "intronic_lncRNA";
NW_011934639.1	Cufflinks	exon	65552	65611	.	+	.	gene_id "XLOC_001380"; transcript_id "LNC_000213"; gene_type "intronic_lncRNA";
NW_011934639.1	Cufflinks	exon	65768	65918	.	+	.	gene_id "XLOC_001380"; transcript_id "LNC_000213"; gene_type "intronic_lncRNA";
NW_011934639.1	Cufflinks	exon	66420	66519	.	+	.	gene_id "XLOC_001380"; transcript_id "LNC_000213"; gene_type "intronic_lncRNA";
NW_011934639.1	Cufflinks	exon	68679	68849	.	+	.	gene_id "XLOC_001380"; transcript_id "LNC_000213"; gene_type "intronic_lncRNA";
NW_011934639.1	Cufflinks	exon	72707	72777	.	+	.	gene_id "XLOC_001380"; transcript_id "LNC_000213"; gene_type "intronic_lncRNA";
NW_011934639.1	Cufflinks	exon	73730	73819	.	+	.	gene_id "XLOC_001380"; transcript_id "LNC_000213"; gene_type "intronic_lncRNA";
NW_011934639.1	Cufflinks	exon	77451	77535	.	+	.	gene_id "XLOC_001380"; transcript_id "LNC_000213"; gene_type "intronic_lncRNA";
NW_011934639.1	Cufflinks	exon	65286	65611	.	+	.	gene_id "XLOC_001380"; transcript_id "LNC_000214"; gene_type "intronic_lncRNA";
NW_011934639.1	Cufflinks	exon	65768	65918	.	+	.	gene_id "XLOC_001380"; transcript_id "LNC_000214"; gene_type "intronic_lncRNA";
NW_011934639.1	Cufflinks	exon	66420	66519	.	+	.	gene_id "XLOC_001380"; transcript_id "LNC_000214"; gene_type "intronic_lncRNA";
NW_011934639.1	Cufflinks	exon	68679	68849	.	+	.	gene_id "XLOC_001380"; transcript_id "LNC_000214"; gene_type "intronic_lncRNA";
NW_011934639.1	Cufflinks	exon	70639	70701	.	+	.	gene_id "XLOC_001380"; transcript_id "LNC_000214"; gene_type "intronic_lncRNA";
NW_011934639.1	Cufflinks	exon	65286	65611	.	+	.	gene_id "XLOC_001380"; transcript_id "LNC_000215"; gene_type "intronic_lncRNA";
NW_011934639.1	Cufflinks	exon	65768	65918	.	+	.	gene_id "XLOC_001380"; transcript_id "LNC_000215"; gene_type "intronic_lncRNA";
NW_011934639.1	Cufflinks	exon	66420	66519	.	+	.	gene_id "XLOC_001380"; transcript_id "LNC_000215"; gene_type "intronic_lncRNA";
NW_011934639.1	Cufflinks	exon	68679	68849	.	+	.	gene_id "XLOC_001380"; transcript_id "LNC_000215"; gene_type "intronic_lncRNA";
NW_011934639.1	Cufflinks	exon	72707	72777	.	+	.	gene_id "XLOC_001380"; transcript_id "LNC_000215"; gene_type "intronic_lncRNA";
NW_011934639.1	Cufflinks	exon	73730	73819	.	+	.	gene_id "XLOC_001380"; transcript_id "LNC_000215"; gene_type "intronic_lncRNA";
NW_011934639.1	Cufflinks	exon	74113	74198	.	+	.	gene_id "XLOC_001380"; transcript_id "LNC_000215"; gene_type "intronic_lncRNA";
NW_011934639.1	Cufflinks	exon	65286	65611	.	+	.	gene_id "XLOC_001380"; transcript_id "LNC_000216"; gene_type "intronic_lncRNA";
NW_011934639.1	Cufflinks	exon	65768	65918	.	+	.	gene_id "XLOC_001380"; transcript_id "LNC_000216"; gene_type "intronic_lncRNA";
NW_011934639.1	Cufflinks	exon	66420	66519	.	+	.	gene_id "XLOC_001380"; transcript_id "LNC_000216"; gene_type "intronic_lncRNA";
NW_011934639.1	Cufflinks	exon	68679	68849	.	+	.	gene_id "XLOC_001380"; transcript_id "LNC_000216"; gene_type "intronic_lncRNA";
NW_011934639.1	Cufflinks	exon	72707	72777	.	+	.	gene_id "XLOC_001380"; transcript_id "LNC_000216"; gene_type "intronic_lncRNA";
NW_011934639.1	Cufflinks	exon	73730	73819	.	+	.	gene_id "XLOC_001380"; transcript_id "LNC_000216"; gene_type "intronic_lncRNA";
NW_011934639.1	Cufflinks	exon	77101	77158	.	+	.	gene_id "XLOC_001380"; transcript_id "LNC_000216"; gene_type "intronic_lncRNA";
NW_011934639.1	Cufflinks	exon	35075	35179	.	-	.	gene_id "XLOC_001382"; transcript_id "LNC_000217"; gene_type "intronic_lncRNA";
NW_011934639.1	Cufflinks	exon	35387	35566	.	-	.	gene_id "XLOC_001382"; transcript_id "LNC_000217"; gene_type "intronic_lncRNA";
NW_011934639.1	Cufflinks	exon	35710	35806	.	-	.	gene_id "XLOC_001382"; transcript_id "LNC_000217"; gene_type "intronic_lncRNA";
NW_011934639.1	Cufflinks	exon	36227	36318	.	-	.	gene_id "XLOC_001382"; transcript_id "LNC_000217"; gene_type "intronic_lncRNA";
NW_011934639.1	Cufflinks	exon	36474	36801	.	-	.	gene_id "XLOC_001382"; transcript_id "LNC_000217"; gene_type "intronic_lncRNA";
NW_011934639.1	Cufflinks	exon	104371	105050	.	-	.	gene_id "XLOC_001388"; transcript_id "LNC_000218"; gene_type "intronic_lncRNA";
NW_011934639.1	Cufflinks	exon	106363	108139	.	-	.	gene_id "XLOC_001388"; transcript_id "LNC_000218"; gene_type "intronic_lncRNA";
NW_011934640.1	Cufflinks	exon	358	578	.	-	.	gene_id "XLOC_001390"; transcript_id "LNC_000219"; gene_type "lincRNA";
NW_011934640.1	Cufflinks	exon	851	2342	.	-	.	gene_id "XLOC_001390"; transcript_id "LNC_000219"; gene_type "lincRNA";
NW_011934640.1	Cufflinks	exon	1668	1969	.	-	.	gene_id "XLOC_001390"; transcript_id "LNC_000220"; gene_type "lincRNA";
NW_011934640.1	Cufflinks	exon	2819	4106	.	-	.	gene_id "XLOC_001390"; transcript_id "LNC_000220"; gene_type "lincRNA";
NW_011934640.1	Cufflinks	exon	2411	3840	.	-	.	gene_id "XLOC_001390"; transcript_id "LNC_000221"; gene_type "lincRNA";
NW_011934640.1	Cufflinks	exon	3912	4106	.	-	.	gene_id "XLOC_001390"; transcript_id "LNC_000221"; gene_type "lincRNA";
NW_011934642.1	Cufflinks	exon	68	101	.	-	.	gene_id "XLOC_001406"; transcript_id "LNC_000222"; gene_type "intronic_lncRNA";
NW_011934642.1	Cufflinks	exon	7350	7461	.	-	.	gene_id "XLOC_001406"; transcript_id "LNC_000222"; gene_type "intronic_lncRNA";
NW_011934642.1	Cufflinks	exon	9519	9738	.	-	.	gene_id "XLOC_001406"; transcript_id "LNC_000222"; gene_type "intronic_lncRNA";
NW_011934642.1	Cufflinks	exon	10542	10658	.	-	.	gene_id "XLOC_001406"; transcript_id "LNC_000222"; gene_type "intronic_lncRNA";
NW_011934642.1	Cufflinks	exon	11054	11188	.	-	.	gene_id "XLOC_001406"; transcript_id "LNC_000222"; gene_type "intronic_lncRNA";
NW_011934643.1	Cufflinks	exon	65720	65774	.	+	.	gene_id "XLOC_001427"; transcript_id "LNC_000223"; gene_type "intronic_lncRNA";
NW_011934643.1	Cufflinks	exon	67169	67359	.	+	.	gene_id "XLOC_001427"; transcript_id "LNC_000223"; gene_type "intronic_lncRNA";
NW_011934643.1	Cufflinks	exon	89765	89983	.	+	.	gene_id "XLOC_001431"; transcript_id "LNC_000224"; gene_type "intronic_lncRNA";
NW_011934643.1	Cufflinks	exon	104231	104402	.	+	.	gene_id "XLOC_001431"; transcript_id "LNC_000224"; gene_type "intronic_lncRNA";
NW_011934643.1	Cufflinks	exon	104512	104641	.	+	.	gene_id "XLOC_001431"; transcript_id "LNC_000224"; gene_type "intronic_lncRNA";
NW_011934643.1	Cufflinks	exon	111313	111485	.	+	.	gene_id "XLOC_001431"; transcript_id "LNC_000224"; gene_type "intronic_lncRNA";
NW_011934643.1	Cufflinks	exon	227577	227899	.	+	.	gene_id "XLOC_001445"; transcript_id "LNC_000225"; gene_type "lincRNA";
NW_011934643.1	Cufflinks	exon	228987	229489	.	+	.	gene_id "XLOC_001445"; transcript_id "LNC_000225"; gene_type "lincRNA";
NW_011934643.1	Cufflinks	exon	228228	228377	.	+	.	gene_id "XLOC_001445"; transcript_id "LNC_000226"; gene_type "lincRNA";
NW_011934643.1	Cufflinks	exon	228987	229489	.	+	.	gene_id "XLOC_001445"; transcript_id "LNC_000226"; gene_type "lincRNA";
NW_011934643.1	Cufflinks	exon	239527	240017	.	+	.	gene_id "XLOC_001446"; transcript_id "LNC_000227"; gene_type "intronic_lncRNA";
NW_011934643.1	Cufflinks	exon	240915	241060	.	+	.	gene_id "XLOC_001446"; transcript_id "LNC_000227"; gene_type "intronic_lncRNA";
NW_011934643.1	Cufflinks	exon	241618	241694	.	+	.	gene_id "XLOC_001446"; transcript_id "LNC_000227"; gene_type "intronic_lncRNA";
NW_011934643.1	Cufflinks	exon	243418	243514	.	+	.	gene_id "XLOC_001446"; transcript_id "LNC_000227"; gene_type "intronic_lncRNA";
NW_011934643.1	Cufflinks	exon	244270	244376	.	+	.	gene_id "XLOC_001446"; transcript_id "LNC_000227"; gene_type "intronic_lncRNA";
NW_011934643.1	Cufflinks	exon	244473	244596	.	+	.	gene_id "XLOC_001446"; transcript_id "LNC_000227"; gene_type "intronic_lncRNA";
NW_011934643.1	Cufflinks	exon	248189	248424	.	+	.	gene_id "XLOC_001446"; transcript_id "LNC_000227"; gene_type "intronic_lncRNA";
NW_011934643.1	Cufflinks	exon	365720	365992	.	+	.	gene_id "XLOC_001461"; transcript_id "LNC_000228"; gene_type "antisense_lncRNA";
NW_011934643.1	Cufflinks	exon	367074	367388	.	+	.	gene_id "XLOC_001461"; transcript_id "LNC_000228"; gene_type "antisense_lncRNA";
NW_011934643.1	Cufflinks	exon	365720	365992	.	+	.	gene_id "XLOC_001461"; transcript_id "LNC_000229"; gene_type "intronic_lncRNA";
NW_011934643.1	Cufflinks	exon	369271	369360	.	+	.	gene_id "XLOC_001461"; transcript_id "LNC_000229"; gene_type "intronic_lncRNA";
NW_011934643.1	Cufflinks	exon	369455	369625	.	+	.	gene_id "XLOC_001461"; transcript_id "LNC_000229"; gene_type "intronic_lncRNA";
NW_011934643.1	Cufflinks	exon	371967	372163	.	+	.	gene_id "XLOC_001461"; transcript_id "LNC_000229"; gene_type "intronic_lncRNA";
NW_011934643.1	Cufflinks	exon	374094	374193	.	+	.	gene_id "XLOC_001461"; transcript_id "LNC_000229"; gene_type "intronic_lncRNA";
NW_011934643.1	Cufflinks	exon	374285	374337	.	+	.	gene_id "XLOC_001461"; transcript_id "LNC_000229"; gene_type "intronic_lncRNA";
NW_011934643.1	Cufflinks	exon	401442	401463	.	+	.	gene_id "XLOC_001463"; transcript_id "LNC_000230"; gene_type "lincRNA";
NW_011934643.1	Cufflinks	exon	401791	401913	.	+	.	gene_id "XLOC_001463"; transcript_id "LNC_000230"; gene_type "lincRNA";
NW_011934643.1	Cufflinks	exon	402157	402332	.	+	.	gene_id "XLOC_001463"; transcript_id "LNC_000230"; gene_type "lincRNA";
NW_011934643.1	Cufflinks	exon	210559	210713	.	-	.	gene_id "XLOC_001481"; transcript_id "LNC_000231"; gene_type "intronic_lncRNA";
NW_011934643.1	Cufflinks	exon	216258	216394	.	-	.	gene_id "XLOC_001481"; transcript_id "LNC_000231"; gene_type "intronic_lncRNA";
NW_011934643.1	Cufflinks	exon	217448	217545	.	-	.	gene_id "XLOC_001481"; transcript_id "LNC_000231"; gene_type "intronic_lncRNA";
NW_011934643.1	Cufflinks	exon	408261	410374	.	-	.	gene_id "XLOC_001503"; transcript_id "LNC_000232"; gene_type "lincRNA";
NW_011934643.1	Cufflinks	exon	410531	410724	.	-	.	gene_id "XLOC_001503"; transcript_id "LNC_000232"; gene_type "lincRNA";
NW_011934644.1	Cufflinks	exon	2768	4786	.	+	.	gene_id "XLOC_001506"; transcript_id "LNC_000233"; gene_type "lincRNA";
NW_011934644.1	Cufflinks	exon	4877	5670	.	+	.	gene_id "XLOC_001506"; transcript_id "LNC_000233"; gene_type "lincRNA";
NW_011934644.1	Cufflinks	exon	21983	22283	.	+	.	gene_id "XLOC_001508"; transcript_id "LNC_000234"; gene_type "intronic_lncRNA";
NW_011934644.1	Cufflinks	exon	30052	30139	.	+	.	gene_id "XLOC_001508"; transcript_id "LNC_000234"; gene_type "intronic_lncRNA";
NW_011934644.1	Cufflinks	exon	31358	31527	.	+	.	gene_id "XLOC_001508"; transcript_id "LNC_000234"; gene_type "intronic_lncRNA";
NW_011934644.1	Cufflinks	exon	100590	100868	.	+	.	gene_id "XLOC_001511"; transcript_id "LNC_000235"; gene_type "intronic_lncRNA";
NW_011934644.1	Cufflinks	exon	101276	101348	.	+	.	gene_id "XLOC_001511"; transcript_id "LNC_000235"; gene_type "intronic_lncRNA";
NW_011934644.1	Cufflinks	exon	101580	101707	.	+	.	gene_id "XLOC_001511"; transcript_id "LNC_000235"; gene_type "intronic_lncRNA";
NW_011934644.1	Cufflinks	exon	101837	101904	.	+	.	gene_id "XLOC_001511"; transcript_id "LNC_000235"; gene_type "intronic_lncRNA";
NW_011934644.1	Cufflinks	exon	102097	102158	.	+	.	gene_id "XLOC_001511"; transcript_id "LNC_000235"; gene_type "intronic_lncRNA";
NW_011934644.1	Cufflinks	exon	102458	102858	.	+	.	gene_id "XLOC_001511"; transcript_id "LNC_000235"; gene_type "intronic_lncRNA";
NW_011934644.1	Cufflinks	exon	103459	103613	.	+	.	gene_id "XLOC_001511"; transcript_id "LNC_000235"; gene_type "intronic_lncRNA";
NW_011934644.1	Cufflinks	exon	104178	104369	.	+	.	gene_id "XLOC_001511"; transcript_id "LNC_000235"; gene_type "intronic_lncRNA";
NW_011934644.1	Cufflinks	exon	42264	42527	.	-	.	gene_id "XLOC_001526"; transcript_id "LNC_000236"; gene_type "lincRNA";
NW_011934644.1	Cufflinks	exon	42861	42978	.	-	.	gene_id "XLOC_001526"; transcript_id "LNC_000236"; gene_type "lincRNA";
NW_011934644.1	Cufflinks	exon	83647	83995	.	-	.	gene_id "XLOC_001528"; transcript_id "LNC_000237"; gene_type "lincRNA";
NW_011934644.1	Cufflinks	exon	84337	85662	.	-	.	gene_id "XLOC_001528"; transcript_id "LNC_000237"; gene_type "lincRNA";
NW_011934644.1	Cufflinks	exon	195268	195319	.	-	.	gene_id "XLOC_001535"; transcript_id "LNC_000238"; gene_type "antisense_lncRNA";
NW_011934644.1	Cufflinks	exon	203397	203705	.	-	.	gene_id "XLOC_001535"; transcript_id "LNC_000238"; gene_type "antisense_lncRNA";
NW_011934646.1	Cufflinks	exon	22527	25449	.	+	.	gene_id "XLOC_001536"; transcript_id "LNC_000239"; gene_type "lincRNA";
NW_011934646.1	Cufflinks	exon	25817	26643	.	+	.	gene_id "XLOC_001536"; transcript_id "LNC_000239"; gene_type "lincRNA";
NW_011934646.1	Cufflinks	exon	29882	29912	.	-	.	gene_id "XLOC_001549"; transcript_id "LNC_000240"; gene_type "antisense_lncRNA";
NW_011934646.1	Cufflinks	exon	29940	30129	.	-	.	gene_id "XLOC_001549"; transcript_id "LNC_000240"; gene_type "antisense_lncRNA";
NW_011934647.1	Cufflinks	exon	58079	58182	.	+	.	gene_id "XLOC_001565"; transcript_id "LNC_000241"; gene_type "intronic_lncRNA";
NW_011934647.1	Cufflinks	exon	58571	58691	.	+	.	gene_id "XLOC_001565"; transcript_id "LNC_000241"; gene_type "intronic_lncRNA";
NW_011934647.1	Cufflinks	exon	64222	64338	.	+	.	gene_id "XLOC_001566"; transcript_id "LNC_000242"; gene_type "intronic_lncRNA";
NW_011934647.1	Cufflinks	exon	64535	64759	.	+	.	gene_id "XLOC_001566"; transcript_id "LNC_000242"; gene_type "intronic_lncRNA";
NW_011934647.1	Cufflinks	exon	65638	65692	.	+	.	gene_id "XLOC_001566"; transcript_id "LNC_000242"; gene_type "intronic_lncRNA";
NW_011934647.1	Cufflinks	exon	16438	16537	.	-	.	gene_id "XLOC_001572"; transcript_id "LNC_000243"; gene_type "intronic_lncRNA";
NW_011934647.1	Cufflinks	exon	16901	16941	.	-	.	gene_id "XLOC_001572"; transcript_id "LNC_000243"; gene_type "intronic_lncRNA";
NW_011934647.1	Cufflinks	exon	17077	17165	.	-	.	gene_id "XLOC_001572"; transcript_id "LNC_000243"; gene_type "intronic_lncRNA";
NW_011934647.1	Cufflinks	exon	17327	17389	.	-	.	gene_id "XLOC_001572"; transcript_id "LNC_000243"; gene_type "intronic_lncRNA";
NW_011934647.1	Cufflinks	exon	17545	17683	.	-	.	gene_id "XLOC_001572"; transcript_id "LNC_000243"; gene_type "intronic_lncRNA";
NW_011934647.1	Cufflinks	exon	17818	17906	.	-	.	gene_id "XLOC_001572"; transcript_id "LNC_000243"; gene_type "intronic_lncRNA";
NW_011934647.1	Cufflinks	exon	18178	18254	.	-	.	gene_id "XLOC_001572"; transcript_id "LNC_000243"; gene_type "intronic_lncRNA";
NW_011934647.1	Cufflinks	exon	18381	18507	.	-	.	gene_id "XLOC_001572"; transcript_id "LNC_000243"; gene_type "intronic_lncRNA";
NW_011934647.1	Cufflinks	exon	18600	18754	.	-	.	gene_id "XLOC_001572"; transcript_id "LNC_000243"; gene_type "intronic_lncRNA";
NW_011934647.1	Cufflinks	exon	18836	18906	.	-	.	gene_id "XLOC_001572"; transcript_id "LNC_000243"; gene_type "intronic_lncRNA";
NW_011934647.1	Cufflinks	exon	19344	19473	.	-	.	gene_id "XLOC_001572"; transcript_id "LNC_000243"; gene_type "intronic_lncRNA";
NW_011934647.1	Cufflinks	exon	20481	20501	.	-	.	gene_id "XLOC_001572"; transcript_id "LNC_000243"; gene_type "intronic_lncRNA";
NW_011934647.1	Cufflinks	exon	23226	23278	.	-	.	gene_id "XLOC_001572"; transcript_id "LNC_000243"; gene_type "intronic_lncRNA";
NW_011934648.1	Cufflinks	exon	76687	76719	.	+	.	gene_id "XLOC_001583"; transcript_id "LNC_000244"; gene_type "intronic_lncRNA";
NW_011934648.1	Cufflinks	exon	76935	77022	.	+	.	gene_id "XLOC_001583"; transcript_id "LNC_000244"; gene_type "intronic_lncRNA";
NW_011934648.1	Cufflinks	exon	77706	77821	.	+	.	gene_id "XLOC_001583"; transcript_id "LNC_000244"; gene_type "intronic_lncRNA";
NW_011934648.1	Cufflinks	exon	78061	78204	.	+	.	gene_id "XLOC_001583"; transcript_id "LNC_000244"; gene_type "intronic_lncRNA";
NW_011934649.1	Cufflinks	exon	7308	7607	.	+	.	gene_id "XLOC_001604"; transcript_id "LNC_000245"; gene_type "lincRNA";
NW_011934649.1	Cufflinks	exon	8114	8232	.	+	.	gene_id "XLOC_001604"; transcript_id "LNC_000245"; gene_type "lincRNA";
NW_011934649.1	Cufflinks	exon	8609	8621	.	+	.	gene_id "XLOC_001604"; transcript_id "LNC_000245"; gene_type "lincRNA";
NW_011934649.1	Cufflinks	exon	29076	29498	.	+	.	gene_id "XLOC_001609"; transcript_id "LNC_000246"; gene_type "intronic_lncRNA";
NW_011934649.1	Cufflinks	exon	29595	29697	.	+	.	gene_id "XLOC_001609"; transcript_id "LNC_000246"; gene_type "intronic_lncRNA";
NW_011934649.1	Cufflinks	exon	30061	30273	.	+	.	gene_id "XLOC_001609"; transcript_id "LNC_000246"; gene_type "intronic_lncRNA";
NW_011934649.1	Cufflinks	exon	83388	83440	.	+	.	gene_id "XLOC_001613"; transcript_id "LNC_000247"; gene_type "intronic_lncRNA";
NW_011934649.1	Cufflinks	exon	86753	86945	.	+	.	gene_id "XLOC_001613"; transcript_id "LNC_000247"; gene_type "intronic_lncRNA";
NW_011934649.1	Cufflinks	exon	115425	115669	.	+	.	gene_id "XLOC_001621"; transcript_id "LNC_000248"; gene_type "lincRNA";
NW_011934649.1	Cufflinks	exon	123706	123793	.	+	.	gene_id "XLOC_001621"; transcript_id "LNC_000248"; gene_type "lincRNA";
NW_011934649.1	Cufflinks	exon	127361	127593	.	+	.	gene_id "XLOC_001625"; transcript_id "LNC_000249"; gene_type "lincRNA";
NW_011934649.1	Cufflinks	exon	127679	127790	.	+	.	gene_id "XLOC_001625"; transcript_id "LNC_000249"; gene_type "lincRNA";
NW_011934649.1	Cufflinks	exon	151038	151505	.	+	.	gene_id "XLOC_001628"; transcript_id "LNC_000250"; gene_type "lincRNA";
NW_011934649.1	Cufflinks	exon	159790	160891	.	+	.	gene_id "XLOC_001628"; transcript_id "LNC_000250"; gene_type "lincRNA";
NW_011934649.1	Cufflinks	exon	151621	152412	.	+	.	gene_id "XLOC_001628"; transcript_id "LNC_000251"; gene_type "lincRNA";
NW_011934649.1	Cufflinks	exon	160708	160891	.	+	.	gene_id "XLOC_001628"; transcript_id "LNC_000251"; gene_type "lincRNA";
NW_011934649.1	Cufflinks	exon	139389	139687	.	+	.	gene_id "XLOC_001629"; transcript_id "LNC_000252"; gene_type "lincRNA";
NW_011934649.1	Cufflinks	exon	139720	140010	.	+	.	gene_id "XLOC_001629"; transcript_id "LNC_000252"; gene_type "lincRNA";
NW_011934649.1	Cufflinks	exon	3862	3884	.	-	.	gene_id "XLOC_001630"; transcript_id "LNC_000253"; gene_type "intronic_lncRNA";
NW_011934649.1	Cufflinks	exon	3981	4067	.	-	.	gene_id "XLOC_001630"; transcript_id "LNC_000253"; gene_type "intronic_lncRNA";
NW_011934649.1	Cufflinks	exon	4643	4748	.	-	.	gene_id "XLOC_001630"; transcript_id "LNC_000253"; gene_type "intronic_lncRNA";
NW_011934649.1	Cufflinks	exon	46304	46581	.	-	.	gene_id "XLOC_001636"; transcript_id "LNC_000254"; gene_type "lincRNA";
NW_011934649.1	Cufflinks	exon	46740	46827	.	-	.	gene_id "XLOC_001636"; transcript_id "LNC_000254"; gene_type "lincRNA";
NW_011934649.1	Cufflinks	exon	67582	67665	.	-	.	gene_id "XLOC_001637"; transcript_id "LNC_000255"; gene_type "lincRNA";
NW_011934649.1	Cufflinks	exon	69181	69414	.	-	.	gene_id "XLOC_001637"; transcript_id "LNC_000255"; gene_type "lincRNA";
NW_011934649.1	Cufflinks	exon	115305	115669	.	-	.	gene_id "XLOC_001642"; transcript_id "LNC_000256"; gene_type "lincRNA";
NW_011934649.1	Cufflinks	exon	123706	123827	.	-	.	gene_id "XLOC_001642"; transcript_id "LNC_000256"; gene_type "lincRNA";
NW_011934652.1	Cufflinks	exon	3245	3547	.	+	.	gene_id "XLOC_001667"; transcript_id "LNC_000257"; gene_type "intronic_lncRNA";
NW_011934652.1	Cufflinks	exon	6139	6163	.	+	.	gene_id "XLOC_001667"; transcript_id "LNC_000257"; gene_type "intronic_lncRNA";
NW_011934652.1	Cufflinks	exon	6328	6429	.	+	.	gene_id "XLOC_001667"; transcript_id "LNC_000257"; gene_type "intronic_lncRNA";
NW_011934652.1	Cufflinks	exon	146978	148528	.	+	.	gene_id "XLOC_001673"; transcript_id "LNC_000258"; gene_type "lincRNA";
NW_011934652.1	Cufflinks	exon	148578	153004	.	+	.	gene_id "XLOC_001673"; transcript_id "LNC_000258"; gene_type "lincRNA";
NW_011934652.1	Cufflinks	exon	153325	157076	.	+	.	gene_id "XLOC_001674"; transcript_id "LNC_000259"; gene_type "lincRNA";
NW_011934652.1	Cufflinks	exon	160916	160972	.	+	.	gene_id "XLOC_001674"; transcript_id "LNC_000259"; gene_type "lincRNA";
NW_011934652.1	Cufflinks	exon	182132	182570	.	+	.	gene_id "XLOC_001684"; transcript_id "LNC_000260"; gene_type "lincRNA";
NW_011934652.1	Cufflinks	exon	182947	183002	.	+	.	gene_id "XLOC_001684"; transcript_id "LNC_000260"; gene_type "lincRNA";
NW_011934652.1	Cufflinks	exon	184175	184639	.	+	.	gene_id "XLOC_001684"; transcript_id "LNC_000260"; gene_type "lincRNA";
NW_011934652.1	Cufflinks	exon	124853	126548	.	-	.	gene_id "XLOC_001718"; transcript_id "LNC_000261"; gene_type "lincRNA";
NW_011934652.1	Cufflinks	exon	129084	134894	.	-	.	gene_id "XLOC_001718"; transcript_id "LNC_000261"; gene_type "lincRNA";
NW_011934652.1	Cufflinks	exon	138993	140396	.	-	.	gene_id "XLOC_001718"; transcript_id "LNC_000261"; gene_type "lincRNA";
NW_011934652.1	Cufflinks	exon	132567	135334	.	-	.	gene_id "XLOC_001718"; transcript_id "LNC_000262"; gene_type "lincRNA";
NW_011934652.1	Cufflinks	exon	139408	140396	.	-	.	gene_id "XLOC_001718"; transcript_id "LNC_000262"; gene_type "lincRNA";
NW_011934652.1	Cufflinks	exon	166233	166427	.	-	.	gene_id "XLOC_001722"; transcript_id "LNC_000263"; gene_type "lincRNA";
NW_011934652.1	Cufflinks	exon	166753	168849	.	-	.	gene_id "XLOC_001722"; transcript_id "LNC_000263"; gene_type "lincRNA";
NW_011934652.1	Cufflinks	exon	268588	268627	.	-	.	gene_id "XLOC_001737"; transcript_id "LNC_000264"; gene_type "lincRNA";
NW_011934652.1	Cufflinks	exon	268948	269109	.	-	.	gene_id "XLOC_001737"; transcript_id "LNC_000264"; gene_type "lincRNA";
NW_011934652.1	Cufflinks	exon	303963	304014	.	-	.	gene_id "XLOC_001738"; transcript_id "LNC_000265"; gene_type "intronic_lncRNA";
NW_011934652.1	Cufflinks	exon	305691	305788	.	-	.	gene_id "XLOC_001738"; transcript_id "LNC_000265"; gene_type "intronic_lncRNA";
NW_011934652.1	Cufflinks	exon	305882	305948	.	-	.	gene_id "XLOC_001738"; transcript_id "LNC_000265"; gene_type "intronic_lncRNA";
NW_011934652.1	Cufflinks	exon	323046	323132	.	-	.	gene_id "XLOC_001741"; transcript_id "LNC_000266"; gene_type "lincRNA";
NW_011934652.1	Cufflinks	exon	324899	325081	.	-	.	gene_id "XLOC_001741"; transcript_id "LNC_000266"; gene_type "lincRNA";
NW_011934652.1	Cufflinks	exon	336820	336869	.	-	.	gene_id "XLOC_001742"; transcript_id "LNC_000267"; gene_type "intronic_lncRNA";
NW_011934652.1	Cufflinks	exon	341871	342092	.	-	.	gene_id "XLOC_001742"; transcript_id "LNC_000267"; gene_type "intronic_lncRNA";
NW_011934652.1	Cufflinks	exon	410353	410492	.	-	.	gene_id "XLOC_001748"; transcript_id "LNC_000268"; gene_type "lincRNA";
NW_011934652.1	Cufflinks	exon	410614	410715	.	-	.	gene_id "XLOC_001748"; transcript_id "LNC_000268"; gene_type "lincRNA";
NW_011934653.1	Cufflinks	exon	71804	73063	.	+	.	gene_id "XLOC_001753"; transcript_id "LNC_000269"; gene_type "antisense_lncRNA";
NW_011934653.1	Cufflinks	exon	73640	75731	.	+	.	gene_id "XLOC_001753"; transcript_id "LNC_000269"; gene_type "antisense_lncRNA";
NW_011934653.1	Cufflinks	exon	35359	35438	.	-	.	gene_id "XLOC_001756"; transcript_id "LNC_000270"; gene_type "intronic_lncRNA";
NW_011934653.1	Cufflinks	exon	37210	37402	.	-	.	gene_id "XLOC_001756"; transcript_id "LNC_000270"; gene_type "intronic_lncRNA";
NW_011934653.1	Cufflinks	exon	38365	38482	.	-	.	gene_id "XLOC_001756"; transcript_id "LNC_000270"; gene_type "intronic_lncRNA";
NW_011934653.1	Cufflinks	exon	43685	43760	.	-	.	gene_id "XLOC_001756"; transcript_id "LNC_000270"; gene_type "intronic_lncRNA";
NW_011934653.1	Cufflinks	exon	48804	48927	.	-	.	gene_id "XLOC_001756"; transcript_id "LNC_000270"; gene_type "intronic_lncRNA";
NW_011934654.1	Cufflinks	exon	42860	43215	.	-	.	gene_id "XLOC_001768"; transcript_id "LNC_000271"; gene_type "lincRNA";
NW_011934654.1	Cufflinks	exon	48054	48120	.	-	.	gene_id "XLOC_001768"; transcript_id "LNC_000271"; gene_type "lincRNA";
NW_011934654.1	Cufflinks	exon	48903	48937	.	-	.	gene_id "XLOC_001768"; transcript_id "LNC_000271"; gene_type "lincRNA";
NW_011934655.1	Cufflinks	exon	28380	28614	.	+	.	gene_id "XLOC_001773"; transcript_id "LNC_000272"; gene_type "intronic_lncRNA";
NW_011934655.1	Cufflinks	exon	28944	29105	.	+	.	gene_id "XLOC_001773"; transcript_id "LNC_000272"; gene_type "intronic_lncRNA";
NW_011934655.1	Cufflinks	exon	29877	30276	.	+	.	gene_id "XLOC_001773"; transcript_id "LNC_000272"; gene_type "intronic_lncRNA";
NW_011934655.1	Cufflinks	exon	33904	34772	.	+	.	gene_id "XLOC_001775"; transcript_id "LNC_000273"; gene_type "intronic_lncRNA";
NW_011934655.1	Cufflinks	exon	34861	34948	.	+	.	gene_id "XLOC_001775"; transcript_id "LNC_000273"; gene_type "intronic_lncRNA";
NW_011934655.1	Cufflinks	exon	35731	35812	.	+	.	gene_id "XLOC_001775"; transcript_id "LNC_000273"; gene_type "intronic_lncRNA";
NW_011934655.1	Cufflinks	exon	35898	36016	.	+	.	gene_id "XLOC_001775"; transcript_id "LNC_000273"; gene_type "intronic_lncRNA";
NW_011934655.1	Cufflinks	exon	36918	37133	.	+	.	gene_id "XLOC_001775"; transcript_id "LNC_000273"; gene_type "intronic_lncRNA";
NW_011934655.1	Cufflinks	exon	37239	37340	.	+	.	gene_id "XLOC_001775"; transcript_id "LNC_000273"; gene_type "intronic_lncRNA";
NW_011934655.1	Cufflinks	exon	37793	37958	.	+	.	gene_id "XLOC_001775"; transcript_id "LNC_000273"; gene_type "intronic_lncRNA";
NW_011934655.1	Cufflinks	exon	38273	38388	.	+	.	gene_id "XLOC_001775"; transcript_id "LNC_000273"; gene_type "intronic_lncRNA";
NW_011934655.1	Cufflinks	exon	39432	39593	.	+	.	gene_id "XLOC_001775"; transcript_id "LNC_000273"; gene_type "intronic_lncRNA";
NW_011934655.1	Cufflinks	exon	40102	40568	.	+	.	gene_id "XLOC_001775"; transcript_id "LNC_000273"; gene_type "intronic_lncRNA";
NW_011934655.1	Cufflinks	exon	62500	62539	.	+	.	gene_id "XLOC_001778"; transcript_id "LNC_000274"; gene_type "intronic_lncRNA";
NW_011934655.1	Cufflinks	exon	62811	62974	.	+	.	gene_id "XLOC_001778"; transcript_id "LNC_000274"; gene_type "intronic_lncRNA";
NW_011934655.1	Cufflinks	exon	63597	63710	.	+	.	gene_id "XLOC_001778"; transcript_id "LNC_000274"; gene_type "intronic_lncRNA";
NW_011934655.1	Cufflinks	exon	64126	64208	.	+	.	gene_id "XLOC_001778"; transcript_id "LNC_000274"; gene_type "intronic_lncRNA";
NW_011934655.1	Cufflinks	exon	64512	64633	.	+	.	gene_id "XLOC_001778"; transcript_id "LNC_000274"; gene_type "intronic_lncRNA";
NW_011934655.1	Cufflinks	exon	64848	64925	.	+	.	gene_id "XLOC_001778"; transcript_id "LNC_000274"; gene_type "intronic_lncRNA";
NW_011934655.1	Cufflinks	exon	65065	65115	.	+	.	gene_id "XLOC_001778"; transcript_id "LNC_000274"; gene_type "intronic_lncRNA";
NW_011934655.1	Cufflinks	exon	67836	67872	.	+	.	gene_id "XLOC_001778"; transcript_id "LNC_000274"; gene_type "intronic_lncRNA";
NW_011934655.1	Cufflinks	exon	62820	62974	.	+	.	gene_id "XLOC_001778"; transcript_id "LNC_000275"; gene_type "intronic_lncRNA";
NW_011934655.1	Cufflinks	exon	63597	63710	.	+	.	gene_id "XLOC_001778"; transcript_id "LNC_000275"; gene_type "intronic_lncRNA";
NW_011934655.1	Cufflinks	exon	64126	64208	.	+	.	gene_id "XLOC_001778"; transcript_id "LNC_000275"; gene_type "intronic_lncRNA";
NW_011934655.1	Cufflinks	exon	64512	64633	.	+	.	gene_id "XLOC_001778"; transcript_id "LNC_000275"; gene_type "intronic_lncRNA";
NW_011934655.1	Cufflinks	exon	64848	64925	.	+	.	gene_id "XLOC_001778"; transcript_id "LNC_000275"; gene_type "intronic_lncRNA";
NW_011934655.1	Cufflinks	exon	67836	67872	.	+	.	gene_id "XLOC_001778"; transcript_id "LNC_000275"; gene_type "intronic_lncRNA";
NW_011934655.1	Cufflinks	exon	191181	191229	.	+	.	gene_id "XLOC_001788"; transcript_id "LNC_000276"; gene_type "lincRNA";
NW_011934655.1	Cufflinks	exon	198757	199710	.	+	.	gene_id "XLOC_001788"; transcript_id "LNC_000276"; gene_type "lincRNA";
NW_011934655.1	Cufflinks	exon	217449	219069	.	+	.	gene_id "XLOC_001797"; transcript_id "LNC_000277"; gene_type "intronic_lncRNA";
NW_011934655.1	Cufflinks	exon	219290	220955	.	+	.	gene_id "XLOC_001797"; transcript_id "LNC_000277"; gene_type "intronic_lncRNA";
NW_011934655.1	Cufflinks	exon	277489	277528	.	+	.	gene_id "XLOC_001801"; transcript_id "LNC_000278"; gene_type "lincRNA";
NW_011934655.1	Cufflinks	exon	278698	278866	.	+	.	gene_id "XLOC_001801"; transcript_id "LNC_000278"; gene_type "lincRNA";
NW_011934655.1	Cufflinks	exon	279038	279130	.	+	.	gene_id "XLOC_001801"; transcript_id "LNC_000278"; gene_type "lincRNA";
NW_011934655.1	Cufflinks	exon	314922	315042	.	+	.	gene_id "XLOC_001806"; transcript_id "LNC_000279"; gene_type "lincRNA";
NW_011934655.1	Cufflinks	exon	315568	315879	.	+	.	gene_id "XLOC_001806"; transcript_id "LNC_000279"; gene_type "lincRNA";
NW_011934655.1	Cufflinks	exon	316689	316856	.	+	.	gene_id "XLOC_001806"; transcript_id "LNC_000279"; gene_type "lincRNA";
NW_011934655.1	Cufflinks	exon	317665	317838	.	+	.	gene_id "XLOC_001806"; transcript_id "LNC_000279"; gene_type "lincRNA";
NW_011934655.1	Cufflinks	exon	318987	319121	.	+	.	gene_id "XLOC_001806"; transcript_id "LNC_000279"; gene_type "lincRNA";
NW_011934655.1	Cufflinks	exon	2830	3411	.	-	.	gene_id "XLOC_001807"; transcript_id "LNC_000280"; gene_type "intronic_lncRNA";
NW_011934655.1	Cufflinks	exon	5107	6059	.	-	.	gene_id "XLOC_001807"; transcript_id "LNC_000280"; gene_type "intronic_lncRNA";
NW_011934655.1	Cufflinks	exon	2830	3411	.	-	.	gene_id "XLOC_001807"; transcript_id "LNC_000281"; gene_type "intronic_lncRNA";
NW_011934655.1	Cufflinks	exon	5107	5831	.	-	.	gene_id "XLOC_001807"; transcript_id "LNC_000281"; gene_type "intronic_lncRNA";
NW_011934655.1	Cufflinks	exon	6477	7099	.	-	.	gene_id "XLOC_001807"; transcript_id "LNC_000281"; gene_type "intronic_lncRNA";
NW_011934655.1	Cufflinks	exon	9680	10023	.	-	.	gene_id "XLOC_001808"; transcript_id "LNC_000282"; gene_type "intronic_lncRNA";
NW_011934655.1	Cufflinks	exon	13808	14544	.	-	.	gene_id "XLOC_001808"; transcript_id "LNC_000282"; gene_type "intronic_lncRNA";
NW_011934655.1	Cufflinks	exon	14953	15481	.	-	.	gene_id "XLOC_001808"; transcript_id "LNC_000282"; gene_type "intronic_lncRNA";
NW_011934655.1	Cufflinks	exon	15653	15989	.	-	.	gene_id "XLOC_001809"; transcript_id "LNC_000283"; gene_type "lincRNA";
NW_011934655.1	Cufflinks	exon	16118	16243	.	-	.	gene_id "XLOC_001809"; transcript_id "LNC_000283"; gene_type "lincRNA";
NW_011934655.1	Cufflinks	exon	230816	230901	.	-	.	gene_id "XLOC_001831"; transcript_id "LNC_000284"; gene_type "intronic_lncRNA";
NW_011934655.1	Cufflinks	exon	231123	231288	.	-	.	gene_id "XLOC_001831"; transcript_id "LNC_000284"; gene_type "intronic_lncRNA";
NW_011934655.1	Cufflinks	exon	231716	231850	.	-	.	gene_id "XLOC_001831"; transcript_id "LNC_000284"; gene_type "intronic_lncRNA";
NW_011934655.1	Cufflinks	exon	232247	232375	.	-	.	gene_id "XLOC_001831"; transcript_id "LNC_000284"; gene_type "intronic_lncRNA";
NW_011934655.1	Cufflinks	exon	237603	237670	.	-	.	gene_id "XLOC_001831"; transcript_id "LNC_000284"; gene_type "intronic_lncRNA";
NW_011934655.1	Cufflinks	exon	237821	237844	.	-	.	gene_id "XLOC_001831"; transcript_id "LNC_000284"; gene_type "intronic_lncRNA";
NW_011934655.1	Cufflinks	exon	254834	254897	.	-	.	gene_id "XLOC_001832"; transcript_id "LNC_000285"; gene_type "antisense_lncRNA";
NW_011934655.1	Cufflinks	exon	255020	255119	.	-	.	gene_id "XLOC_001832"; transcript_id "LNC_000285"; gene_type "antisense_lncRNA";
NW_011934655.1	Cufflinks	exon	255771	256031	.	-	.	gene_id "XLOC_001832"; transcript_id "LNC_000285"; gene_type "antisense_lncRNA";
NW_011934655.1	Cufflinks	exon	256459	256477	.	-	.	gene_id "XLOC_001832"; transcript_id "LNC_000285"; gene_type "antisense_lncRNA";
NW_011934656.1	Cufflinks	exon	90802	91132	.	+	.	gene_id "XLOC_001846"; transcript_id "LNC_000286"; gene_type "intronic_lncRNA";
NW_011934656.1	Cufflinks	exon	92046	92117	.	+	.	gene_id "XLOC_001846"; transcript_id "LNC_000286"; gene_type "intronic_lncRNA";
NW_011934656.1	Cufflinks	exon	93742	93872	.	+	.	gene_id "XLOC_001846"; transcript_id "LNC_000286"; gene_type "intronic_lncRNA";
NW_011934656.1	Cufflinks	exon	94883	94930	.	+	.	gene_id "XLOC_001846"; transcript_id "LNC_000286"; gene_type "intronic_lncRNA";
NW_011934656.1	Cufflinks	exon	96164	96294	.	+	.	gene_id "XLOC_001846"; transcript_id "LNC_000286"; gene_type "intronic_lncRNA";
NW_011934656.1	Cufflinks	exon	52494	52558	.	-	.	gene_id "XLOC_001849"; transcript_id "LNC_000287"; gene_type "intronic_lncRNA";
NW_011934656.1	Cufflinks	exon	52803	53468	.	-	.	gene_id "XLOC_001849"; transcript_id "LNC_000287"; gene_type "intronic_lncRNA";
NW_011934656.1	Cufflinks	exon	60205	60330	.	-	.	gene_id "XLOC_001850"; transcript_id "LNC_000288"; gene_type "intronic_lncRNA";
NW_011934656.1	Cufflinks	exon	63074	63329	.	-	.	gene_id "XLOC_001850"; transcript_id "LNC_000288"; gene_type "intronic_lncRNA";
NW_011934656.1	Cufflinks	exon	79874	79995	.	-	.	gene_id "XLOC_001852"; transcript_id "LNC_000289"; gene_type "intronic_lncRNA";
NW_011934656.1	Cufflinks	exon	80161	80249	.	-	.	gene_id "XLOC_001852"; transcript_id "LNC_000289"; gene_type "intronic_lncRNA";
NW_011934659.1	Cufflinks	exon	3014	3147	.	-	.	gene_id "XLOC_001868"; transcript_id "LNC_000290"; gene_type "intronic_lncRNA";
NW_011934659.1	Cufflinks	exon	3392	3452	.	-	.	gene_id "XLOC_001868"; transcript_id "LNC_000290"; gene_type "intronic_lncRNA";
NW_011934659.1	Cufflinks	exon	4133	4239	.	-	.	gene_id "XLOC_001868"; transcript_id "LNC_000290"; gene_type "intronic_lncRNA";
NW_011934659.1	Cufflinks	exon	4606	4688	.	-	.	gene_id "XLOC_001868"; transcript_id "LNC_000290"; gene_type "intronic_lncRNA";
NW_011934659.1	Cufflinks	exon	4802	4853	.	-	.	gene_id "XLOC_001868"; transcript_id "LNC_000290"; gene_type "intronic_lncRNA";
NW_011934660.1	Cufflinks	exon	2887	3556	.	+	.	gene_id "XLOC_001870"; transcript_id "LNC_000291"; gene_type "intronic_lncRNA";
NW_011934660.1	Cufflinks	exon	5820	6004	.	+	.	gene_id "XLOC_001870"; transcript_id "LNC_000291"; gene_type "intronic_lncRNA";
NW_011934660.1	Cufflinks	exon	6535	6693	.	+	.	gene_id "XLOC_001870"; transcript_id "LNC_000291"; gene_type "intronic_lncRNA";
NW_011934660.1	Cufflinks	exon	7085	7249	.	+	.	gene_id "XLOC_001870"; transcript_id "LNC_000291"; gene_type "intronic_lncRNA";
NW_011934660.1	Cufflinks	exon	7669	7744	.	+	.	gene_id "XLOC_001870"; transcript_id "LNC_000291"; gene_type "intronic_lncRNA";
NW_011934660.1	Cufflinks	exon	8680	8825	.	+	.	gene_id "XLOC_001870"; transcript_id "LNC_000291"; gene_type "intronic_lncRNA";
NW_011934660.1	Cufflinks	exon	10104	10234	.	+	.	gene_id "XLOC_001870"; transcript_id "LNC_000291"; gene_type "intronic_lncRNA";
NW_011934660.1	Cufflinks	exon	10793	10901	.	+	.	gene_id "XLOC_001870"; transcript_id "LNC_000291"; gene_type "intronic_lncRNA";
NW_011934660.1	Cufflinks	exon	14912	15146	.	+	.	gene_id "XLOC_001870"; transcript_id "LNC_000291"; gene_type "intronic_lncRNA";
NW_011934660.1	Cufflinks	exon	15259	15298	.	+	.	gene_id "XLOC_001870"; transcript_id "LNC_000291"; gene_type "intronic_lncRNA";
NW_011934660.1	Cufflinks	exon	3252	3556	.	+	.	gene_id "XLOC_001870"; transcript_id "LNC_000292"; gene_type "intronic_lncRNA";
NW_011934660.1	Cufflinks	exon	5244	5291	.	+	.	gene_id "XLOC_001870"; transcript_id "LNC_000292"; gene_type "intronic_lncRNA";
NW_011934660.1	Cufflinks	exon	5820	6004	.	+	.	gene_id "XLOC_001870"; transcript_id "LNC_000292"; gene_type "intronic_lncRNA";
NW_011934660.1	Cufflinks	exon	6535	6693	.	+	.	gene_id "XLOC_001870"; transcript_id "LNC_000292"; gene_type "intronic_lncRNA";
NW_011934660.1	Cufflinks	exon	7085	7249	.	+	.	gene_id "XLOC_001870"; transcript_id "LNC_000292"; gene_type "intronic_lncRNA";
NW_011934660.1	Cufflinks	exon	7669	7744	.	+	.	gene_id "XLOC_001870"; transcript_id "LNC_000292"; gene_type "intronic_lncRNA";
NW_011934660.1	Cufflinks	exon	8680	8825	.	+	.	gene_id "XLOC_001870"; transcript_id "LNC_000292"; gene_type "intronic_lncRNA";
NW_011934660.1	Cufflinks	exon	10104	10234	.	+	.	gene_id "XLOC_001870"; transcript_id "LNC_000292"; gene_type "intronic_lncRNA";
NW_011934660.1	Cufflinks	exon	10793	10901	.	+	.	gene_id "XLOC_001870"; transcript_id "LNC_000292"; gene_type "intronic_lncRNA";
NW_011934660.1	Cufflinks	exon	14912	15146	.	+	.	gene_id "XLOC_001870"; transcript_id "LNC_000292"; gene_type "intronic_lncRNA";
NW_011934660.1	Cufflinks	exon	15259	15298	.	+	.	gene_id "XLOC_001870"; transcript_id "LNC_000292"; gene_type "intronic_lncRNA";
NW_011934660.1	Cufflinks	exon	3456	3556	.	+	.	gene_id "XLOC_001870"; transcript_id "LNC_000293"; gene_type "intronic_lncRNA";
NW_011934660.1	Cufflinks	exon	5244	5291	.	+	.	gene_id "XLOC_001870"; transcript_id "LNC_000293"; gene_type "intronic_lncRNA";
NW_011934660.1	Cufflinks	exon	5820	6004	.	+	.	gene_id "XLOC_001870"; transcript_id "LNC_000293"; gene_type "intronic_lncRNA";
NW_011934660.1	Cufflinks	exon	6535	6693	.	+	.	gene_id "XLOC_001870"; transcript_id "LNC_000293"; gene_type "intronic_lncRNA";
NW_011934660.1	Cufflinks	exon	8680	8825	.	+	.	gene_id "XLOC_001870"; transcript_id "LNC_000293"; gene_type "intronic_lncRNA";
NW_011934660.1	Cufflinks	exon	10104	10234	.	+	.	gene_id "XLOC_001870"; transcript_id "LNC_000293"; gene_type "intronic_lncRNA";
NW_011934660.1	Cufflinks	exon	10793	10901	.	+	.	gene_id "XLOC_001870"; transcript_id "LNC_000293"; gene_type "intronic_lncRNA";
NW_011934660.1	Cufflinks	exon	14912	15146	.	+	.	gene_id "XLOC_001870"; transcript_id "LNC_000293"; gene_type "intronic_lncRNA";
NW_011934660.1	Cufflinks	exon	3467	3556	.	+	.	gene_id "XLOC_001870"; transcript_id "LNC_000294"; gene_type "intronic_lncRNA";
NW_011934660.1	Cufflinks	exon	5244	5291	.	+	.	gene_id "XLOC_001870"; transcript_id "LNC_000294"; gene_type "intronic_lncRNA";
NW_011934660.1	Cufflinks	exon	5820	6004	.	+	.	gene_id "XLOC_001870"; transcript_id "LNC_000294"; gene_type "intronic_lncRNA";
NW_011934660.1	Cufflinks	exon	6535	6693	.	+	.	gene_id "XLOC_001870"; transcript_id "LNC_000294"; gene_type "intronic_lncRNA";
NW_011934660.1	Cufflinks	exon	7669	7744	.	+	.	gene_id "XLOC_001870"; transcript_id "LNC_000294"; gene_type "intronic_lncRNA";
NW_011934660.1	Cufflinks	exon	8680	8825	.	+	.	gene_id "XLOC_001870"; transcript_id "LNC_000294"; gene_type "intronic_lncRNA";
NW_011934660.1	Cufflinks	exon	10104	10234	.	+	.	gene_id "XLOC_001870"; transcript_id "LNC_000294"; gene_type "intronic_lncRNA";
NW_011934660.1	Cufflinks	exon	10793	10901	.	+	.	gene_id "XLOC_001870"; transcript_id "LNC_000294"; gene_type "intronic_lncRNA";
NW_011934660.1	Cufflinks	exon	14912	15146	.	+	.	gene_id "XLOC_001870"; transcript_id "LNC_000294"; gene_type "intronic_lncRNA";
NW_011934660.1	Cufflinks	exon	15259	15298	.	+	.	gene_id "XLOC_001870"; transcript_id "LNC_000294"; gene_type "intronic_lncRNA";
NW_011934660.1	Cufflinks	exon	30279	30525	.	+	.	gene_id "XLOC_001872"; transcript_id "LNC_000295"; gene_type "lincRNA";
NW_011934660.1	Cufflinks	exon	34717	36190	.	+	.	gene_id "XLOC_001872"; transcript_id "LNC_000295"; gene_type "lincRNA";
NW_011934660.1	Cufflinks	exon	30279	30970	.	+	.	gene_id "XLOC_001872"; transcript_id "LNC_000296"; gene_type "lincRNA";
NW_011934660.1	Cufflinks	exon	35165	36190	.	+	.	gene_id "XLOC_001872"; transcript_id "LNC_000296"; gene_type "lincRNA";
NW_011934660.1	Cufflinks	exon	30291	30764	.	+	.	gene_id "XLOC_001872"; transcript_id "LNC_000297"; gene_type "lincRNA";
NW_011934660.1	Cufflinks	exon	34957	36190	.	+	.	gene_id "XLOC_001872"; transcript_id "LNC_000297"; gene_type "lincRNA";
NW_011934660.1	Cufflinks	exon	32234	32698	.	+	.	gene_id "XLOC_001873"; transcript_id "LNC_000298"; gene_type "lincRNA";
NW_011934660.1	Cufflinks	exon	36885	36932	.	+	.	gene_id "XLOC_001873"; transcript_id "LNC_000298"; gene_type "lincRNA";
NW_011934660.1	Cufflinks	exon	48263	48434	.	+	.	gene_id "XLOC_001876"; transcript_id "LNC_000299"; gene_type "intronic_lncRNA";
NW_011934660.1	Cufflinks	exon	49517	49756	.	+	.	gene_id "XLOC_001876"; transcript_id "LNC_000299"; gene_type "intronic_lncRNA";
NW_011934660.1	Cufflinks	exon	142453	142639	.	+	.	gene_id "XLOC_001887"; transcript_id "LNC_000300"; gene_type "intronic_lncRNA";
NW_011934660.1	Cufflinks	exon	142794	142840	.	+	.	gene_id "XLOC_001887"; transcript_id "LNC_000300"; gene_type "intronic_lncRNA";
NW_011934660.1	Cufflinks	exon	142942	143673	.	+	.	gene_id "XLOC_001887"; transcript_id "LNC_000300"; gene_type "intronic_lncRNA";
NW_011934660.1	Cufflinks	exon	142453	142639	.	+	.	gene_id "XLOC_001887"; transcript_id "LNC_000301"; gene_type "intronic_lncRNA";
NW_011934660.1	Cufflinks	exon	142794	142840	.	+	.	gene_id "XLOC_001887"; transcript_id "LNC_000301"; gene_type "intronic_lncRNA";
NW_011934660.1	Cufflinks	exon	142942	143094	.	+	.	gene_id "XLOC_001887"; transcript_id "LNC_000301"; gene_type "intronic_lncRNA";
NW_011934660.1	Cufflinks	exon	143274	143398	.	+	.	gene_id "XLOC_001887"; transcript_id "LNC_000301"; gene_type "intronic_lncRNA";
NW_011934660.1	Cufflinks	exon	143779	143824	.	+	.	gene_id "XLOC_001887"; transcript_id "LNC_000301"; gene_type "intronic_lncRNA";
NW_011934660.1	Cufflinks	exon	143978	144415	.	+	.	gene_id "XLOC_001887"; transcript_id "LNC_000301"; gene_type "intronic_lncRNA";
NW_011934660.1	Cufflinks	exon	151922	151998	.	+	.	gene_id "XLOC_001895"; transcript_id "LNC_000302"; gene_type "intronic_lncRNA";
NW_011934660.1	Cufflinks	exon	152893	152939	.	+	.	gene_id "XLOC_001895"; transcript_id "LNC_000302"; gene_type "intronic_lncRNA";
NW_011934660.1	Cufflinks	exon	153031	153168	.	+	.	gene_id "XLOC_001895"; transcript_id "LNC_000302"; gene_type "intronic_lncRNA";
NW_011934660.1	Cufflinks	exon	153492	153616	.	+	.	gene_id "XLOC_001895"; transcript_id "LNC_000302"; gene_type "intronic_lncRNA";
NW_011934660.1	Cufflinks	exon	153815	153862	.	+	.	gene_id "XLOC_001895"; transcript_id "LNC_000302"; gene_type "intronic_lncRNA";
NW_011934660.1	Cufflinks	exon	164218	164344	.	+	.	gene_id "XLOC_001896"; transcript_id "LNC_000303"; gene_type "intronic_lncRNA";
NW_011934660.1	Cufflinks	exon	164871	164917	.	+	.	gene_id "XLOC_001896"; transcript_id "LNC_000303"; gene_type "intronic_lncRNA";
NW_011934660.1	Cufflinks	exon	165592	165744	.	+	.	gene_id "XLOC_001896"; transcript_id "LNC_000303"; gene_type "intronic_lncRNA";
NW_011934660.1	Cufflinks	exon	166600	166724	.	+	.	gene_id "XLOC_001896"; transcript_id "LNC_000303"; gene_type "intronic_lncRNA";
NW_011934660.1	Cufflinks	exon	166906	166951	.	+	.	gene_id "XLOC_001896"; transcript_id "LNC_000303"; gene_type "intronic_lncRNA";
NW_011934660.1	Cufflinks	exon	167047	167071	.	+	.	gene_id "XLOC_001896"; transcript_id "LNC_000303"; gene_type "intronic_lncRNA";
NW_011934660.1	Cufflinks	exon	164236	164344	.	+	.	gene_id "XLOC_001896"; transcript_id "LNC_000304"; gene_type "intronic_lncRNA";
NW_011934660.1	Cufflinks	exon	164871	164917	.	+	.	gene_id "XLOC_001896"; transcript_id "LNC_000304"; gene_type "intronic_lncRNA";
NW_011934660.1	Cufflinks	exon	165592	165744	.	+	.	gene_id "XLOC_001896"; transcript_id "LNC_000304"; gene_type "intronic_lncRNA";
NW_011934660.1	Cufflinks	exon	166600	166724	.	+	.	gene_id "XLOC_001896"; transcript_id "LNC_000304"; gene_type "intronic_lncRNA";
NW_011934660.1	Cufflinks	exon	166906	166951	.	+	.	gene_id "XLOC_001896"; transcript_id "LNC_000304"; gene_type "intronic_lncRNA";
NW_011934660.1	Cufflinks	exon	167051	167071	.	+	.	gene_id "XLOC_001896"; transcript_id "LNC_000304"; gene_type "intronic_lncRNA";
NW_011934660.1	Cufflinks	exon	174438	174597	.	+	.	gene_id "XLOC_001897"; transcript_id "LNC_000305"; gene_type "intronic_lncRNA";
NW_011934660.1	Cufflinks	exon	175127	175173	.	+	.	gene_id "XLOC_001897"; transcript_id "LNC_000305"; gene_type "intronic_lncRNA";
NW_011934660.1	Cufflinks	exon	175297	175455	.	+	.	gene_id "XLOC_001897"; transcript_id "LNC_000305"; gene_type "intronic_lncRNA";
NW_011934660.1	Cufflinks	exon	175620	175747	.	+	.	gene_id "XLOC_001897"; transcript_id "LNC_000305"; gene_type "intronic_lncRNA";
NW_011934660.1	Cufflinks	exon	176220	176273	.	+	.	gene_id "XLOC_001897"; transcript_id "LNC_000305"; gene_type "intronic_lncRNA";
NW_011934660.1	Cufflinks	exon	176369	176429	.	+	.	gene_id "XLOC_001897"; transcript_id "LNC_000305"; gene_type "intronic_lncRNA";
NW_011934660.1	Cufflinks	exon	18878	19140	.	-	.	gene_id "XLOC_001899"; transcript_id "LNC_000306"; gene_type "intronic_lncRNA";
NW_011934660.1	Cufflinks	exon	20181	20228	.	-	.	gene_id "XLOC_001899"; transcript_id "LNC_000306"; gene_type "intronic_lncRNA";
NW_011934660.1	Cufflinks	exon	20950	21079	.	-	.	gene_id "XLOC_001899"; transcript_id "LNC_000306"; gene_type "intronic_lncRNA";
NW_011934660.1	Cufflinks	exon	21528	21724	.	-	.	gene_id "XLOC_001899"; transcript_id "LNC_000306"; gene_type "intronic_lncRNA";
NW_011934660.1	Cufflinks	exon	22490	22624	.	-	.	gene_id "XLOC_001899"; transcript_id "LNC_000306"; gene_type "intronic_lncRNA";
NW_011934660.1	Cufflinks	exon	23035	23190	.	-	.	gene_id "XLOC_001899"; transcript_id "LNC_000306"; gene_type "intronic_lncRNA";
NW_011934660.1	Cufflinks	exon	23583	23933	.	-	.	gene_id "XLOC_001899"; transcript_id "LNC_000306"; gene_type "intronic_lncRNA";
NW_011934660.1	Cufflinks	exon	24091	24210	.	-	.	gene_id "XLOC_001899"; transcript_id "LNC_000306"; gene_type "intronic_lncRNA";
NW_011934660.1	Cufflinks	exon	24981	25094	.	-	.	gene_id "XLOC_001899"; transcript_id "LNC_000306"; gene_type "intronic_lncRNA";
NW_011934660.1	Cufflinks	exon	25363	25488	.	-	.	gene_id "XLOC_001899"; transcript_id "LNC_000306"; gene_type "intronic_lncRNA";
NW_011934660.1	Cufflinks	exon	27156	28247	.	-	.	gene_id "XLOC_001899"; transcript_id "LNC_000306"; gene_type "intronic_lncRNA";
NW_011934660.1	Cufflinks	exon	29833	29942	.	-	.	gene_id "XLOC_001900"; transcript_id "LNC_000307"; gene_type "lincRNA";
NW_011934660.1	Cufflinks	exon	30009	30183	.	-	.	gene_id "XLOC_001900"; transcript_id "LNC_000307"; gene_type "lincRNA";
NW_011934660.1	Cufflinks	exon	58586	59710	.	-	.	gene_id "XLOC_001902"; transcript_id "LNC_000308"; gene_type "lincRNA";
NW_011934660.1	Cufflinks	exon	60243	63960	.	-	.	gene_id "XLOC_001902"; transcript_id "LNC_000308"; gene_type "lincRNA";
NW_011934662.1	Cufflinks	exon	25291	25498	.	+	.	gene_id "XLOC_001916"; transcript_id "LNC_000309"; gene_type "intronic_lncRNA";
NW_011934662.1	Cufflinks	exon	28933	29198	.	+	.	gene_id "XLOC_001916"; transcript_id "LNC_000309"; gene_type "intronic_lncRNA";
NW_011934662.1	Cufflinks	exon	30130	30467	.	+	.	gene_id "XLOC_001919"; transcript_id "LNC_000310"; gene_type "intronic_lncRNA";
NW_011934662.1	Cufflinks	exon	30728	30837	.	+	.	gene_id "XLOC_001919"; transcript_id "LNC_000310"; gene_type "intronic_lncRNA";
NW_011934662.1	Cufflinks	exon	31259	31338	.	+	.	gene_id "XLOC_001919"; transcript_id "LNC_000310"; gene_type "intronic_lncRNA";
NW_011934662.1	Cufflinks	exon	31735	31800	.	+	.	gene_id "XLOC_001919"; transcript_id "LNC_000310"; gene_type "intronic_lncRNA";
NW_011934662.1	Cufflinks	exon	53096	54770	.	+	.	gene_id "XLOC_001923"; transcript_id "LNC_000311"; gene_type "intronic_lncRNA";
NW_011934662.1	Cufflinks	exon	55343	55378	.	+	.	gene_id "XLOC_001923"; transcript_id "LNC_000311"; gene_type "intronic_lncRNA";
NW_011934662.1	Cufflinks	exon	56959	57035	.	+	.	gene_id "XLOC_001923"; transcript_id "LNC_000311"; gene_type "intronic_lncRNA";
NW_011934662.1	Cufflinks	exon	57313	57346	.	+	.	gene_id "XLOC_001923"; transcript_id "LNC_000311"; gene_type "intronic_lncRNA";
NW_011934662.1	Cufflinks	exon	57639	57761	.	+	.	gene_id "XLOC_001923"; transcript_id "LNC_000311"; gene_type "intronic_lncRNA";
NW_011934662.1	Cufflinks	exon	61063	61656	.	+	.	gene_id "XLOC_001923"; transcript_id "LNC_000311"; gene_type "intronic_lncRNA";
NW_011934662.1	Cufflinks	exon	243491	243699	.	+	.	gene_id "XLOC_001931"; transcript_id "LNC_000312"; gene_type "intronic_lncRNA";
NW_011934662.1	Cufflinks	exon	244043	244132	.	+	.	gene_id "XLOC_001931"; transcript_id "LNC_000312"; gene_type "intronic_lncRNA";
NW_011934662.1	Cufflinks	exon	244347	244473	.	+	.	gene_id "XLOC_001931"; transcript_id "LNC_000312"; gene_type "intronic_lncRNA";
NW_011934662.1	Cufflinks	exon	244751	244844	.	+	.	gene_id "XLOC_001931"; transcript_id "LNC_000312"; gene_type "intronic_lncRNA";
NW_011934662.1	Cufflinks	exon	245057	245182	.	+	.	gene_id "XLOC_001931"; transcript_id "LNC_000312"; gene_type "intronic_lncRNA";
NW_011934662.1	Cufflinks	exon	245300	245461	.	+	.	gene_id "XLOC_001931"; transcript_id "LNC_000312"; gene_type "intronic_lncRNA";
NW_011934662.1	Cufflinks	exon	245606	245814	.	+	.	gene_id "XLOC_001931"; transcript_id "LNC_000312"; gene_type "intronic_lncRNA";
NW_011934662.1	Cufflinks	exon	246057	246165	.	+	.	gene_id "XLOC_001931"; transcript_id "LNC_000312"; gene_type "intronic_lncRNA";
NW_011934662.1	Cufflinks	exon	246546	246583	.	+	.	gene_id "XLOC_001931"; transcript_id "LNC_000312"; gene_type "intronic_lncRNA";
NW_011934662.1	Cufflinks	exon	250169	250427	.	+	.	gene_id "XLOC_001931"; transcript_id "LNC_000312"; gene_type "intronic_lncRNA";
NW_011934662.1	Cufflinks	exon	250526	250567	.	+	.	gene_id "XLOC_001931"; transcript_id "LNC_000312"; gene_type "intronic_lncRNA";
NW_011934662.1	Cufflinks	exon	42160	42182	.	-	.	gene_id "XLOC_001946"; transcript_id "LNC_000313"; gene_type "lincRNA";
NW_011934662.1	Cufflinks	exon	42766	42966	.	-	.	gene_id "XLOC_001946"; transcript_id "LNC_000313"; gene_type "lincRNA";
NW_011934662.1	Cufflinks	exon	104477	104623	.	-	.	gene_id "XLOC_001962"; transcript_id "LNC_000314"; gene_type "intronic_lncRNA";
NW_011934662.1	Cufflinks	exon	105075	105151	.	-	.	gene_id "XLOC_001962"; transcript_id "LNC_000314"; gene_type "intronic_lncRNA";
NW_011934662.1	Cufflinks	exon	105312	105469	.	-	.	gene_id "XLOC_001962"; transcript_id "LNC_000314"; gene_type "intronic_lncRNA";
NW_011934662.1	Cufflinks	exon	105584	105730	.	-	.	gene_id "XLOC_001962"; transcript_id "LNC_000314"; gene_type "intronic_lncRNA";
NW_011934662.1	Cufflinks	exon	106035	106219	.	-	.	gene_id "XLOC_001962"; transcript_id "LNC_000314"; gene_type "intronic_lncRNA";
NW_011934662.1	Cufflinks	exon	106420	106597	.	-	.	gene_id "XLOC_001962"; transcript_id "LNC_000314"; gene_type "intronic_lncRNA";
NW_011934662.1	Cufflinks	exon	106940	107097	.	-	.	gene_id "XLOC_001962"; transcript_id "LNC_000314"; gene_type "intronic_lncRNA";
NW_011934662.1	Cufflinks	exon	107308	107630	.	-	.	gene_id "XLOC_001962"; transcript_id "LNC_000314"; gene_type "intronic_lncRNA";
NW_011934662.1	Cufflinks	exon	107858	107974	.	-	.	gene_id "XLOC_001962"; transcript_id "LNC_000314"; gene_type "intronic_lncRNA";
NW_011934662.1	Cufflinks	exon	109684	109755	.	-	.	gene_id "XLOC_001962"; transcript_id "LNC_000314"; gene_type "intronic_lncRNA";
NW_011934662.1	Cufflinks	exon	109960	110106	.	-	.	gene_id "XLOC_001962"; transcript_id "LNC_000314"; gene_type "intronic_lncRNA";
NW_011934662.1	Cufflinks	exon	111019	111752	.	-	.	gene_id "XLOC_001962"; transcript_id "LNC_000314"; gene_type "intronic_lncRNA";
NW_011934662.1	Cufflinks	exon	112094	112185	.	-	.	gene_id "XLOC_001962"; transcript_id "LNC_000314"; gene_type "intronic_lncRNA";
NW_011934662.1	Cufflinks	exon	112307	112796	.	-	.	gene_id "XLOC_001962"; transcript_id "LNC_000314"; gene_type "intronic_lncRNA";
NW_011934662.1	Cufflinks	exon	121719	121814	.	-	.	gene_id "XLOC_001964"; transcript_id "LNC_000315"; gene_type "intronic_lncRNA";
NW_011934662.1	Cufflinks	exon	123033	123165	.	-	.	gene_id "XLOC_001964"; transcript_id "LNC_000315"; gene_type "intronic_lncRNA";
NW_011934662.1	Cufflinks	exon	123338	123475	.	-	.	gene_id "XLOC_001964"; transcript_id "LNC_000315"; gene_type "intronic_lncRNA";
NW_011934662.1	Cufflinks	exon	123569	123655	.	-	.	gene_id "XLOC_001964"; transcript_id "LNC_000315"; gene_type "intronic_lncRNA";
NW_011934662.1	Cufflinks	exon	123787	123822	.	-	.	gene_id "XLOC_001964"; transcript_id "LNC_000315"; gene_type "intronic_lncRNA";
NW_011934662.1	Cufflinks	exon	124156	124209	.	-	.	gene_id "XLOC_001964"; transcript_id "LNC_000315"; gene_type "intronic_lncRNA";
NW_011934662.1	Cufflinks	exon	127440	127500	.	-	.	gene_id "XLOC_001964"; transcript_id "LNC_000315"; gene_type "intronic_lncRNA";
NW_011934662.1	Cufflinks	exon	123565	123655	.	-	.	gene_id "XLOC_001964"; transcript_id "LNC_000316"; gene_type "intronic_lncRNA";
NW_011934662.1	Cufflinks	exon	123787	123822	.	-	.	gene_id "XLOC_001964"; transcript_id "LNC_000316"; gene_type "intronic_lncRNA";
NW_011934662.1	Cufflinks	exon	124156	124239	.	-	.	gene_id "XLOC_001964"; transcript_id "LNC_000316"; gene_type "intronic_lncRNA";
NW_011934662.1	Cufflinks	exon	127440	127456	.	-	.	gene_id "XLOC_001964"; transcript_id "LNC_000316"; gene_type "intronic_lncRNA";
NW_011934662.1	Cufflinks	exon	305618	305801	.	-	.	gene_id "XLOC_001977"; transcript_id "LNC_000317"; gene_type "lincRNA";
NW_011934662.1	Cufflinks	exon	305871	305922	.	-	.	gene_id "XLOC_001977"; transcript_id "LNC_000317"; gene_type "lincRNA";
NW_011934663.1	Cufflinks	exon	1155	1248	.	+	.	gene_id "XLOC_001978"; transcript_id "LNC_000318"; gene_type "lincRNA";
NW_011934663.1	Cufflinks	exon	1581	1702	.	+	.	gene_id "XLOC_001978"; transcript_id "LNC_000318"; gene_type "lincRNA";
NW_011934663.1	Cufflinks	exon	75395	75440	.	+	.	gene_id "XLOC_001995"; transcript_id "LNC_000319"; gene_type "lincRNA";
NW_011934663.1	Cufflinks	exon	75495	75675	.	+	.	gene_id "XLOC_001995"; transcript_id "LNC_000319"; gene_type "lincRNA";
NW_011934663.1	Cufflinks	exon	89721	90472	.	-	.	gene_id "XLOC_002027"; transcript_id "LNC_000320"; gene_type "lincRNA";
NW_011934663.1	Cufflinks	exon	93205	93402	.	-	.	gene_id "XLOC_002027"; transcript_id "LNC_000320"; gene_type "lincRNA";
NW_011934664.1	Cufflinks	exon	75854	75912	.	+	.	gene_id "XLOC_002041"; transcript_id "LNC_000321"; gene_type "lincRNA";
NW_011934664.1	Cufflinks	exon	76220	76372	.	+	.	gene_id "XLOC_002041"; transcript_id "LNC_000321"; gene_type "lincRNA";
NW_011934664.1	Cufflinks	exon	104199	104370	.	+	.	gene_id "XLOC_002043"; transcript_id "LNC_000322"; gene_type "lincRNA";
NW_011934664.1	Cufflinks	exon	104921	105056	.	+	.	gene_id "XLOC_002043"; transcript_id "LNC_000322"; gene_type "lincRNA";
NW_011934664.1	Cufflinks	exon	105179	105248	.	+	.	gene_id "XLOC_002043"; transcript_id "LNC_000322"; gene_type "lincRNA";
NW_011934664.1	Cufflinks	exon	108285	108308	.	+	.	gene_id "XLOC_002043"; transcript_id "LNC_000322"; gene_type "lincRNA";
NW_011934664.1	Cufflinks	exon	104564	105056	.	+	.	gene_id "XLOC_002043"; transcript_id "LNC_000323"; gene_type "lincRNA";
NW_011934664.1	Cufflinks	exon	105179	105248	.	+	.	gene_id "XLOC_002043"; transcript_id "LNC_000323"; gene_type "lincRNA";
NW_011934664.1	Cufflinks	exon	108285	108308	.	+	.	gene_id "XLOC_002043"; transcript_id "LNC_000323"; gene_type "lincRNA";
NW_011934664.1	Cufflinks	exon	202085	202315	.	+	.	gene_id "XLOC_002052"; transcript_id "LNC_000324"; gene_type "intronic_lncRNA";
NW_011934664.1	Cufflinks	exon	202713	202777	.	+	.	gene_id "XLOC_002052"; transcript_id "LNC_000324"; gene_type "intronic_lncRNA";
NW_011934664.1	Cufflinks	exon	230848	231262	.	+	.	gene_id "XLOC_002057"; transcript_id "LNC_000325"; gene_type "intronic_lncRNA";
NW_011934664.1	Cufflinks	exon	231808	231993	.	+	.	gene_id "XLOC_002057"; transcript_id "LNC_000325"; gene_type "intronic_lncRNA";
NW_011934664.1	Cufflinks	exon	232386	232478	.	+	.	gene_id "XLOC_002057"; transcript_id "LNC_000325"; gene_type "intronic_lncRNA";
NW_011934664.1	Cufflinks	exon	166889	167014	.	-	.	gene_id "XLOC_002070"; transcript_id "LNC_000326"; gene_type "lincRNA";
NW_011934664.1	Cufflinks	exon	167206	167349	.	-	.	gene_id "XLOC_002070"; transcript_id "LNC_000326"; gene_type "lincRNA";
NW_011934665.1	Cufflinks	exon	148	346	.	+	.	gene_id "XLOC_002086"; transcript_id "LNC_000327"; gene_type "lincRNA";
NW_011934665.1	Cufflinks	exon	2435	2628	.	+	.	gene_id "XLOC_002086"; transcript_id "LNC_000327"; gene_type "lincRNA";
NW_011934665.1	Cufflinks	exon	2743	3498	.	-	.	gene_id "XLOC_002088"; transcript_id "LNC_000328"; gene_type "lincRNA";
NW_011934665.1	Cufflinks	exon	4028	4283	.	-	.	gene_id "XLOC_002088"; transcript_id "LNC_000328"; gene_type "lincRNA";
NW_011934666.1	Cufflinks	exon	44213	44328	.	-	.	gene_id "XLOC_002108"; transcript_id "LNC_000329"; gene_type "antisense_lncRNA";
NW_011934666.1	Cufflinks	exon	44551	44633	.	-	.	gene_id "XLOC_002108"; transcript_id "LNC_000329"; gene_type "antisense_lncRNA";
NW_011934666.1	Cufflinks	exon	45703	46549	.	-	.	gene_id "XLOC_002108"; transcript_id "LNC_000329"; gene_type "antisense_lncRNA";
NW_011934666.1	Cufflinks	exon	53533	53559	.	-	.	gene_id "XLOC_002110"; transcript_id "LNC_000330"; gene_type "intronic_lncRNA";
NW_011934666.1	Cufflinks	exon	54228	54384	.	-	.	gene_id "XLOC_002110"; transcript_id "LNC_000330"; gene_type "intronic_lncRNA";
NW_011934666.1	Cufflinks	exon	54474	54598	.	-	.	gene_id "XLOC_002110"; transcript_id "LNC_000330"; gene_type "intronic_lncRNA";
NW_011934666.1	Cufflinks	exon	54694	54741	.	-	.	gene_id "XLOC_002110"; transcript_id "LNC_000330"; gene_type "intronic_lncRNA";
NW_011934668.1	Cufflinks	exon	14238	14603	.	+	.	gene_id "XLOC_002128"; transcript_id "LNC_000331"; gene_type "intronic_lncRNA";
NW_011934668.1	Cufflinks	exon	14900	15020	.	+	.	gene_id "XLOC_002128"; transcript_id "LNC_000331"; gene_type "intronic_lncRNA";
NW_011934668.1	Cufflinks	exon	15339	15438	.	+	.	gene_id "XLOC_002128"; transcript_id "LNC_000331"; gene_type "intronic_lncRNA";
NW_011934668.1	Cufflinks	exon	16320	16496	.	+	.	gene_id "XLOC_002128"; transcript_id "LNC_000331"; gene_type "intronic_lncRNA";
NW_011934668.1	Cufflinks	exon	16914	17104	.	+	.	gene_id "XLOC_002128"; transcript_id "LNC_000331"; gene_type "intronic_lncRNA";
NW_011934668.1	Cufflinks	exon	18115	18216	.	+	.	gene_id "XLOC_002128"; transcript_id "LNC_000331"; gene_type "intronic_lncRNA";
NW_011934668.1	Cufflinks	exon	18337	18427	.	+	.	gene_id "XLOC_002128"; transcript_id "LNC_000331"; gene_type "intronic_lncRNA";
NW_011934668.1	Cufflinks	exon	18633	18792	.	+	.	gene_id "XLOC_002128"; transcript_id "LNC_000331"; gene_type "intronic_lncRNA";
NW_011934668.1	Cufflinks	exon	19739	19808	.	+	.	gene_id "XLOC_002128"; transcript_id "LNC_000331"; gene_type "intronic_lncRNA";
NW_011934668.1	Cufflinks	exon	21343	21481	.	+	.	gene_id "XLOC_002128"; transcript_id "LNC_000331"; gene_type "intronic_lncRNA";
NW_011934668.1	Cufflinks	exon	22283	22451	.	+	.	gene_id "XLOC_002128"; transcript_id "LNC_000331"; gene_type "intronic_lncRNA";
NW_011934668.1	Cufflinks	exon	22857	22990	.	+	.	gene_id "XLOC_002128"; transcript_id "LNC_000331"; gene_type "intronic_lncRNA";
NW_011934668.1	Cufflinks	exon	23693	23703	.	+	.	gene_id "XLOC_002128"; transcript_id "LNC_000331"; gene_type "intronic_lncRNA";
NW_011934668.1	Cufflinks	exon	94690	96492	.	+	.	gene_id "XLOC_002132"; transcript_id "LNC_000332"; gene_type "intronic_lncRNA";
NW_011934668.1	Cufflinks	exon	96908	97064	.	+	.	gene_id "XLOC_002132"; transcript_id "LNC_000332"; gene_type "intronic_lncRNA";
NW_011934668.1	Cufflinks	exon	97236	97414	.	+	.	gene_id "XLOC_002132"; transcript_id "LNC_000332"; gene_type "intronic_lncRNA";
NW_011934668.1	Cufflinks	exon	97515	97673	.	+	.	gene_id "XLOC_002132"; transcript_id "LNC_000332"; gene_type "intronic_lncRNA";
NW_011934668.1	Cufflinks	exon	98075	98243	.	+	.	gene_id "XLOC_002132"; transcript_id "LNC_000332"; gene_type "intronic_lncRNA";
NW_011934668.1	Cufflinks	exon	100266	100429	.	+	.	gene_id "XLOC_002132"; transcript_id "LNC_000332"; gene_type "intronic_lncRNA";
NW_011934668.1	Cufflinks	exon	101988	102109	.	+	.	gene_id "XLOC_002132"; transcript_id "LNC_000332"; gene_type "intronic_lncRNA";
NW_011934668.1	Cufflinks	exon	104002	104616	.	+	.	gene_id "XLOC_002132"; transcript_id "LNC_000332"; gene_type "intronic_lncRNA";
NW_011934668.1	Cufflinks	exon	304470	304589	.	+	.	gene_id "XLOC_002166"; transcript_id "LNC_000333"; gene_type "intronic_lncRNA";
NW_011934668.1	Cufflinks	exon	311695	311758	.	+	.	gene_id "XLOC_002166"; transcript_id "LNC_000333"; gene_type "intronic_lncRNA";
NW_011934668.1	Cufflinks	exon	314627	314739	.	+	.	gene_id "XLOC_002166"; transcript_id "LNC_000333"; gene_type "intronic_lncRNA";
NW_011934668.1	Cufflinks	exon	304496	304589	.	+	.	gene_id "XLOC_002166"; transcript_id "LNC_000334"; gene_type "intronic_lncRNA";
NW_011934668.1	Cufflinks	exon	305841	305906	.	+	.	gene_id "XLOC_002166"; transcript_id "LNC_000334"; gene_type "intronic_lncRNA";
NW_011934668.1	Cufflinks	exon	306507	306856	.	+	.	gene_id "XLOC_002166"; transcript_id "LNC_000334"; gene_type "intronic_lncRNA";
NW_011934668.1	Cufflinks	exon	308910	308992	.	+	.	gene_id "XLOC_002166"; transcript_id "LNC_000334"; gene_type "intronic_lncRNA";
NW_011934668.1	Cufflinks	exon	311695	311758	.	+	.	gene_id "XLOC_002166"; transcript_id "LNC_000334"; gene_type "intronic_lncRNA";
NW_011934668.1	Cufflinks	exon	314627	314739	.	+	.	gene_id "XLOC_002166"; transcript_id "LNC_000334"; gene_type "intronic_lncRNA";
NW_011934668.1	Cufflinks	exon	1410	1562	.	-	.	gene_id "XLOC_002177"; transcript_id "LNC_000335"; gene_type "intronic_lncRNA";
NW_011934668.1	Cufflinks	exon	1997	2132	.	-	.	gene_id "XLOC_002177"; transcript_id "LNC_000335"; gene_type "intronic_lncRNA";
NW_011934668.1	Cufflinks	exon	2447	2598	.	-	.	gene_id "XLOC_002177"; transcript_id "LNC_000335"; gene_type "intronic_lncRNA";
NW_011934668.1	Cufflinks	exon	3376	3539	.	-	.	gene_id "XLOC_002177"; transcript_id "LNC_000335"; gene_type "intronic_lncRNA";
NW_011934668.1	Cufflinks	exon	3744	4904	.	-	.	gene_id "XLOC_002177"; transcript_id "LNC_000335"; gene_type "intronic_lncRNA";
NW_011934668.1	Cufflinks	exon	7517	8220	.	-	.	gene_id "XLOC_002178"; transcript_id "LNC_000336"; gene_type "intronic_lncRNA";
NW_011934668.1	Cufflinks	exon	9985	10180	.	-	.	gene_id "XLOC_002178"; transcript_id "LNC_000336"; gene_type "intronic_lncRNA";
NW_011934668.1	Cufflinks	exon	11096	11223	.	-	.	gene_id "XLOC_002178"; transcript_id "LNC_000336"; gene_type "intronic_lncRNA";
NW_011934668.1	Cufflinks	exon	11315	11400	.	-	.	gene_id "XLOC_002178"; transcript_id "LNC_000336"; gene_type "intronic_lncRNA";
NW_011934668.1	Cufflinks	exon	11747	11881	.	-	.	gene_id "XLOC_002178"; transcript_id "LNC_000336"; gene_type "intronic_lncRNA";
NW_011934668.1	Cufflinks	exon	12130	12170	.	-	.	gene_id "XLOC_002178"; transcript_id "LNC_000336"; gene_type "intronic_lncRNA";
NW_011934668.1	Cufflinks	exon	13000	13991	.	-	.	gene_id "XLOC_002178"; transcript_id "LNC_000336"; gene_type "intronic_lncRNA";
NW_011934668.1	Cufflinks	exon	77991	78070	.	-	.	gene_id "XLOC_002181"; transcript_id "LNC_000337"; gene_type "intronic_lncRNA";
NW_011934668.1	Cufflinks	exon	78939	79142	.	-	.	gene_id "XLOC_002181"; transcript_id "LNC_000337"; gene_type "intronic_lncRNA";
NW_011934668.1	Cufflinks	exon	77991	78066	.	-	.	gene_id "XLOC_002181"; transcript_id "LNC_000338"; gene_type "intronic_lncRNA";
NW_011934668.1	Cufflinks	exon	78929	79088	.	-	.	gene_id "XLOC_002181"; transcript_id "LNC_000338"; gene_type "intronic_lncRNA";
NW_011934668.1	Cufflinks	exon	79886	80099	.	-	.	gene_id "XLOC_002181"; transcript_id "LNC_000338"; gene_type "intronic_lncRNA";
NW_011934668.1	Cufflinks	exon	82064	82211	.	-	.	gene_id "XLOC_002182"; transcript_id "LNC_000339"; gene_type "intronic_lncRNA";
NW_011934668.1	Cufflinks	exon	83641	83782	.	-	.	gene_id "XLOC_002182"; transcript_id "LNC_000339"; gene_type "intronic_lncRNA";
NW_011934668.1	Cufflinks	exon	84059	84112	.	-	.	gene_id "XLOC_002182"; transcript_id "LNC_000339"; gene_type "intronic_lncRNA";
NW_011934668.1	Cufflinks	exon	84277	84421	.	-	.	gene_id "XLOC_002182"; transcript_id "LNC_000339"; gene_type "intronic_lncRNA";
NW_011934668.1	Cufflinks	exon	84720	84794	.	-	.	gene_id "XLOC_002182"; transcript_id "LNC_000339"; gene_type "intronic_lncRNA";
NW_011934668.1	Cufflinks	exon	85118	85239	.	-	.	gene_id "XLOC_002182"; transcript_id "LNC_000339"; gene_type "intronic_lncRNA";
NW_011934668.1	Cufflinks	exon	85354	85440	.	-	.	gene_id "XLOC_002182"; transcript_id "LNC_000339"; gene_type "intronic_lncRNA";
NW_011934668.1	Cufflinks	exon	85547	85603	.	-	.	gene_id "XLOC_002182"; transcript_id "LNC_000339"; gene_type "intronic_lncRNA";
NW_011934668.1	Cufflinks	exon	85991	86100	.	-	.	gene_id "XLOC_002182"; transcript_id "LNC_000339"; gene_type "intronic_lncRNA";
NW_011934668.1	Cufflinks	exon	86538	86634	.	-	.	gene_id "XLOC_002182"; transcript_id "LNC_000339"; gene_type "intronic_lncRNA";
NW_011934668.1	Cufflinks	exon	87034	87158	.	-	.	gene_id "XLOC_002182"; transcript_id "LNC_000339"; gene_type "intronic_lncRNA";
NW_011934668.1	Cufflinks	exon	87343	87442	.	-	.	gene_id "XLOC_002182"; transcript_id "LNC_000339"; gene_type "intronic_lncRNA";
NW_011934668.1	Cufflinks	exon	87988	88094	.	-	.	gene_id "XLOC_002182"; transcript_id "LNC_000339"; gene_type "intronic_lncRNA";
NW_011934668.1	Cufflinks	exon	88418	88508	.	-	.	gene_id "XLOC_002182"; transcript_id "LNC_000339"; gene_type "intronic_lncRNA";
NW_011934668.1	Cufflinks	exon	89029	89136	.	-	.	gene_id "XLOC_002182"; transcript_id "LNC_000339"; gene_type "intronic_lncRNA";
NW_011934668.1	Cufflinks	exon	90931	92458	.	-	.	gene_id "XLOC_002182"; transcript_id "LNC_000339"; gene_type "intronic_lncRNA";
NW_011934668.1	Cufflinks	exon	151895	154674	.	-	.	gene_id "XLOC_002185"; transcript_id "LNC_000340"; gene_type "intronic_lncRNA";
NW_011934668.1	Cufflinks	exon	157725	157834	.	-	.	gene_id "XLOC_002185"; transcript_id "LNC_000340"; gene_type "intronic_lncRNA";
NW_011934668.1	Cufflinks	exon	158885	159026	.	-	.	gene_id "XLOC_002185"; transcript_id "LNC_000340"; gene_type "intronic_lncRNA";
NW_011934668.1	Cufflinks	exon	159151	159338	.	-	.	gene_id "XLOC_002185"; transcript_id "LNC_000340"; gene_type "intronic_lncRNA";
NW_011934668.1	Cufflinks	exon	160052	160137	.	-	.	gene_id "XLOC_002185"; transcript_id "LNC_000340"; gene_type "intronic_lncRNA";
NW_011934668.1	Cufflinks	exon	160296	160371	.	-	.	gene_id "XLOC_002185"; transcript_id "LNC_000340"; gene_type "intronic_lncRNA";
NW_011934668.1	Cufflinks	exon	162127	162211	.	-	.	gene_id "XLOC_002185"; transcript_id "LNC_000340"; gene_type "intronic_lncRNA";
NW_011934668.1	Cufflinks	exon	162437	163210	.	-	.	gene_id "XLOC_002185"; transcript_id "LNC_000340"; gene_type "intronic_lncRNA";
NW_011934668.1	Cufflinks	exon	223367	223431	.	-	.	gene_id "XLOC_002192"; transcript_id "LNC_000341"; gene_type "intronic_lncRNA";
NW_011934668.1	Cufflinks	exon	223512	223565	.	-	.	gene_id "XLOC_002192"; transcript_id "LNC_000341"; gene_type "intronic_lncRNA";
NW_011934668.1	Cufflinks	exon	236887	237283	.	-	.	gene_id "XLOC_002192"; transcript_id "LNC_000341"; gene_type "intronic_lncRNA";
NW_011934668.1	Cufflinks	exon	238791	240241	.	-	.	gene_id "XLOC_002192"; transcript_id "LNC_000341"; gene_type "intronic_lncRNA";
NW_011934668.1	Cufflinks	exon	233850	234012	.	-	.	gene_id "XLOC_002192"; transcript_id "LNC_000342"; gene_type "intronic_lncRNA";
NW_011934668.1	Cufflinks	exon	236887	237283	.	-	.	gene_id "XLOC_002192"; transcript_id "LNC_000342"; gene_type "intronic_lncRNA";
NW_011934668.1	Cufflinks	exon	238791	240167	.	-	.	gene_id "XLOC_002192"; transcript_id "LNC_000342"; gene_type "intronic_lncRNA";
NW_011934668.1	Cufflinks	exon	323511	323866	.	-	.	gene_id "XLOC_002196"; transcript_id "LNC_000343"; gene_type "intronic_lncRNA";
NW_011934668.1	Cufflinks	exon	325695	325884	.	-	.	gene_id "XLOC_002196"; transcript_id "LNC_000343"; gene_type "intronic_lncRNA";
NW_011934668.1	Cufflinks	exon	328693	329675	.	-	.	gene_id "XLOC_002196"; transcript_id "LNC_000343"; gene_type "intronic_lncRNA";
NW_011934668.1	Cufflinks	exon	323511	323847	.	-	.	gene_id "XLOC_002196"; transcript_id "LNC_000344"; gene_type "intronic_lncRNA";
NW_011934668.1	Cufflinks	exon	325695	325884	.	-	.	gene_id "XLOC_002196"; transcript_id "LNC_000344"; gene_type "intronic_lncRNA";
NW_011934668.1	Cufflinks	exon	328693	329675	.	-	.	gene_id "XLOC_002196"; transcript_id "LNC_000344"; gene_type "intronic_lncRNA";
NW_011934668.1	Cufflinks	exon	337242	337597	.	-	.	gene_id "XLOC_002197"; transcript_id "LNC_000345"; gene_type "intronic_lncRNA";
NW_011934668.1	Cufflinks	exon	338973	339178	.	-	.	gene_id "XLOC_002197"; transcript_id "LNC_000345"; gene_type "intronic_lncRNA";
NW_011934668.1	Cufflinks	exon	341865	342023	.	-	.	gene_id "XLOC_002197"; transcript_id "LNC_000345"; gene_type "intronic_lncRNA";
NW_011934668.1	Cufflinks	exon	342118	342287	.	-	.	gene_id "XLOC_002197"; transcript_id "LNC_000345"; gene_type "intronic_lncRNA";
NW_011934668.1	Cufflinks	exon	342729	342871	.	-	.	gene_id "XLOC_002197"; transcript_id "LNC_000345"; gene_type "intronic_lncRNA";
NW_011934668.1	Cufflinks	exon	343055	343194	.	-	.	gene_id "XLOC_002197"; transcript_id "LNC_000345"; gene_type "intronic_lncRNA";
NW_011934668.1	Cufflinks	exon	343300	343414	.	-	.	gene_id "XLOC_002197"; transcript_id "LNC_000345"; gene_type "intronic_lncRNA";
NW_011934668.1	Cufflinks	exon	344748	345001	.	-	.	gene_id "XLOC_002197"; transcript_id "LNC_000345"; gene_type "intronic_lncRNA";
NW_011934668.1	Cufflinks	exon	345376	346214	.	-	.	gene_id "XLOC_002197"; transcript_id "LNC_000345"; gene_type "intronic_lncRNA";
NW_011934669.1	Cufflinks	exon	2489	2789	.	+	.	gene_id "XLOC_002204"; transcript_id "LNC_000346"; gene_type "lincRNA";
NW_011934669.1	Cufflinks	exon	2999	3135	.	+	.	gene_id "XLOC_002204"; transcript_id "LNC_000346"; gene_type "lincRNA";
NW_011934669.1	Cufflinks	exon	33100	37150	.	+	.	gene_id "XLOC_002206"; transcript_id "LNC_000347"; gene_type "lincRNA";
NW_011934669.1	Cufflinks	exon	37178	38639	.	+	.	gene_id "XLOC_002206"; transcript_id "LNC_000347"; gene_type "lincRNA";
NW_011934669.1	Cufflinks	exon	38665	39736	.	+	.	gene_id "XLOC_002206"; transcript_id "LNC_000347"; gene_type "lincRNA";
NW_011934669.1	Cufflinks	exon	33100	33192	.	+	.	gene_id "XLOC_002206"; transcript_id "LNC_000348"; gene_type "lincRNA";
NW_011934669.1	Cufflinks	exon	33418	39736	.	+	.	gene_id "XLOC_002206"; transcript_id "LNC_000348"; gene_type "lincRNA";
NW_011934669.1	Cufflinks	exon	68921	68958	.	+	.	gene_id "XLOC_002209"; transcript_id "LNC_000349"; gene_type "antisense_lncRNA";
NW_011934669.1	Cufflinks	exon	75702	76050	.	+	.	gene_id "XLOC_002209"; transcript_id "LNC_000349"; gene_type "antisense_lncRNA";
NW_011934669.1	Cufflinks	exon	123044	123353	.	+	.	gene_id "XLOC_002230"; transcript_id "LNC_000350"; gene_type "lincRNA";
NW_011934669.1	Cufflinks	exon	129037	129103	.	+	.	gene_id "XLOC_002230"; transcript_id "LNC_000350"; gene_type "lincRNA";
NW_011934669.1	Cufflinks	exon	164689	164859	.	+	.	gene_id "XLOC_002238"; transcript_id "LNC_000351"; gene_type "lincRNA";
NW_011934669.1	Cufflinks	exon	165933	166065	.	+	.	gene_id "XLOC_002238"; transcript_id "LNC_000351"; gene_type "lincRNA";
NW_011934669.1	Cufflinks	exon	166212	166318	.	+	.	gene_id "XLOC_002238"; transcript_id "LNC_000351"; gene_type "lincRNA";
NW_011934669.1	Cufflinks	exon	167075	167197	.	+	.	gene_id "XLOC_002238"; transcript_id "LNC_000351"; gene_type "lincRNA";
NW_011934669.1	Cufflinks	exon	107361	107692	.	-	.	gene_id "XLOC_002261"; transcript_id "LNC_000352"; gene_type "lincRNA";
NW_011934669.1	Cufflinks	exon	107714	107734	.	-	.	gene_id "XLOC_002261"; transcript_id "LNC_000352"; gene_type "lincRNA";
NW_011934669.1	Cufflinks	exon	107846	108083	.	-	.	gene_id "XLOC_002261"; transcript_id "LNC_000352"; gene_type "lincRNA";
NW_011934669.1	Cufflinks	exon	107361	107692	.	-	.	gene_id "XLOC_002261"; transcript_id "LNC_000353"; gene_type "lincRNA";
NW_011934669.1	Cufflinks	exon	107714	107803	.	-	.	gene_id "XLOC_002261"; transcript_id "LNC_000353"; gene_type "lincRNA";
NW_011934669.1	Cufflinks	exon	107870	108083	.	-	.	gene_id "XLOC_002261"; transcript_id "LNC_000353"; gene_type "lincRNA";
NW_011934669.1	Cufflinks	exon	122894	123353	.	-	.	gene_id "XLOC_002264"; transcript_id "LNC_000354"; gene_type "lincRNA";
NW_011934669.1	Cufflinks	exon	129037	129334	.	-	.	gene_id "XLOC_002264"; transcript_id "LNC_000354"; gene_type "lincRNA";
NW_011934669.1	Cufflinks	exon	154077	154194	.	-	.	gene_id "XLOC_002271"; transcript_id "LNC_000355"; gene_type "intronic_lncRNA";
NW_011934669.1	Cufflinks	exon	154340	154543	.	-	.	gene_id "XLOC_002271"; transcript_id "LNC_000355"; gene_type "intronic_lncRNA";
NW_011934669.1	Cufflinks	exon	154721	154896	.	-	.	gene_id "XLOC_002271"; transcript_id "LNC_000355"; gene_type "intronic_lncRNA";
NW_011934669.1	Cufflinks	exon	154077	154194	.	-	.	gene_id "XLOC_002271"; transcript_id "LNC_000356"; gene_type "intronic_lncRNA";
NW_011934669.1	Cufflinks	exon	154340	154543	.	-	.	gene_id "XLOC_002271"; transcript_id "LNC_000356"; gene_type "intronic_lncRNA";
NW_011934669.1	Cufflinks	exon	154697	154899	.	-	.	gene_id "XLOC_002271"; transcript_id "LNC_000356"; gene_type "intronic_lncRNA";
NW_011934669.1	Cufflinks	exon	164689	164859	.	-	.	gene_id "XLOC_002275"; transcript_id "LNC_000357"; gene_type "lincRNA";
NW_011934669.1	Cufflinks	exon	166212	166318	.	-	.	gene_id "XLOC_002275"; transcript_id "LNC_000357"; gene_type "lincRNA";
NW_011934669.1	Cufflinks	exon	167075	167197	.	-	.	gene_id "XLOC_002275"; transcript_id "LNC_000357"; gene_type "lincRNA";
NW_011934671.1	Cufflinks	exon	3975	4192	.	+	.	gene_id "XLOC_002283"; transcript_id "LNC_000358"; gene_type "intronic_lncRNA";
NW_011934671.1	Cufflinks	exon	4892	5030	.	+	.	gene_id "XLOC_002283"; transcript_id "LNC_000358"; gene_type "intronic_lncRNA";
NW_011934671.1	Cufflinks	exon	5384	5554	.	+	.	gene_id "XLOC_002283"; transcript_id "LNC_000358"; gene_type "intronic_lncRNA";
NW_011934675.1	Cufflinks	exon	53341	53544	.	+	.	gene_id "XLOC_002292"; transcript_id "LNC_000359"; gene_type "intronic_lncRNA";
NW_011934675.1	Cufflinks	exon	56128	56272	.	+	.	gene_id "XLOC_002292"; transcript_id "LNC_000359"; gene_type "intronic_lncRNA";
NW_011934675.1	Cufflinks	exon	58121	58399	.	+	.	gene_id "XLOC_002292"; transcript_id "LNC_000359"; gene_type "intronic_lncRNA";
NW_011934675.1	Cufflinks	exon	61831	62045	.	+	.	gene_id "XLOC_002293"; transcript_id "LNC_000360"; gene_type "intronic_lncRNA";
NW_011934675.1	Cufflinks	exon	62413	62572	.	+	.	gene_id "XLOC_002293"; transcript_id "LNC_000360"; gene_type "intronic_lncRNA";
NW_011934675.1	Cufflinks	exon	62628	62894	.	+	.	gene_id "XLOC_002293"; transcript_id "LNC_000360"; gene_type "intronic_lncRNA";
NW_011934675.1	Cufflinks	exon	80155	80263	.	+	.	gene_id "XLOC_002295"; transcript_id "LNC_000361"; gene_type "intronic_lncRNA";
NW_011934675.1	Cufflinks	exon	80745	80956	.	+	.	gene_id "XLOC_002295"; transcript_id "LNC_000361"; gene_type "intronic_lncRNA";
NW_011934675.1	Cufflinks	exon	87554	87807	.	+	.	gene_id "XLOC_002296"; transcript_id "LNC_000362"; gene_type "intronic_lncRNA";
NW_011934675.1	Cufflinks	exon	88456	88544	.	+	.	gene_id "XLOC_002296"; transcript_id "LNC_000362"; gene_type "intronic_lncRNA";
NW_011934675.1	Cufflinks	exon	88788	88870	.	+	.	gene_id "XLOC_002296"; transcript_id "LNC_000362"; gene_type "intronic_lncRNA";
NW_011934675.1	Cufflinks	exon	89647	89751	.	+	.	gene_id "XLOC_002296"; transcript_id "LNC_000362"; gene_type "intronic_lncRNA";
NW_011934675.1	Cufflinks	exon	90464	90553	.	+	.	gene_id "XLOC_002296"; transcript_id "LNC_000362"; gene_type "intronic_lncRNA";
NW_011934675.1	Cufflinks	exon	91342	91405	.	+	.	gene_id "XLOC_002296"; transcript_id "LNC_000362"; gene_type "intronic_lncRNA";
NW_011934675.1	Cufflinks	exon	280007	281563	.	+	.	gene_id "XLOC_002307"; transcript_id "LNC_000363"; gene_type "intronic_lncRNA";
NW_011934675.1	Cufflinks	exon	282249	282407	.	+	.	gene_id "XLOC_002307"; transcript_id "LNC_000363"; gene_type "intronic_lncRNA";
NW_011934675.1	Cufflinks	exon	282555	282606	.	+	.	gene_id "XLOC_002307"; transcript_id "LNC_000363"; gene_type "intronic_lncRNA";
NW_011934675.1	Cufflinks	exon	283047	283120	.	+	.	gene_id "XLOC_002307"; transcript_id "LNC_000363"; gene_type "intronic_lncRNA";
NW_011934675.1	Cufflinks	exon	283255	283376	.	+	.	gene_id "XLOC_002307"; transcript_id "LNC_000363"; gene_type "intronic_lncRNA";
NW_011934675.1	Cufflinks	exon	284842	285020	.	+	.	gene_id "XLOC_002307"; transcript_id "LNC_000363"; gene_type "intronic_lncRNA";
NW_011934675.1	Cufflinks	exon	285418	285487	.	+	.	gene_id "XLOC_002307"; transcript_id "LNC_000363"; gene_type "intronic_lncRNA";
NW_011934675.1	Cufflinks	exon	285587	285636	.	+	.	gene_id "XLOC_002307"; transcript_id "LNC_000363"; gene_type "intronic_lncRNA";
NW_011934675.1	Cufflinks	exon	285749	285840	.	+	.	gene_id "XLOC_002307"; transcript_id "LNC_000363"; gene_type "intronic_lncRNA";
NW_011934675.1	Cufflinks	exon	286267	286482	.	+	.	gene_id "XLOC_002307"; transcript_id "LNC_000363"; gene_type "intronic_lncRNA";
NW_011934675.1	Cufflinks	exon	287271	287573	.	+	.	gene_id "XLOC_002307"; transcript_id "LNC_000363"; gene_type "intronic_lncRNA";
NW_011934675.1	Cufflinks	exon	287852	288209	.	+	.	gene_id "XLOC_002307"; transcript_id "LNC_000363"; gene_type "intronic_lncRNA";
NW_011934675.1	Cufflinks	exon	66925	67075	.	-	.	gene_id "XLOC_002311"; transcript_id "LNC_000364"; gene_type "lincRNA";
NW_011934675.1	Cufflinks	exon	70548	70745	.	-	.	gene_id "XLOC_002311"; transcript_id "LNC_000364"; gene_type "lincRNA";
NW_011934675.1	Cufflinks	exon	71038	71176	.	-	.	gene_id "XLOC_002311"; transcript_id "LNC_000364"; gene_type "lincRNA";
NW_011934675.1	Cufflinks	exon	94164	94336	.	-	.	gene_id "XLOC_002315"; transcript_id "LNC_000365"; gene_type "intronic_lncRNA";
NW_011934675.1	Cufflinks	exon	100602	100751	.	-	.	gene_id "XLOC_002315"; transcript_id "LNC_000365"; gene_type "intronic_lncRNA";
NW_011934675.1	Cufflinks	exon	101048	101183	.	-	.	gene_id "XLOC_002315"; transcript_id "LNC_000365"; gene_type "intronic_lncRNA";
NW_011934675.1	Cufflinks	exon	101325	101513	.	-	.	gene_id "XLOC_002315"; transcript_id "LNC_000365"; gene_type "intronic_lncRNA";
NW_011934675.1	Cufflinks	exon	101723	101807	.	-	.	gene_id "XLOC_002315"; transcript_id "LNC_000365"; gene_type "intronic_lncRNA";
NW_011934675.1	Cufflinks	exon	102161	102308	.	-	.	gene_id "XLOC_002315"; transcript_id "LNC_000365"; gene_type "intronic_lncRNA";
NW_011934675.1	Cufflinks	exon	103005	103080	.	-	.	gene_id "XLOC_002315"; transcript_id "LNC_000365"; gene_type "intronic_lncRNA";
NW_011934675.1	Cufflinks	exon	103494	103743	.	-	.	gene_id "XLOC_002315"; transcript_id "LNC_000365"; gene_type "intronic_lncRNA";
NW_011934675.1	Cufflinks	exon	166227	166280	.	-	.	gene_id "XLOC_002320"; transcript_id "LNC_000366"; gene_type "intronic_lncRNA";
NW_011934675.1	Cufflinks	exon	166420	166599	.	-	.	gene_id "XLOC_002320"; transcript_id "LNC_000366"; gene_type "intronic_lncRNA";
NW_011934675.1	Cufflinks	exon	166938	167102	.	-	.	gene_id "XLOC_002320"; transcript_id "LNC_000366"; gene_type "intronic_lncRNA";
NW_011934675.1	Cufflinks	exon	168007	168134	.	-	.	gene_id "XLOC_002320"; transcript_id "LNC_000366"; gene_type "intronic_lncRNA";
NW_011934675.1	Cufflinks	exon	168298	168398	.	-	.	gene_id "XLOC_002320"; transcript_id "LNC_000366"; gene_type "intronic_lncRNA";
NW_011934675.1	Cufflinks	exon	168776	169417	.	-	.	gene_id "XLOC_002320"; transcript_id "LNC_000366"; gene_type "intronic_lncRNA";
NW_011934675.1	Cufflinks	exon	224865	224982	.	-	.	gene_id "XLOC_002323"; transcript_id "LNC_000367"; gene_type "intronic_lncRNA";
NW_011934675.1	Cufflinks	exon	225892	226035	.	-	.	gene_id "XLOC_002323"; transcript_id "LNC_000367"; gene_type "intronic_lncRNA";
NW_011934675.1	Cufflinks	exon	226509	226613	.	-	.	gene_id "XLOC_002323"; transcript_id "LNC_000367"; gene_type "intronic_lncRNA";
NW_011934675.1	Cufflinks	exon	227329	227414	.	-	.	gene_id "XLOC_002323"; transcript_id "LNC_000367"; gene_type "intronic_lncRNA";
NW_011934675.1	Cufflinks	exon	227853	227918	.	-	.	gene_id "XLOC_002323"; transcript_id "LNC_000367"; gene_type "intronic_lncRNA";
NW_011934675.1	Cufflinks	exon	229988	230092	.	-	.	gene_id "XLOC_002323"; transcript_id "LNC_000367"; gene_type "intronic_lncRNA";
NW_011934675.1	Cufflinks	exon	232132	232404	.	-	.	gene_id "XLOC_002323"; transcript_id "LNC_000367"; gene_type "intronic_lncRNA";
NW_011934675.1	Cufflinks	exon	237057	237099	.	-	.	gene_id "XLOC_002325"; transcript_id "LNC_000368"; gene_type "intronic_lncRNA";
NW_011934675.1	Cufflinks	exon	238855	238906	.	-	.	gene_id "XLOC_002325"; transcript_id "LNC_000368"; gene_type "intronic_lncRNA";
NW_011934675.1	Cufflinks	exon	238943	238972	.	-	.	gene_id "XLOC_002325"; transcript_id "LNC_000368"; gene_type "intronic_lncRNA";
NW_011934675.1	Cufflinks	exon	239653	239786	.	-	.	gene_id "XLOC_002325"; transcript_id "LNC_000368"; gene_type "intronic_lncRNA";
NW_011934677.1	Cufflinks	exon	4294	4686	.	+	.	gene_id "XLOC_002335"; transcript_id "LNC_000369"; gene_type "intronic_lncRNA";
NW_011934677.1	Cufflinks	exon	4844	8569	.	+	.	gene_id "XLOC_002335"; transcript_id "LNC_000369"; gene_type "intronic_lncRNA";
NW_011934678.1	Cufflinks	exon	6534	6639	.	+	.	gene_id "XLOC_002338"; transcript_id "LNC_000370"; gene_type "intronic_lncRNA";
NW_011934678.1	Cufflinks	exon	6820	7095	.	+	.	gene_id "XLOC_002338"; transcript_id "LNC_000370"; gene_type "intronic_lncRNA";
NW_011934678.1	Cufflinks	exon	7709	7848	.	+	.	gene_id "XLOC_002338"; transcript_id "LNC_000370"; gene_type "intronic_lncRNA";
NW_011934678.1	Cufflinks	exon	8144	8243	.	+	.	gene_id "XLOC_002338"; transcript_id "LNC_000370"; gene_type "intronic_lncRNA";
NW_011934678.1	Cufflinks	exon	9541	9582	.	+	.	gene_id "XLOC_002338"; transcript_id "LNC_000370"; gene_type "intronic_lncRNA";
NW_011934678.1	Cufflinks	exon	9792	9915	.	+	.	gene_id "XLOC_002338"; transcript_id "LNC_000370"; gene_type "intronic_lncRNA";
NW_011934678.1	Cufflinks	exon	6534	6639	.	+	.	gene_id "XLOC_002338"; transcript_id "LNC_000371"; gene_type "intronic_lncRNA";
NW_011934678.1	Cufflinks	exon	6820	7095	.	+	.	gene_id "XLOC_002338"; transcript_id "LNC_000371"; gene_type "intronic_lncRNA";
NW_011934678.1	Cufflinks	exon	7709	7848	.	+	.	gene_id "XLOC_002338"; transcript_id "LNC_000371"; gene_type "intronic_lncRNA";
NW_011934678.1	Cufflinks	exon	8144	8243	.	+	.	gene_id "XLOC_002338"; transcript_id "LNC_000371"; gene_type "intronic_lncRNA";
NW_011934678.1	Cufflinks	exon	9792	9915	.	+	.	gene_id "XLOC_002338"; transcript_id "LNC_000371"; gene_type "intronic_lncRNA";
NW_011934679.1	Cufflinks	exon	188	464	.	+	.	gene_id "XLOC_002341"; transcript_id "LNC_000372"; gene_type "lincRNA";
NW_011934679.1	Cufflinks	exon	907	955	.	+	.	gene_id "XLOC_002341"; transcript_id "LNC_000372"; gene_type "lincRNA";
NW_011934679.1	Cufflinks	exon	174	268	.	-	.	gene_id "XLOC_002343"; transcript_id "LNC_000373"; gene_type "antisense_lncRNA";
NW_011934679.1	Cufflinks	exon	907	1132	.	-	.	gene_id "XLOC_002343"; transcript_id "LNC_000373"; gene_type "antisense_lncRNA";
NW_011934679.1	Cufflinks	exon	174	464	.	-	.	gene_id "XLOC_002343"; transcript_id "LNC_000374"; gene_type "antisense_lncRNA";
NW_011934679.1	Cufflinks	exon	907	1987	.	-	.	gene_id "XLOC_002343"; transcript_id "LNC_000374"; gene_type "antisense_lncRNA";
NW_011934683.1	Cufflinks	exon	15654	15888	.	+	.	gene_id "XLOC_002351"; transcript_id "LNC_000375"; gene_type "intronic_lncRNA";
NW_011934683.1	Cufflinks	exon	16023	16205	.	+	.	gene_id "XLOC_002351"; transcript_id "LNC_000375"; gene_type "intronic_lncRNA";
NW_011934683.1	Cufflinks	exon	16320	16393	.	+	.	gene_id "XLOC_002351"; transcript_id "LNC_000375"; gene_type "intronic_lncRNA";
NW_011934683.1	Cufflinks	exon	38725	38859	.	+	.	gene_id "XLOC_002356"; transcript_id "LNC_000376"; gene_type "intronic_lncRNA";
NW_011934683.1	Cufflinks	exon	39122	39222	.	+	.	gene_id "XLOC_002356"; transcript_id "LNC_000376"; gene_type "intronic_lncRNA";
NW_011934683.1	Cufflinks	exon	43522	43620	.	+	.	gene_id "XLOC_002356"; transcript_id "LNC_000376"; gene_type "intronic_lncRNA";
NW_011934683.1	Cufflinks	exon	43986	44085	.	+	.	gene_id "XLOC_002356"; transcript_id "LNC_000376"; gene_type "intronic_lncRNA";
NW_011934683.1	Cufflinks	exon	44537	44625	.	+	.	gene_id "XLOC_002356"; transcript_id "LNC_000376"; gene_type "intronic_lncRNA";
NW_011934683.1	Cufflinks	exon	45314	45413	.	+	.	gene_id "XLOC_002356"; transcript_id "LNC_000376"; gene_type "intronic_lncRNA";
NW_011934683.1	Cufflinks	exon	45823	46000	.	+	.	gene_id "XLOC_002356"; transcript_id "LNC_000376"; gene_type "intronic_lncRNA";
NW_011934683.1	Cufflinks	exon	49466	49548	.	+	.	gene_id "XLOC_002356"; transcript_id "LNC_000376"; gene_type "intronic_lncRNA";
NW_011934683.1	Cufflinks	exon	49897	49993	.	+	.	gene_id "XLOC_002356"; transcript_id "LNC_000376"; gene_type "intronic_lncRNA";
NW_011934683.1	Cufflinks	exon	50382	50457	.	+	.	gene_id "XLOC_002356"; transcript_id "LNC_000376"; gene_type "intronic_lncRNA";
NW_011934683.1	Cufflinks	exon	50745	51001	.	+	.	gene_id "XLOC_002356"; transcript_id "LNC_000376"; gene_type "intronic_lncRNA";
NW_011934683.1	Cufflinks	exon	51657	51795	.	+	.	gene_id "XLOC_002356"; transcript_id "LNC_000376"; gene_type "intronic_lncRNA";
NW_011934683.1	Cufflinks	exon	53234	53584	.	+	.	gene_id "XLOC_002358"; transcript_id "LNC_000377"; gene_type "intronic_lncRNA";
NW_011934683.1	Cufflinks	exon	54008	54128	.	+	.	gene_id "XLOC_002358"; transcript_id "LNC_000377"; gene_type "intronic_lncRNA";
NW_011934683.1	Cufflinks	exon	54359	54496	.	+	.	gene_id "XLOC_002358"; transcript_id "LNC_000377"; gene_type "intronic_lncRNA";
NW_011934683.1	Cufflinks	exon	55052	55151	.	+	.	gene_id "XLOC_002358"; transcript_id "LNC_000377"; gene_type "intronic_lncRNA";
NW_011934683.1	Cufflinks	exon	55417	55513	.	+	.	gene_id "XLOC_002358"; transcript_id "LNC_000377"; gene_type "intronic_lncRNA";
NW_011934683.1	Cufflinks	exon	55936	56035	.	+	.	gene_id "XLOC_002358"; transcript_id "LNC_000377"; gene_type "intronic_lncRNA";
NW_011934683.1	Cufflinks	exon	56390	56482	.	+	.	gene_id "XLOC_002358"; transcript_id "LNC_000377"; gene_type "intronic_lncRNA";
NW_011934683.1	Cufflinks	exon	58586	58772	.	+	.	gene_id "XLOC_002358"; transcript_id "LNC_000377"; gene_type "intronic_lncRNA";
NW_011934683.1	Cufflinks	exon	59103	59278	.	+	.	gene_id "XLOC_002358"; transcript_id "LNC_000377"; gene_type "intronic_lncRNA";
NW_011934683.1	Cufflinks	exon	59568	59660	.	+	.	gene_id "XLOC_002358"; transcript_id "LNC_000377"; gene_type "intronic_lncRNA";
NW_011934683.1	Cufflinks	exon	60189	60250	.	+	.	gene_id "XLOC_002358"; transcript_id "LNC_000377"; gene_type "intronic_lncRNA";
NW_011934683.1	Cufflinks	exon	60743	60908	.	+	.	gene_id "XLOC_002358"; transcript_id "LNC_000377"; gene_type "intronic_lncRNA";
NW_011934683.1	Cufflinks	exon	62023	62132	.	+	.	gene_id "XLOC_002358"; transcript_id "LNC_000377"; gene_type "intronic_lncRNA";
NW_011934683.1	Cufflinks	exon	64301	64377	.	+	.	gene_id "XLOC_002358"; transcript_id "LNC_000377"; gene_type "intronic_lncRNA";
NW_011934683.1	Cufflinks	exon	66383	66521	.	+	.	gene_id "XLOC_002358"; transcript_id "LNC_000377"; gene_type "intronic_lncRNA";
NW_011934683.1	Cufflinks	exon	71064	71184	.	+	.	gene_id "XLOC_002358"; transcript_id "LNC_000377"; gene_type "intronic_lncRNA";
NW_011934683.1	Cufflinks	exon	53562	53584	.	+	.	gene_id "XLOC_002358"; transcript_id "LNC_000378"; gene_type "intronic_lncRNA";
NW_011934683.1	Cufflinks	exon	54008	54128	.	+	.	gene_id "XLOC_002358"; transcript_id "LNC_000378"; gene_type "intronic_lncRNA";
NW_011934683.1	Cufflinks	exon	54359	54496	.	+	.	gene_id "XLOC_002358"; transcript_id "LNC_000378"; gene_type "intronic_lncRNA";
NW_011934683.1	Cufflinks	exon	55417	55513	.	+	.	gene_id "XLOC_002358"; transcript_id "LNC_000378"; gene_type "intronic_lncRNA";
NW_011934683.1	Cufflinks	exon	55936	56035	.	+	.	gene_id "XLOC_002358"; transcript_id "LNC_000378"; gene_type "intronic_lncRNA";
NW_011934683.1	Cufflinks	exon	56390	56482	.	+	.	gene_id "XLOC_002358"; transcript_id "LNC_000378"; gene_type "intronic_lncRNA";
NW_011934683.1	Cufflinks	exon	58586	58772	.	+	.	gene_id "XLOC_002358"; transcript_id "LNC_000378"; gene_type "intronic_lncRNA";
NW_011934683.1	Cufflinks	exon	59103	59278	.	+	.	gene_id "XLOC_002358"; transcript_id "LNC_000378"; gene_type "intronic_lncRNA";
NW_011934683.1	Cufflinks	exon	59568	59660	.	+	.	gene_id "XLOC_002358"; transcript_id "LNC_000378"; gene_type "intronic_lncRNA";
NW_011934683.1	Cufflinks	exon	60189	60250	.	+	.	gene_id "XLOC_002358"; transcript_id "LNC_000378"; gene_type "intronic_lncRNA";
NW_011934683.1	Cufflinks	exon	60743	60908	.	+	.	gene_id "XLOC_002358"; transcript_id "LNC_000378"; gene_type "intronic_lncRNA";
NW_011934683.1	Cufflinks	exon	62023	62132	.	+	.	gene_id "XLOC_002358"; transcript_id "LNC_000378"; gene_type "intronic_lncRNA";
NW_011934683.1	Cufflinks	exon	64301	64377	.	+	.	gene_id "XLOC_002358"; transcript_id "LNC_000378"; gene_type "intronic_lncRNA";
NW_011934683.1	Cufflinks	exon	66383	66521	.	+	.	gene_id "XLOC_002358"; transcript_id "LNC_000378"; gene_type "intronic_lncRNA";
NW_011934683.1	Cufflinks	exon	71064	71184	.	+	.	gene_id "XLOC_002358"; transcript_id "LNC_000378"; gene_type "intronic_lncRNA";
NW_011934683.1	Cufflinks	exon	58575	58772	.	+	.	gene_id "XLOC_002358"; transcript_id "LNC_000379"; gene_type "intronic_lncRNA";
NW_011934683.1	Cufflinks	exon	59103	59278	.	+	.	gene_id "XLOC_002358"; transcript_id "LNC_000379"; gene_type "intronic_lncRNA";
NW_011934683.1	Cufflinks	exon	59568	59657	.	+	.	gene_id "XLOC_002358"; transcript_id "LNC_000379"; gene_type "intronic_lncRNA";
NW_011934683.1	Cufflinks	exon	60189	60250	.	+	.	gene_id "XLOC_002358"; transcript_id "LNC_000379"; gene_type "intronic_lncRNA";
NW_011934683.1	Cufflinks	exon	60743	60908	.	+	.	gene_id "XLOC_002358"; transcript_id "LNC_000379"; gene_type "intronic_lncRNA";
NW_011934683.1	Cufflinks	exon	62023	62132	.	+	.	gene_id "XLOC_002358"; transcript_id "LNC_000379"; gene_type "intronic_lncRNA";
NW_011934683.1	Cufflinks	exon	64301	64377	.	+	.	gene_id "XLOC_002358"; transcript_id "LNC_000379"; gene_type "intronic_lncRNA";
NW_011934683.1	Cufflinks	exon	66383	66521	.	+	.	gene_id "XLOC_002358"; transcript_id "LNC_000379"; gene_type "intronic_lncRNA";
NW_011934683.1	Cufflinks	exon	67058	67151	.	+	.	gene_id "XLOC_002358"; transcript_id "LNC_000379"; gene_type "intronic_lncRNA";
NW_011934683.1	Cufflinks	exon	84433	84664	.	+	.	gene_id "XLOC_002360"; transcript_id "LNC_000380"; gene_type "antisense_lncRNA";
NW_011934683.1	Cufflinks	exon	86319	86516	.	+	.	gene_id "XLOC_002360"; transcript_id "LNC_000380"; gene_type "antisense_lncRNA";
NW_011934683.1	Cufflinks	exon	227193	227571	.	+	.	gene_id "XLOC_002374"; transcript_id "LNC_000381"; gene_type "intronic_lncRNA";
NW_011934683.1	Cufflinks	exon	227891	227969	.	+	.	gene_id "XLOC_002374"; transcript_id "LNC_000381"; gene_type "intronic_lncRNA";
NW_011934683.1	Cufflinks	exon	228167	228189	.	+	.	gene_id "XLOC_002374"; transcript_id "LNC_000381"; gene_type "intronic_lncRNA";
NW_011934683.1	Cufflinks	exon	228357	228446	.	+	.	gene_id "XLOC_002374"; transcript_id "LNC_000381"; gene_type "intronic_lncRNA";
NW_011934683.1	Cufflinks	exon	228720	228767	.	+	.	gene_id "XLOC_002374"; transcript_id "LNC_000381"; gene_type "intronic_lncRNA";
NW_011934683.1	Cufflinks	exon	229529	229723	.	+	.	gene_id "XLOC_002374"; transcript_id "LNC_000381"; gene_type "intronic_lncRNA";
NW_011934683.1	Cufflinks	exon	227245	227572	.	+	.	gene_id "XLOC_002374"; transcript_id "LNC_000382"; gene_type "intronic_lncRNA";
NW_011934683.1	Cufflinks	exon	227893	227969	.	+	.	gene_id "XLOC_002374"; transcript_id "LNC_000382"; gene_type "intronic_lncRNA";
NW_011934683.1	Cufflinks	exon	228167	228189	.	+	.	gene_id "XLOC_002374"; transcript_id "LNC_000382"; gene_type "intronic_lncRNA";
NW_011934683.1	Cufflinks	exon	228357	228446	.	+	.	gene_id "XLOC_002374"; transcript_id "LNC_000382"; gene_type "intronic_lncRNA";
NW_011934683.1	Cufflinks	exon	228720	228767	.	+	.	gene_id "XLOC_002374"; transcript_id "LNC_000382"; gene_type "intronic_lncRNA";
NW_011934683.1	Cufflinks	exon	229529	229723	.	+	.	gene_id "XLOC_002374"; transcript_id "LNC_000382"; gene_type "intronic_lncRNA";
NW_011934683.1	Cufflinks	exon	236676	236918	.	+	.	gene_id "XLOC_002377"; transcript_id "LNC_000383"; gene_type "intronic_lncRNA";
NW_011934683.1	Cufflinks	exon	237529	237602	.	+	.	gene_id "XLOC_002377"; transcript_id "LNC_000383"; gene_type "intronic_lncRNA";
NW_011934683.1	Cufflinks	exon	238408	238430	.	+	.	gene_id "XLOC_002377"; transcript_id "LNC_000383"; gene_type "intronic_lncRNA";
NW_011934683.1	Cufflinks	exon	238554	238634	.	+	.	gene_id "XLOC_002377"; transcript_id "LNC_000383"; gene_type "intronic_lncRNA";
NW_011934683.1	Cufflinks	exon	238985	239032	.	+	.	gene_id "XLOC_002377"; transcript_id "LNC_000383"; gene_type "intronic_lncRNA";
NW_011934683.1	Cufflinks	exon	239440	239723	.	+	.	gene_id "XLOC_002377"; transcript_id "LNC_000383"; gene_type "intronic_lncRNA";
NW_011934683.1	Cufflinks	exon	176601	176745	.	-	.	gene_id "XLOC_002392"; transcript_id "LNC_000384"; gene_type "intronic_lncRNA";
NW_011934683.1	Cufflinks	exon	176947	177491	.	-	.	gene_id "XLOC_002392"; transcript_id "LNC_000384"; gene_type "intronic_lncRNA";
NW_011934683.1	Cufflinks	exon	177834	177928	.	-	.	gene_id "XLOC_002392"; transcript_id "LNC_000384"; gene_type "intronic_lncRNA";
NW_011934683.1	Cufflinks	exon	180249	180372	.	-	.	gene_id "XLOC_002392"; transcript_id "LNC_000384"; gene_type "intronic_lncRNA";
NW_011934683.1	Cufflinks	exon	180604	180788	.	-	.	gene_id "XLOC_002392"; transcript_id "LNC_000384"; gene_type "intronic_lncRNA";
NW_011934683.1	Cufflinks	exon	181198	181425	.	-	.	gene_id "XLOC_002392"; transcript_id "LNC_000384"; gene_type "intronic_lncRNA";
NW_011934683.1	Cufflinks	exon	181702	181768	.	-	.	gene_id "XLOC_002392"; transcript_id "LNC_000384"; gene_type "intronic_lncRNA";
NW_011934683.1	Cufflinks	exon	181890	181978	.	-	.	gene_id "XLOC_002392"; transcript_id "LNC_000384"; gene_type "intronic_lncRNA";
NW_011934683.1	Cufflinks	exon	182218	182325	.	-	.	gene_id "XLOC_002392"; transcript_id "LNC_000384"; gene_type "intronic_lncRNA";
NW_011934683.1	Cufflinks	exon	182620	182778	.	-	.	gene_id "XLOC_002392"; transcript_id "LNC_000384"; gene_type "intronic_lncRNA";
NW_011934683.1	Cufflinks	exon	183053	183150	.	-	.	gene_id "XLOC_002392"; transcript_id "LNC_000384"; gene_type "intronic_lncRNA";
NW_011934683.1	Cufflinks	exon	183351	183447	.	-	.	gene_id "XLOC_002392"; transcript_id "LNC_000384"; gene_type "intronic_lncRNA";
NW_011934683.1	Cufflinks	exon	183542	183972	.	-	.	gene_id "XLOC_002392"; transcript_id "LNC_000384"; gene_type "intronic_lncRNA";
NW_011934683.1	Cufflinks	exon	209970	210141	.	-	.	gene_id "XLOC_002399"; transcript_id "LNC_000385"; gene_type "intronic_lncRNA";
NW_011934683.1	Cufflinks	exon	210372	210526	.	-	.	gene_id "XLOC_002399"; transcript_id "LNC_000385"; gene_type "intronic_lncRNA";
NW_011934683.1	Cufflinks	exon	210746	210981	.	-	.	gene_id "XLOC_002399"; transcript_id "LNC_000385"; gene_type "intronic_lncRNA";
NW_011934683.1	Cufflinks	exon	211297	211401	.	-	.	gene_id "XLOC_002399"; transcript_id "LNC_000385"; gene_type "intronic_lncRNA";
NW_011934683.1	Cufflinks	exon	211496	211580	.	-	.	gene_id "XLOC_002399"; transcript_id "LNC_000385"; gene_type "intronic_lncRNA";
NW_011934683.1	Cufflinks	exon	211687	211781	.	-	.	gene_id "XLOC_002399"; transcript_id "LNC_000385"; gene_type "intronic_lncRNA";
NW_011934683.1	Cufflinks	exon	212035	212176	.	-	.	gene_id "XLOC_002399"; transcript_id "LNC_000385"; gene_type "intronic_lncRNA";
NW_011934683.1	Cufflinks	exon	212306	212550	.	-	.	gene_id "XLOC_002399"; transcript_id "LNC_000385"; gene_type "intronic_lncRNA";
NW_011934683.1	Cufflinks	exon	212659	212783	.	-	.	gene_id "XLOC_002399"; transcript_id "LNC_000385"; gene_type "intronic_lncRNA";
NW_011934683.1	Cufflinks	exon	213076	213169	.	-	.	gene_id "XLOC_002399"; transcript_id "LNC_000385"; gene_type "intronic_lncRNA";
NW_011934683.1	Cufflinks	exon	213549	213647	.	-	.	gene_id "XLOC_002399"; transcript_id "LNC_000385"; gene_type "intronic_lncRNA";
NW_011934683.1	Cufflinks	exon	214095	214251	.	-	.	gene_id "XLOC_002399"; transcript_id "LNC_000385"; gene_type "intronic_lncRNA";
NW_011934683.1	Cufflinks	exon	214490	214620	.	-	.	gene_id "XLOC_002399"; transcript_id "LNC_000385"; gene_type "intronic_lncRNA";
NW_011934683.1	Cufflinks	exon	214859	215292	.	-	.	gene_id "XLOC_002399"; transcript_id "LNC_000385"; gene_type "intronic_lncRNA";
NW_011934684.1	Cufflinks	exon	14306	14364	.	-	.	gene_id "XLOC_002411"; transcript_id "LNC_000386"; gene_type "intronic_lncRNA";
NW_011934684.1	Cufflinks	exon	15912	16375	.	-	.	gene_id "XLOC_002411"; transcript_id "LNC_000386"; gene_type "intronic_lncRNA";
NW_011934684.1	Cufflinks	exon	14306	14364	.	-	.	gene_id "XLOC_002411"; transcript_id "LNC_000387"; gene_type "intronic_lncRNA";
NW_011934684.1	Cufflinks	exon	15912	16140	.	-	.	gene_id "XLOC_002411"; transcript_id "LNC_000387"; gene_type "intronic_lncRNA";
NW_011934684.1	Cufflinks	exon	16523	16626	.	-	.	gene_id "XLOC_002411"; transcript_id "LNC_000387"; gene_type "intronic_lncRNA";
NW_011934685.1	Cufflinks	exon	31105	31175	.	+	.	gene_id "XLOC_002418"; transcript_id "LNC_000388"; gene_type "lincRNA";
NW_011934685.1	Cufflinks	exon	31350	31603	.	+	.	gene_id "XLOC_002418"; transcript_id "LNC_000388"; gene_type "lincRNA";
NW_011934685.1	Cufflinks	exon	58317	58544	.	+	.	gene_id "XLOC_002425"; transcript_id "LNC_000389"; gene_type "intronic_lncRNA";
NW_011934685.1	Cufflinks	exon	61638	61678	.	+	.	gene_id "XLOC_002425"; transcript_id "LNC_000389"; gene_type "intronic_lncRNA";
NW_011934685.1	Cufflinks	exon	66917	68613	.	+	.	gene_id "XLOC_002426"; transcript_id "LNC_000390"; gene_type "lincRNA";
NW_011934685.1	Cufflinks	exon	68634	69269	.	+	.	gene_id "XLOC_002426"; transcript_id "LNC_000390"; gene_type "lincRNA";
NW_011934685.1	Cufflinks	exon	112946	113252	.	+	.	gene_id "XLOC_002428"; transcript_id "LNC_000391"; gene_type "lincRNA";
NW_011934685.1	Cufflinks	exon	113487	113579	.	+	.	gene_id "XLOC_002428"; transcript_id "LNC_000391"; gene_type "lincRNA";
NW_011934685.1	Cufflinks	exon	114079	114145	.	+	.	gene_id "XLOC_002428"; transcript_id "LNC_000391"; gene_type "lincRNA";
NW_011934685.1	Cufflinks	exon	115155	116498	.	+	.	gene_id "XLOC_002428"; transcript_id "LNC_000391"; gene_type "lincRNA";
NW_011934685.1	Cufflinks	exon	112946	113252	.	+	.	gene_id "XLOC_002428"; transcript_id "LNC_000392"; gene_type "lincRNA";
NW_011934685.1	Cufflinks	exon	113487	113579	.	+	.	gene_id "XLOC_002428"; transcript_id "LNC_000392"; gene_type "lincRNA";
NW_011934685.1	Cufflinks	exon	114079	114145	.	+	.	gene_id "XLOC_002428"; transcript_id "LNC_000392"; gene_type "lincRNA";
NW_011934685.1	Cufflinks	exon	115155	115247	.	+	.	gene_id "XLOC_002428"; transcript_id "LNC_000392"; gene_type "lincRNA";
NW_011934685.1	Cufflinks	exon	115610	115699	.	+	.	gene_id "XLOC_002428"; transcript_id "LNC_000392"; gene_type "lincRNA";
NW_011934685.1	Cufflinks	exon	117185	117393	.	+	.	gene_id "XLOC_002428"; transcript_id "LNC_000392"; gene_type "lincRNA";
NW_011934685.1	Cufflinks	exon	113179	113252	.	+	.	gene_id "XLOC_002428"; transcript_id "LNC_000393"; gene_type "lincRNA";
NW_011934685.1	Cufflinks	exon	113487	115699	.	+	.	gene_id "XLOC_002428"; transcript_id "LNC_000393"; gene_type "lincRNA";
NW_011934685.1	Cufflinks	exon	117185	117393	.	+	.	gene_id "XLOC_002428"; transcript_id "LNC_000393"; gene_type "lincRNA";
NW_011934685.1	Cufflinks	exon	113179	115699	.	+	.	gene_id "XLOC_002428"; transcript_id "LNC_000394"; gene_type "lincRNA";
NW_011934685.1	Cufflinks	exon	117185	117393	.	+	.	gene_id "XLOC_002428"; transcript_id "LNC_000394"; gene_type "lincRNA";
NW_011934686.1	Cufflinks	exon	4970	5350	.	-	.	gene_id "XLOC_002445"; transcript_id "LNC_000395"; gene_type "lincRNA";
NW_011934686.1	Cufflinks	exon	21977	22077	.	-	.	gene_id "XLOC_002445"; transcript_id "LNC_000395"; gene_type "lincRNA";
NW_011934686.1	Cufflinks	exon	22382	22485	.	-	.	gene_id "XLOC_002445"; transcript_id "LNC_000395"; gene_type "lincRNA";
NW_011934689.1	Cufflinks	exon	8226	8527	.	+	.	gene_id "XLOC_002455"; transcript_id "LNC_000396"; gene_type "lincRNA";
NW_011934689.1	Cufflinks	exon	8555	9142	.	+	.	gene_id "XLOC_002455"; transcript_id "LNC_000396"; gene_type "lincRNA";
NW_011934689.1	Cufflinks	exon	27781	28686	.	+	.	gene_id "XLOC_002455"; transcript_id "LNC_000397"; gene_type "lincRNA";
NW_011934689.1	Cufflinks	exon	28742	31500	.	+	.	gene_id "XLOC_002455"; transcript_id "LNC_000397"; gene_type "lincRNA";
NW_011934689.1	Cufflinks	exon	31737	32115	.	+	.	gene_id "XLOC_002457"; transcript_id "LNC_000398"; gene_type "lincRNA";
NW_011934689.1	Cufflinks	exon	32138	32264	.	+	.	gene_id "XLOC_002457"; transcript_id "LNC_000398"; gene_type "lincRNA";
NW_011934689.1	Cufflinks	exon	15119	15186	.	-	.	gene_id "XLOC_002461"; transcript_id "LNC_000399"; gene_type "intronic_lncRNA";
NW_011934689.1	Cufflinks	exon	24058	24279	.	-	.	gene_id "XLOC_002461"; transcript_id "LNC_000399"; gene_type "intronic_lncRNA";
NW_011934689.1	Cufflinks	exon	25983	26330	.	-	.	gene_id "XLOC_002461"; transcript_id "LNC_000399"; gene_type "intronic_lncRNA";
NW_011934689.1	Cufflinks	exon	18695	18986	.	-	.	gene_id "XLOC_002461"; transcript_id "LNC_000400"; gene_type "intronic_lncRNA";
NW_011934689.1	Cufflinks	exon	24058	24279	.	-	.	gene_id "XLOC_002461"; transcript_id "LNC_000400"; gene_type "intronic_lncRNA";
NW_011934689.1	Cufflinks	exon	25983	26470	.	-	.	gene_id "XLOC_002461"; transcript_id "LNC_000400"; gene_type "intronic_lncRNA";
NW_011934689.1	Cufflinks	exon	20571	20639	.	-	.	gene_id "XLOC_002461"; transcript_id "LNC_000401"; gene_type "intronic_lncRNA";
NW_011934689.1	Cufflinks	exon	24058	24279	.	-	.	gene_id "XLOC_002461"; transcript_id "LNC_000401"; gene_type "intronic_lncRNA";
NW_011934689.1	Cufflinks	exon	25983	26470	.	-	.	gene_id "XLOC_002461"; transcript_id "LNC_000401"; gene_type "intronic_lncRNA";
NW_011934689.1	Cufflinks	exon	21877	22203	.	-	.	gene_id "XLOC_002461"; transcript_id "LNC_000402"; gene_type "intronic_lncRNA";
NW_011934689.1	Cufflinks	exon	24058	24279	.	-	.	gene_id "XLOC_002461"; transcript_id "LNC_000402"; gene_type "intronic_lncRNA";
NW_011934689.1	Cufflinks	exon	25983	26381	.	-	.	gene_id "XLOC_002461"; transcript_id "LNC_000402"; gene_type "intronic_lncRNA";
NW_011934692.1	Cufflinks	exon	147066	147325	.	+	.	gene_id "XLOC_002503"; transcript_id "LNC_000403"; gene_type "lincRNA";
NW_011934692.1	Cufflinks	exon	149456	149651	.	+	.	gene_id "XLOC_002503"; transcript_id "LNC_000403"; gene_type "lincRNA";
NW_011934692.1	Cufflinks	exon	208242	208444	.	+	.	gene_id "XLOC_002510"; transcript_id "LNC_000404"; gene_type "antisense_lncRNA";
NW_011934692.1	Cufflinks	exon	208990	211548	.	+	.	gene_id "XLOC_002510"; transcript_id "LNC_000404"; gene_type "antisense_lncRNA";
NW_011934692.1	Cufflinks	exon	126633	126829	.	-	.	gene_id "XLOC_002534"; transcript_id "LNC_000405"; gene_type "lincRNA";
NW_011934692.1	Cufflinks	exon	127423	127442	.	-	.	gene_id "XLOC_002534"; transcript_id "LNC_000405"; gene_type "lincRNA";
NW_011934692.1	Cufflinks	exon	227445	228868	.	-	.	gene_id "XLOC_002544"; transcript_id "LNC_000406"; gene_type "lincRNA";
NW_011934692.1	Cufflinks	exon	229032	230732	.	-	.	gene_id "XLOC_002544"; transcript_id "LNC_000406"; gene_type "lincRNA";
NW_011934692.1	Cufflinks	exon	247606	248008	.	-	.	gene_id "XLOC_002549"; transcript_id "LNC_000407"; gene_type "intronic_lncRNA";
NW_011934692.1	Cufflinks	exon	255520	255611	.	-	.	gene_id "XLOC_002549"; transcript_id "LNC_000407"; gene_type "intronic_lncRNA";
NW_011934693.1	Cufflinks	exon	2574	2705	.	+	.	gene_id "XLOC_002552"; transcript_id "LNC_000408"; gene_type "lincRNA";
NW_011934693.1	Cufflinks	exon	5066	5147	.	+	.	gene_id "XLOC_002552"; transcript_id "LNC_000408"; gene_type "lincRNA";
NW_011934695.1	Cufflinks	exon	736	803	.	+	.	gene_id "XLOC_002563"; transcript_id "LNC_000409"; gene_type "intronic_lncRNA";
NW_011934695.1	Cufflinks	exon	1115	1247	.	+	.	gene_id "XLOC_002563"; transcript_id "LNC_000409"; gene_type "intronic_lncRNA";
NW_011934695.1	Cufflinks	exon	1948	2027	.	+	.	gene_id "XLOC_002563"; transcript_id "LNC_000409"; gene_type "intronic_lncRNA";
NW_011934695.1	Cufflinks	exon	2121	2151	.	+	.	gene_id "XLOC_002563"; transcript_id "LNC_000409"; gene_type "intronic_lncRNA";
NW_011934695.1	Cufflinks	exon	18981	19145	.	+	.	gene_id "XLOC_002566"; transcript_id "LNC_000410"; gene_type "lincRNA";
NW_011934695.1	Cufflinks	exon	19507	19728	.	+	.	gene_id "XLOC_002566"; transcript_id "LNC_000410"; gene_type "lincRNA";
NW_011934695.1	Cufflinks	exon	7051	7458	.	-	.	gene_id "XLOC_002569"; transcript_id "LNC_000411"; gene_type "intronic_lncRNA";
NW_011934695.1	Cufflinks	exon	7736	7936	.	-	.	gene_id "XLOC_002569"; transcript_id "LNC_000411"; gene_type "intronic_lncRNA";
NW_011934695.1	Cufflinks	exon	10004	10176	.	-	.	gene_id "XLOC_002569"; transcript_id "LNC_000411"; gene_type "intronic_lncRNA";
NW_011934695.1	Cufflinks	exon	10315	10371	.	-	.	gene_id "XLOC_002569"; transcript_id "LNC_000411"; gene_type "intronic_lncRNA";
NW_011934695.1	Cufflinks	exon	10587	10708	.	-	.	gene_id "XLOC_002569"; transcript_id "LNC_000411"; gene_type "intronic_lncRNA";
NW_011934695.1	Cufflinks	exon	11154	11392	.	-	.	gene_id "XLOC_002569"; transcript_id "LNC_000411"; gene_type "intronic_lncRNA";
NW_011934695.1	Cufflinks	exon	11884	12001	.	-	.	gene_id "XLOC_002570"; transcript_id "LNC_000412"; gene_type "intronic_lncRNA";
NW_011934695.1	Cufflinks	exon	12227	12321	.	-	.	gene_id "XLOC_002570"; transcript_id "LNC_000412"; gene_type "intronic_lncRNA";
NW_011934695.1	Cufflinks	exon	13338	13426	.	-	.	gene_id "XLOC_002570"; transcript_id "LNC_000412"; gene_type "intronic_lncRNA";
NW_011934695.1	Cufflinks	exon	13855	13962	.	-	.	gene_id "XLOC_002570"; transcript_id "LNC_000412"; gene_type "intronic_lncRNA";
NW_011934696.1	Cufflinks	exon	82010	82164	.	+	.	gene_id "XLOC_002576"; transcript_id "LNC_000413"; gene_type "intronic_lncRNA";
NW_011934696.1	Cufflinks	exon	84222	84383	.	+	.	gene_id "XLOC_002576"; transcript_id "LNC_000413"; gene_type "intronic_lncRNA";
NW_011934696.1	Cufflinks	exon	85642	85709	.	+	.	gene_id "XLOC_002576"; transcript_id "LNC_000413"; gene_type "intronic_lncRNA";
NW_011934696.1	Cufflinks	exon	133092	136477	.	+	.	gene_id "XLOC_002578"; transcript_id "LNC_000414"; gene_type "lincRNA";
NW_011934696.1	Cufflinks	exon	137676	142284	.	+	.	gene_id "XLOC_002578"; transcript_id "LNC_000414"; gene_type "lincRNA";
NW_011934696.1	Cufflinks	exon	304414	304904	.	+	.	gene_id "XLOC_002592"; transcript_id "LNC_000415"; gene_type "intronic_lncRNA";
NW_011934696.1	Cufflinks	exon	305251	305296	.	+	.	gene_id "XLOC_002592"; transcript_id "LNC_000415"; gene_type "intronic_lncRNA";
NW_011934696.1	Cufflinks	exon	304429	304904	.	+	.	gene_id "XLOC_002592"; transcript_id "LNC_000416"; gene_type "antisense_lncRNA";
[truncated: 97,407 more rows]
