# Supplementary material for: Integrated analysis of mRNAs and lncRNAs reveals candidate marker genes and potential hub lncRNAs associated with growth regulation of the Pacific Oyster, Crassostrea gigas
Source: BMC Genomics. 2023 Aug 10;24:453. doi: 10.1186/s12864-023-09543-7 (PMC10416452; doi:10.1186/s12864-023-09543-7)
Supplement: Supplementary file 3 — Supplementary Material 3 [file 12864_2023_9543_MOESM3_ESM.txt]

NW_011937755.1	Gnomon	exon	238430	238495	.	-	.	transcript_id "XR_002198682.1"; gene_biotype "ncRNA"; gene_name "109617594"; gene_id "109617594"
NW_011937755.1	Gnomon	exon	236829	238057	.	-	.	transcript_id "XR_002198682.1"; gene_biotype "ncRNA"; gene_name "109617594"; gene_id "109617594"
NW_011937755.1	Gnomon	exon	236124	236164	.	-	.	transcript_id "XR_002198682.1"; gene_biotype "ncRNA"; gene_name "109617594"; gene_id "109617594"
NW_011936093.1	Gnomon	exon	61587	61678	.	+	.	transcript_id "XR_901533.2"; gene_biotype "ncRNA"; gene_name "105336867"; gene_id "105336867"
NW_011936093.1	Gnomon	exon	61951	62066	.	+	.	transcript_id "XR_901533.2"; gene_biotype "ncRNA"; gene_name "105336867"; gene_id "105336867"
NW_011936093.1	Gnomon	exon	62685	62882	.	+	.	transcript_id "XR_901533.2"; gene_biotype "ncRNA"; gene_name "105336867"; gene_id "105336867"
NW_011935106.1	Gnomon	exon	68825	69182	.	+	.	transcript_id "XR_002199459.1"; gene_biotype "ncRNA"; gene_name "109618595"; gene_id "109618595"
NW_011935106.1	Gnomon	exon	69294	69372	.	+	.	transcript_id "XR_002199459.1"; gene_biotype "ncRNA"; gene_name "109618595"; gene_id "109618595"
NW_011935106.1	Gnomon	exon	69506	69572	.	+	.	transcript_id "XR_002199459.1"; gene_biotype "ncRNA"; gene_name "109618595"; gene_id "109618595"
NW_011935106.1	Gnomon	exon	70367	70553	.	+	.	transcript_id "XR_002199459.1"; gene_biotype "ncRNA"; gene_name "109618595"; gene_id "109618595"
NW_011935106.1	Gnomon	exon	72469	73212	.	+	.	transcript_id "XR_002199459.1"; gene_biotype "ncRNA"; gene_name "109618595"; gene_id "109618595"
NW_011937943.1	Gnomon	exon	114938	115105	.	+	.	transcript_id "XR_002198885.1"; gene_biotype "ncRNA"; gene_name "105321801"; gene_id "105321801"
NW_011937943.1	Gnomon	exon	115227	116651	.	+	.	transcript_id "XR_002198885.1"; gene_biotype "ncRNA"; gene_name "105321801"; gene_id "105321801"
NW_011937943.1	Gnomon	exon	117030	117121	.	+	.	transcript_id "XR_002198885.1"; gene_biotype "ncRNA"; gene_name "105321801"; gene_id "105321801"
NW_011937943.1	Gnomon	exon	117225	118590	.	+	.	transcript_id "XR_002198885.1"; gene_biotype "ncRNA"; gene_name "105321801"; gene_id "105321801"
NW_011936676.1	Gnomon	exon	132219	132393	.	+	.	transcript_id "XR_002201163.1"; gene_biotype "ncRNA"; gene_name "109620475"; gene_id "109620475"
NW_011936676.1	Gnomon	exon	132932	133042	.	+	.	transcript_id "XR_002201163.1"; gene_biotype "ncRNA"; gene_name "109620475"; gene_id "109620475"
NW_011936676.1	Gnomon	exon	143205	143242	.	+	.	transcript_id "XR_002201163.1"; gene_biotype "ncRNA"; gene_name "109620475"; gene_id "109620475"
NW_011935622.1	Gnomon	exon	141830	143096	.	-	.	transcript_id "XR_002200003.1"; gene_biotype "ncRNA"; gene_name "109619209"; gene_id "109619209"
NW_011935622.1	Gnomon	exon	140757	141402	.	-	.	transcript_id "XR_002200003.1"; gene_biotype "ncRNA"; gene_name "109619209"; gene_id "109619209"
NW_011937207.1	Gnomon	exon	157745	157801	.	+	.	transcript_id "XR_002201685.1"; gene_biotype "misc_RNA"; gene_name "105347423"; gene_id "105347423"
NW_011937207.1	Gnomon	exon	160538	160599	.	+	.	transcript_id "XR_002201685.1"; gene_biotype "misc_RNA"; gene_name "105347423"; gene_id "105347423"
NW_011937207.1	Gnomon	exon	160785	160862	.	+	.	transcript_id "XR_002201685.1"; gene_biotype "misc_RNA"; gene_name "105347423"; gene_id "105347423"
NW_011937207.1	Gnomon	exon	161058	161106	.	+	.	transcript_id "XR_002201685.1"; gene_biotype "misc_RNA"; gene_name "105347423"; gene_id "105347423"
NW_011937207.1	Gnomon	exon	161287	161365	.	+	.	transcript_id "XR_002201685.1"; gene_biotype "misc_RNA"; gene_name "105347423"; gene_id "105347423"
NW_011937207.1	Gnomon	exon	161930	162032	.	+	.	transcript_id "XR_002201685.1"; gene_biotype "misc_RNA"; gene_name "105347423"; gene_id "105347423"
NW_011937207.1	Gnomon	exon	162219	162292	.	+	.	transcript_id "XR_002201685.1"; gene_biotype "misc_RNA"; gene_name "105347423"; gene_id "105347423"
NW_011937207.1	Gnomon	exon	162446	162548	.	+	.	transcript_id "XR_002201685.1"; gene_biotype "misc_RNA"; gene_name "105347423"; gene_id "105347423"
NW_011937207.1	Gnomon	exon	162821	162939	.	+	.	transcript_id "XR_002201685.1"; gene_biotype "misc_RNA"; gene_name "105347423"; gene_id "105347423"
NW_011937207.1	Gnomon	exon	163319	163410	.	+	.	transcript_id "XR_002201685.1"; gene_biotype "misc_RNA"; gene_name "105347423"; gene_id "105347423"
NW_011937207.1	Gnomon	exon	163577	163665	.	+	.	transcript_id "XR_002201685.1"; gene_biotype "misc_RNA"; gene_name "105347423"; gene_id "105347423"
NW_011937207.1	Gnomon	exon	163852	163971	.	+	.	transcript_id "XR_002201685.1"; gene_biotype "misc_RNA"; gene_name "105347423"; gene_id "105347423"
NW_011937207.1	Gnomon	exon	164128	164272	.	+	.	transcript_id "XR_002201685.1"; gene_biotype "misc_RNA"; gene_name "105347423"; gene_id "105347423"
NW_011937207.1	Gnomon	exon	164410	164441	.	+	.	transcript_id "XR_002201685.1"; gene_biotype "misc_RNA"; gene_name "105347423"; gene_id "105347423"
NW_011937207.1	Gnomon	exon	164569	164635	.	+	.	transcript_id "XR_002201685.1"; gene_biotype "misc_RNA"; gene_name "105347423"; gene_id "105347423"
NW_011937207.1	Gnomon	exon	165488	165614	.	+	.	transcript_id "XR_002201685.1"; gene_biotype "misc_RNA"; gene_name "105347423"; gene_id "105347423"
NW_011937207.1	Gnomon	exon	165900	165941	.	+	.	transcript_id "XR_002201685.1"; gene_biotype "misc_RNA"; gene_name "105347423"; gene_id "105347423"
NW_011937207.1	Gnomon	exon	168388	168565	.	+	.	transcript_id "XR_002201685.1"; gene_biotype "misc_RNA"; gene_name "105347423"; gene_id "105347423"
NW_011937207.1	Gnomon	exon	168758	168796	.	+	.	transcript_id "XR_002201685.1"; gene_biotype "misc_RNA"; gene_name "105347423"; gene_id "105347423"
NW_011937207.1	Gnomon	exon	169833	170051	.	+	.	transcript_id "XR_002201685.1"; gene_biotype "misc_RNA"; gene_name "105347423"; gene_id "105347423"
NW_011937207.1	Gnomon	exon	170419	170538	.	+	.	transcript_id "XR_002201685.1"; gene_biotype "misc_RNA"; gene_name "105347423"; gene_id "105347423"
NW_011937207.1	Gnomon	exon	179869	179930	.	+	.	transcript_id "XR_002201685.1"; gene_biotype "misc_RNA"; gene_name "105347423"; gene_id "105347423"
NW_011937207.1	Gnomon	exon	180759	181073	.	+	.	transcript_id "XR_002201685.1"; gene_biotype "misc_RNA"; gene_name "105347423"; gene_id "105347423"
NW_011937207.1	Gnomon	exon	181506	181663	.	+	.	transcript_id "XR_002201685.1"; gene_biotype "misc_RNA"; gene_name "105347423"; gene_id "105347423"
NW_011937207.1	Gnomon	exon	182044	182094	.	+	.	transcript_id "XR_002201685.1"; gene_biotype "misc_RNA"; gene_name "105347423"; gene_id "105347423"
NW_011937207.1	Gnomon	exon	182410	182466	.	+	.	transcript_id "XR_002201685.1"; gene_biotype "misc_RNA"; gene_name "105347423"; gene_id "105347423"
NW_011937207.1	Gnomon	exon	183650	183914	.	+	.	transcript_id "XR_002201685.1"; gene_biotype "misc_RNA"; gene_name "105347423"; gene_id "105347423"
NW_011937207.1	Gnomon	exon	184368	184429	.	+	.	transcript_id "XR_002201685.1"; gene_biotype "misc_RNA"; gene_name "105347423"; gene_id "105347423"
NW_011937207.1	Gnomon	exon	185679	186142	.	+	.	transcript_id "XR_002201685.1"; gene_biotype "misc_RNA"; gene_name "105347423"; gene_id "105347423"
NW_011937207.1	Gnomon	exon	186416	187858	.	+	.	transcript_id "XR_002201685.1"; gene_biotype "misc_RNA"; gene_name "105347423"; gene_id "105347423"
NW_011935429.1	Gnomon	exon	37634	38231	.	+	.	transcript_id "XR_900471.2"; gene_biotype "ncRNA"; gene_name "105330276"; gene_id "105330276"
NW_011935429.1	Gnomon	exon	40486	40629	.	+	.	transcript_id "XR_900471.2"; gene_biotype "ncRNA"; gene_name "105330276"; gene_id "105330276"
NW_011935158.1	Gnomon	exon	622011	622384	.	+	.	transcript_id "XR_900022.2"; gene_biotype "ncRNA"; gene_name "105327262"; gene_id "105327262"
NW_011935158.1	Gnomon	exon	623283	623496	.	+	.	transcript_id "XR_900022.2"; gene_biotype "ncRNA"; gene_name "105327262"; gene_id "105327262"
NW_011935158.1	Gnomon	exon	624189	624328	.	+	.	transcript_id "XR_900022.2"; gene_biotype "ncRNA"; gene_name "105327262"; gene_id "105327262"
NW_011935158.1	Gnomon	exon	624908	625058	.	+	.	transcript_id "XR_900022.2"; gene_biotype "ncRNA"; gene_name "105327262"; gene_id "105327262"
NW_011938082.1	Gnomon	exon	192599	192932	.	+	.	transcript_id "XR_002199020.1"; gene_biotype "ncRNA"; gene_name "109618007"; gene_id "109618007"
NW_011938082.1	Gnomon	exon	193427	193530	.	+	.	transcript_id "XR_002199020.1"; gene_biotype "ncRNA"; gene_name "109618007"; gene_id "109618007"
NW_011938082.1	Gnomon	exon	193629	193918	.	+	.	transcript_id "XR_002199020.1"; gene_biotype "ncRNA"; gene_name "109618007"; gene_id "109618007"
NW_011935151.1	Gnomon	exon	7286	7487	.	+	.	transcript_id "XR_002199493.1"; gene_biotype "ncRNA"; gene_name "105327198"; gene_id "105327198"
NW_011935151.1	Gnomon	exon	7950	8506	.	+	.	transcript_id "XR_002199493.1"; gene_biotype "ncRNA"; gene_name "105327198"; gene_id "105327198"
NW_011938087.1	Gnomon	exon	449039	451517	.	-	.	transcript_id "XR_002199036.1"; gene_biotype "ncRNA"; gene_name "105323239"; gene_id "105323239"
NW_011938087.1	Gnomon	exon	447379	448737	.	-	.	transcript_id "XR_002199036.1"; gene_biotype "ncRNA"; gene_name "105323239"; gene_id "105323239"
NW_011935261.1	Gnomon	exon	28407	28545	.	+	.	transcript_id "XR_002199647.1"; gene_biotype "ncRNA"; gene_name "109618806"; gene_id "109618806"
NW_011935261.1	Gnomon	exon	29740	30065	.	+	.	transcript_id "XR_002199647.1"; gene_biotype "ncRNA"; gene_name "109618806"; gene_id "109618806"
NW_011937016.1	Gnomon	exon	20301	20503	.	-	.	transcript_id "XR_002201510.1"; gene_biotype "ncRNA"; gene_name "105345407"; gene_id "105345407"
NW_011937016.1	Gnomon	exon	13772	13826	.	-	.	transcript_id "XR_002201510.1"; gene_biotype "ncRNA"; gene_name "105345407"; gene_id "105345407"
NW_011937016.1	Gnomon	exon	13260	13424	.	-	.	transcript_id "XR_002201510.1"; gene_biotype "ncRNA"; gene_name "105345407"; gene_id "105345407"
NW_011937016.1	Gnomon	exon	12870	13079	.	-	.	transcript_id "XR_002201510.1"; gene_biotype "ncRNA"; gene_name "105345407"; gene_id "105345407"
NW_011936632.1	Gnomon	exon	226046	226328	.	+	.	transcript_id "XR_902464.2"; gene_biotype "ncRNA"; gene_name "105342136"; gene_id "105342136"
NW_011936632.1	Gnomon	exon	227290	227440	.	+	.	transcript_id "XR_902464.2"; gene_biotype "ncRNA"; gene_name "105342136"; gene_id "105342136"
NW_011936632.1	Gnomon	exon	233396	233466	.	+	.	transcript_id "XR_902464.2"; gene_biotype "ncRNA"; gene_name "105342136"; gene_id "105342136"
NW_011936632.1	Gnomon	exon	234183	234337	.	+	.	transcript_id "XR_902464.2"; gene_biotype "ncRNA"; gene_name "105342136"; gene_id "105342136"
NW_011937713.1	Gnomon	exon	74754	74888	.	+	.	transcript_id "XR_898651.2"; gene_biotype "ncRNA"; gene_name "105319544"; gene_id "105319544"
NW_011937713.1	Gnomon	exon	75091	75239	.	+	.	transcript_id "XR_898651.2"; gene_biotype "ncRNA"; gene_name "105319544"; gene_id "105319544"
NW_011937713.1	Gnomon	exon	75695	75823	.	+	.	transcript_id "XR_898651.2"; gene_biotype "ncRNA"; gene_name "105319544"; gene_id "105319544"
NW_011937713.1	Gnomon	exon	76147	76318	.	+	.	transcript_id "XR_898651.2"; gene_biotype "ncRNA"; gene_name "105319544"; gene_id "105319544"
NW_011936322.1	Gnomon	exon	78247	78559	.	-	.	transcript_id "XR_002200764.1"; gene_biotype "ncRNA"; gene_name "105339025"; gene_id "105339025"
NW_011936322.1	Gnomon	exon	77509	77882	.	-	.	transcript_id "XR_002200764.1"; gene_biotype "ncRNA"; gene_name "105339025"; gene_id "105339025"
NW_011937351.1	Gnomon	exon	81450	81557	.	+	.	transcript_id "XR_903619.2"; gene_biotype "ncRNA"; gene_name "105348667"; gene_id "105348667"
NW_011937351.1	Gnomon	exon	81752	81886	.	+	.	transcript_id "XR_903619.2"; gene_biotype "ncRNA"; gene_name "105348667"; gene_id "105348667"
NW_011937351.1	Gnomon	exon	82020	82093	.	+	.	transcript_id "XR_903619.2"; gene_biotype "ncRNA"; gene_name "105348667"; gene_id "105348667"
NW_011937319.1	Gnomon	exon	171963	172530	.	-	.	transcript_id "XR_002201782.1"; gene_biotype "ncRNA"; gene_name "105348317"; gene_id "105348317"
NW_011937319.1	Gnomon	exon	171311	171495	.	-	.	transcript_id "XR_002201782.1"; gene_biotype "ncRNA"; gene_name "105348317"; gene_id "105348317"
NW_011937319.1	Gnomon	exon	169843	169982	.	-	.	transcript_id "XR_002201782.1"; gene_biotype "ncRNA"; gene_name "105348317"; gene_id "105348317"
NW_011935010.1	Gnomon	exon	20962	21154	.	-	.	transcript_id "XR_899785.2"; gene_biotype "ncRNA"; gene_name "105325889"; gene_id "105325889"
NW_011935010.1	Gnomon	exon	18920	19413	.	-	.	transcript_id "XR_899785.2"; gene_biotype "ncRNA"; gene_name "105325889"; gene_id "105325889"
NW_011937613.1	Gnomon	exon	35452	35929	.	+	.	transcript_id "XR_898552.2"; gene_biotype "ncRNA"; gene_name "105318784"; gene_id "105318784"
NW_011937613.1	Gnomon	exon	36630	37775	.	+	.	transcript_id "XR_898552.2"; gene_biotype "ncRNA"; gene_name "105318784"; gene_id "105318784"
NW_011937194.1	Gnomon	exon	28	86	.	+	.	transcript_id "XR_903347.2"; gene_biotype "ncRNA"; gene_name "105347135"; gene_id "105347135"
NW_011937194.1	Gnomon	exon	460	547	.	+	.	transcript_id "XR_903347.2"; gene_biotype "ncRNA"; gene_name "105347135"; gene_id "105347135"
NW_011937194.1	Gnomon	exon	640	1121	.	+	.	transcript_id "XR_903347.2"; gene_biotype "ncRNA"; gene_name "105347135"; gene_id "105347135"
NW_011937016.1	Gnomon	exon	130747	130944	.	+	.	transcript_id "XR_903049.2"; gene_biotype "ncRNA"; gene_name "105345411"; gene_id "105345411"
NW_011937016.1	Gnomon	exon	131030	131233	.	+	.	transcript_id "XR_903049.2"; gene_biotype "ncRNA"; gene_name "105345411"; gene_id "105345411"
NW_011937016.1	Gnomon	exon	131377	131679	.	+	.	transcript_id "XR_903049.2"; gene_biotype "ncRNA"; gene_name "105345411"; gene_id "105345411"
NW_011937958.1	Gnomon	exon	158274	158394	.	+	.	transcript_id "XR_899065.1"; gene_biotype "ncRNA"; gene_name "105321960"; gene_id "105321960"
NW_011937958.1	Gnomon	exon	158740	158957	.	+	.	transcript_id "XR_899065.1"; gene_biotype "ncRNA"; gene_name "105321960"; gene_id "105321960"
NW_011936461.1	Gnomon	exon	13149	13196	.	+	.	transcript_id "XR_002200947.1"; gene_biotype "ncRNA"; gene_name "105340371"; gene_id "105340371"
NW_011936461.1	Gnomon	exon	14151	14197	.	+	.	transcript_id "XR_002200947.1"; gene_biotype "ncRNA"; gene_name "105340371"; gene_id "105340371"
NW_011936461.1	Gnomon	exon	16056	16991	.	+	.	transcript_id "XR_002200947.1"; gene_biotype "ncRNA"; gene_name "105340371"; gene_id "105340371"
NW_011935048.1	Gnomon	exon	77569	77955	.	+	.	transcript_id "XR_002199369.1"; gene_biotype "ncRNA"; gene_name "105326206"; gene_id "105326206"
NW_011935048.1	Gnomon	exon	78399	78937	.	+	.	transcript_id "XR_002199369.1"; gene_biotype "ncRNA"; gene_name "105326206"; gene_id "105326206"
NW_011934760.1	Gnomon	exon	93807	94408	.	-	.	transcript_id "XR_002200357.1"; gene_biotype "ncRNA"; gene_name "105335418"; gene_id "105335418"
NW_011934760.1	Gnomon	exon	88235	89395	.	-	.	transcript_id "XR_002200357.1"; gene_biotype "ncRNA"; gene_name "105335418"; gene_id "105335418"
NW_011934818.1	Gnomon	exon	104565	104642	.	+	.	transcript_id "XR_902331.2"; gene_biotype "ncRNA"; gene_name "105341346"; gene_id "105341346"
NW_011934818.1	Gnomon	exon	104796	104938	.	+	.	transcript_id "XR_902331.2"; gene_biotype "ncRNA"; gene_name "105341346"; gene_id "105341346"
NW_011934818.1	Gnomon	exon	105137	105215	.	+	.	transcript_id "XR_902331.2"; gene_biotype "ncRNA"; gene_name "105341346"; gene_id "105341346"
NW_011934818.1	Gnomon	exon	105475	105570	.	+	.	transcript_id "XR_902331.2"; gene_biotype "ncRNA"; gene_name "105341346"; gene_id "105341346"
NW_011937909.1	Gnomon	exon	59703	59809	.	-	.	transcript_id "XR_002198824.1"; gene_biotype "ncRNA"; gene_name "109617796"; gene_id "109617796"
NW_011937909.1	Gnomon	exon	59348	59392	.	-	.	transcript_id "XR_002198824.1"; gene_biotype "ncRNA"; gene_name "109617796"; gene_id "109617796"
NW_011937909.1	Gnomon	exon	58363	59257	.	-	.	transcript_id "XR_002198824.1"; gene_biotype "ncRNA"; gene_name "109617796"; gene_id "109617796"
NW_011937189.1	Gnomon	exon	17974	18388	.	-	.	transcript_id "XR_903325.2"; gene_biotype "ncRNA"; gene_name "105347040"; gene_id "105347040"
NW_011937189.1	Gnomon	exon	10460	14003	.	-	.	transcript_id "XR_903325.2"; gene_biotype "ncRNA"; gene_name "105347040"; gene_id "105347040"
NW_011935780.1	Gnomon	exon	99980	100161	.	-	.	transcript_id "XR_900979.2"; gene_biotype "ncRNA"; gene_name "105333597"; gene_id "105333597"
NW_011935780.1	Gnomon	exon	99098	99206	.	-	.	transcript_id "XR_900979.2"; gene_biotype "ncRNA"; gene_name "105333597"; gene_id "105333597"
NW_011935780.1	Gnomon	exon	90339	90455	.	-	.	transcript_id "XR_900979.2"; gene_biotype "ncRNA"; gene_name "105333597"; gene_id "105333597"
NW_011935780.1	Gnomon	exon	88095	88114	.	-	.	transcript_id "XR_900979.2"; gene_biotype "ncRNA"; gene_name "105333597"; gene_id "105333597"
NW_011935891.1	Gnomon	exon	287359	287433	.	+	.	transcript_id "XR_002200323.1"; gene_biotype "misc_RNA"; gene_name "105334787"; gene_id "105334787"
NW_011935891.1	Gnomon	exon	289739	290072	.	+	.	transcript_id "XR_002200323.1"; gene_biotype "misc_RNA"; gene_name "105334787"; gene_id "105334787"
NW_011935824.1	Gnomon	exon	152745	152920	.	+	.	transcript_id "XR_002200256.1"; gene_biotype "ncRNA"; gene_name "109619506"; gene_id "109619506"
NW_011935824.1	Gnomon	exon	157938	158200	.	+	.	transcript_id "XR_002200256.1"; gene_biotype "ncRNA"; gene_name "109619506"; gene_id "109619506"
NW_011935918.1	Gnomon	exon	609927	610940	.	+	.	transcript_id "XR_901245.2"; gene_biotype "ncRNA"; gene_name "105335110"; gene_id "105335110"
NW_011935918.1	Gnomon	exon	612042	612313	.	+	.	transcript_id "XR_901245.2"; gene_biotype "ncRNA"; gene_name "105335110"; gene_id "105335110"
NW_011935918.1	Gnomon	exon	616206	616402	.	+	.	transcript_id "XR_901245.2"; gene_biotype "ncRNA"; gene_name "105335110"; gene_id "105335110"
NW_011935918.1	Gnomon	exon	617114	617252	.	+	.	transcript_id "XR_901245.2"; gene_biotype "ncRNA"; gene_name "105335110"; gene_id "105335110"
NW_011935918.1	Gnomon	exon	618580	618717	.	+	.	transcript_id "XR_901245.2"; gene_biotype "ncRNA"; gene_name "105335110"; gene_id "105335110"
NW_011935918.1	Gnomon	exon	619720	620389	.	+	.	transcript_id "XR_901245.2"; gene_biotype "ncRNA"; gene_name "105335110"; gene_id "105335110"
NW_011935918.1	Gnomon	exon	622620	622680	.	+	.	transcript_id "XR_901245.2"; gene_biotype "ncRNA"; gene_name "105335110"; gene_id "105335110"
NW_011935918.1	Gnomon	exon	624932	626382	.	+	.	transcript_id "XR_901245.2"; gene_biotype "ncRNA"; gene_name "105335110"; gene_id "105335110"
NW_011937916.1	Gnomon	exon	193102	193319	.	+	.	transcript_id "XR_898996.2"; gene_biotype "misc_RNA"; gene_name "105321682"; gene_id "105321682"
NW_011937916.1	Gnomon	exon	194380	194454	.	+	.	transcript_id "XR_898996.2"; gene_biotype "misc_RNA"; gene_name "105321682"; gene_id "105321682"
NW_011937916.1	Gnomon	exon	194918	194932	.	+	.	transcript_id "XR_898996.2"; gene_biotype "misc_RNA"; gene_name "105321682"; gene_id "105321682"
NW_011937916.1	Gnomon	exon	195779	195799	.	+	.	transcript_id "XR_898996.2"; gene_biotype "misc_RNA"; gene_name "105321682"; gene_id "105321682"
NW_011939837.1	Gnomon	exon	7	170	.	+	.	transcript_id "XR_899288.2"; gene_biotype "ncRNA"; gene_name "105323373"; gene_id "105323373"
NW_011939837.1	Gnomon	exon	647	1107	.	+	.	transcript_id "XR_899288.2"; gene_biotype "ncRNA"; gene_name "105323373"; gene_id "105323373"
NW_011934913.1	Gnomon	exon	72719	72839	.	+	.	transcript_id "XR_898491.2"; gene_biotype "ncRNA"; gene_name "105318431"; gene_id "105318431"
NW_011934913.1	Gnomon	exon	73237	73322	.	+	.	transcript_id "XR_898491.2"; gene_biotype "ncRNA"; gene_name "105318431"; gene_id "105318431"
NW_011934913.1	Gnomon	exon	74078	74154	.	+	.	transcript_id "XR_898491.2"; gene_biotype "ncRNA"; gene_name "105318431"; gene_id "105318431"
NW_011934913.1	Gnomon	exon	74535	74802	.	+	.	transcript_id "XR_898491.2"; gene_biotype "ncRNA"; gene_name "105318431"; gene_id "105318431"
NW_011937296.1	Gnomon	exon	57189	57286	.	+	.	transcript_id "XR_002201759.1"; gene_biotype "ncRNA"; gene_name "109621203"; gene_id "109621203"
NW_011937296.1	Gnomon	exon	57374	57536	.	+	.	transcript_id "XR_002201759.1"; gene_biotype "ncRNA"; gene_name "109621203"; gene_id "109621203"
NW_011936273.1	Gnomon	exon	867147	867205	.	-	.	transcript_id "XR_901835.2"; gene_biotype "ncRNA"; gene_name "105338669"; gene_id "105338669"
NW_011936273.1	Gnomon	exon	866114	866137	.	-	.	transcript_id "XR_901835.2"; gene_biotype "ncRNA"; gene_name "105338669"; gene_id "105338669"
NW_011936273.1	Gnomon	exon	865012	865095	.	-	.	transcript_id "XR_901835.2"; gene_biotype "ncRNA"; gene_name "105338669"; gene_id "105338669"
NW_011936273.1	Gnomon	exon	864236	864320	.	-	.	transcript_id "XR_901835.2"; gene_biotype "ncRNA"; gene_name "105338669"; gene_id "105338669"
NW_011936273.1	Gnomon	exon	862109	862677	.	-	.	transcript_id "XR_901835.2"; gene_biotype "ncRNA"; gene_name "105338669"; gene_id "105338669"
NW_011935606.1	Gnomon	exon	10254	10596	.	-	.	transcript_id "XR_002199989.1"; gene_biotype "ncRNA"; gene_name "105331803"; gene_id "105331803"
NW_011935606.1	Gnomon	exon	10095	10159	.	-	.	transcript_id "XR_002199989.1"; gene_biotype "ncRNA"; gene_name "105331803"; gene_id "105331803"
NW_011935606.1	Gnomon	exon	9933	9983	.	-	.	transcript_id "XR_002199989.1"; gene_biotype "ncRNA"; gene_name "105331803"; gene_id "105331803"
NW_011935606.1	Gnomon	exon	9309	9673	.	-	.	transcript_id "XR_002199989.1"; gene_biotype "ncRNA"; gene_name "105331803"; gene_id "105331803"
NW_011936377.1	Gnomon	exon	1532446	1532583	.	+	.	transcript_id "XR_002200822.1"; gene_biotype "ncRNA"; gene_name "105339486"; gene_id "105339486"
NW_011936377.1	Gnomon	exon	1532782	1532811	.	+	.	transcript_id "XR_002200822.1"; gene_biotype "ncRNA"; gene_name "105339486"; gene_id "105339486"
NW_011936377.1	Gnomon	exon	1533174	1534113	.	+	.	transcript_id "XR_002200822.1"; gene_biotype "ncRNA"; gene_name "105339486"; gene_id "105339486"
NW_011940905.1	Gnomon	exon	198	378	.	+	.	transcript_id "XR_899399.2"; gene_biotype "ncRNA"; gene_name "105323778"; gene_id "105323778"
NW_011940905.1	Gnomon	exon	1268	1346	.	+	.	transcript_id "XR_899399.2"; gene_biotype "ncRNA"; gene_name "105323778"; gene_id "105323778"
NW_011940905.1	Gnomon	exon	1591	1723	.	+	.	transcript_id "XR_899399.2"; gene_biotype "ncRNA"; gene_name "105323778"; gene_id "105323778"
NW_011940905.1	Gnomon	exon	2901	3227	.	+	.	transcript_id "XR_899399.2"; gene_biotype "ncRNA"; gene_name "105323778"; gene_id "105323778"
NW_011936396.1	Gnomon	exon	665233	665300	.	+	.	transcript_id "XR_902041.2"; gene_biotype "ncRNA"; gene_name "105339711"; gene_id "105339711"
NW_011936396.1	Gnomon	exon	665544	665611	.	+	.	transcript_id "XR_902041.2"; gene_biotype "ncRNA"; gene_name "105339711"; gene_id "105339711"
NW_011936396.1	Gnomon	exon	665696	665786	.	+	.	transcript_id "XR_902041.2"; gene_biotype "ncRNA"; gene_name "105339711"; gene_id "105339711"
NW_011936396.1	Gnomon	exon	666119	666516	.	+	.	transcript_id "XR_902041.2"; gene_biotype "ncRNA"; gene_name "105339711"; gene_id "105339711"
NW_011936382.1	Gnomon	exon	92325	92431	.	+	.	transcript_id "XR_002200846.1"; gene_biotype "ncRNA"; gene_name "105339532"; gene_id "105339532"
NW_011936382.1	Gnomon	exon	92653	92830	.	+	.	transcript_id "XR_002200846.1"; gene_biotype "ncRNA"; gene_name "105339532"; gene_id "105339532"
NW_011936382.1	Gnomon	exon	93303	93547	.	+	.	transcript_id "XR_002200846.1"; gene_biotype "ncRNA"; gene_name "105339532"; gene_id "105339532"
NW_011935521.1	Gnomon	exon	135403	135939	.	+	.	transcript_id "XR_002199893.1"; gene_biotype "ncRNA"; gene_name "109619076"; gene_id "109619076"
NW_011935521.1	Gnomon	exon	146219	146335	.	+	.	transcript_id "XR_002199893.1"; gene_biotype "ncRNA"; gene_name "109619076"; gene_id "109619076"
NW_011935521.1	Gnomon	exon	147638	147656	.	+	.	transcript_id "XR_002199893.1"; gene_biotype "ncRNA"; gene_name "109619076"; gene_id "109619076"
NW_011936205.1	Gnomon	exon	240246	240562	.	+	.	transcript_id "XR_901723.2"; gene_biotype "misc_RNA"; gene_name "105337979"; gene_id "105337979"
NW_011936205.1	Gnomon	exon	240845	243018	.	+	.	transcript_id "XR_901723.2"; gene_biotype "misc_RNA"; gene_name "105337979"; gene_id "105337979"
NW_011936205.1	Gnomon	exon	243243	243466	.	+	.	transcript_id "XR_901723.2"; gene_biotype "misc_RNA"; gene_name "105337979"; gene_id "105337979"
NW_011936205.1	Gnomon	exon	243773	243934	.	+	.	transcript_id "XR_901723.2"; gene_biotype "misc_RNA"; gene_name "105337979"; gene_id "105337979"
NW_011936205.1	Gnomon	exon	244073	244251	.	+	.	transcript_id "XR_901723.2"; gene_biotype "misc_RNA"; gene_name "105337979"; gene_id "105337979"
NW_011936205.1	Gnomon	exon	244503	244598	.	+	.	transcript_id "XR_901723.2"; gene_biotype "misc_RNA"; gene_name "105337979"; gene_id "105337979"
NW_011940547.1	Gnomon	exon	2056	2269	.	-	.	transcript_id "XR_002199089.1"; gene_biotype "ncRNA"; gene_name "109618088"; gene_id "109618088"
NW_011940547.1	Gnomon	exon	751	1066	.	-	.	transcript_id "XR_002199089.1"; gene_biotype "ncRNA"; gene_name "109618088"; gene_id "109618088"
NW_011936498.1	Gnomon	exon	539305	539435	.	-	.	transcript_id "XR_002200986.1"; gene_biotype "misc_RNA"; gene_name "105340758"; gene_id "105340758"
NW_011936498.1	Gnomon	exon	537847	537995	.	-	.	transcript_id "XR_002200986.1"; gene_biotype "misc_RNA"; gene_name "105340758"; gene_id "105340758"
NW_011936498.1	Gnomon	exon	537411	537482	.	-	.	transcript_id "XR_002200986.1"; gene_biotype "misc_RNA"; gene_name "105340758"; gene_id "105340758"
NW_011936498.1	Gnomon	exon	537115	537180	.	-	.	transcript_id "XR_002200986.1"; gene_biotype "misc_RNA"; gene_name "105340758"; gene_id "105340758"
NW_011936498.1	Gnomon	exon	536941	536997	.	-	.	transcript_id "XR_002200986.1"; gene_biotype "misc_RNA"; gene_name "105340758"; gene_id "105340758"
NW_011936498.1	Gnomon	exon	535243	535305	.	-	.	transcript_id "XR_002200986.1"; gene_biotype "misc_RNA"; gene_name "105340758"; gene_id "105340758"
NW_011936498.1	Gnomon	exon	534775	534882	.	-	.	transcript_id "XR_002200986.1"; gene_biotype "misc_RNA"; gene_name "105340758"; gene_id "105340758"
NW_011936498.1	Gnomon	exon	534571	534633	.	-	.	transcript_id "XR_002200986.1"; gene_biotype "misc_RNA"; gene_name "105340758"; gene_id "105340758"
NW_011936498.1	Gnomon	exon	533673	533732	.	-	.	transcript_id "XR_002200986.1"; gene_biotype "misc_RNA"; gene_name "105340758"; gene_id "105340758"
NW_011936498.1	Gnomon	exon	533430	533537	.	-	.	transcript_id "XR_002200986.1"; gene_biotype "misc_RNA"; gene_name "105340758"; gene_id "105340758"
NW_011936498.1	Gnomon	exon	533112	533198	.	-	.	transcript_id "XR_002200986.1"; gene_biotype "misc_RNA"; gene_name "105340758"; gene_id "105340758"
NW_011936498.1	Gnomon	exon	532903	532965	.	-	.	transcript_id "XR_002200986.1"; gene_biotype "misc_RNA"; gene_name "105340758"; gene_id "105340758"
NW_011936498.1	Gnomon	exon	532725	532784	.	-	.	transcript_id "XR_002200986.1"; gene_biotype "misc_RNA"; gene_name "105340758"; gene_id "105340758"
NW_011936498.1	Gnomon	exon	532332	532526	.	-	.	transcript_id "XR_002200986.1"; gene_biotype "misc_RNA"; gene_name "105340758"; gene_id "105340758"
NW_011936498.1	Gnomon	exon	532030	532210	.	-	.	transcript_id "XR_002200986.1"; gene_biotype "misc_RNA"; gene_name "105340758"; gene_id "105340758"
NW_011936498.1	Gnomon	exon	531517	531837	.	-	.	transcript_id "XR_002200986.1"; gene_biotype "misc_RNA"; gene_name "105340758"; gene_id "105340758"
NW_011936498.1	Gnomon	exon	531056	531331	.	-	.	transcript_id "XR_002200986.1"; gene_biotype "misc_RNA"; gene_name "105340758"; gene_id "105340758"
NW_011936498.1	Gnomon	exon	530073	530336	.	-	.	transcript_id "XR_002200986.1"; gene_biotype "misc_RNA"; gene_name "105340758"; gene_id "105340758"
NW_011936498.1	Gnomon	exon	528981	529289	.	-	.	transcript_id "XR_002200986.1"; gene_biotype "misc_RNA"; gene_name "105340758"; gene_id "105340758"
NW_011936498.1	Gnomon	exon	528676	528830	.	-	.	transcript_id "XR_002200986.1"; gene_biotype "misc_RNA"; gene_name "105340758"; gene_id "105340758"
NW_011936498.1	Gnomon	exon	528274	528378	.	-	.	transcript_id "XR_002200986.1"; gene_biotype "misc_RNA"; gene_name "105340758"; gene_id "105340758"
NW_011936498.1	Gnomon	exon	527969	528123	.	-	.	transcript_id "XR_002200986.1"; gene_biotype "misc_RNA"; gene_name "105340758"; gene_id "105340758"
NW_011936498.1	Gnomon	exon	527591	527677	.	-	.	transcript_id "XR_002200986.1"; gene_biotype "misc_RNA"; gene_name "105340758"; gene_id "105340758"
NW_011937913.1	Gnomon	exon	9389	9470	.	+	.	transcript_id "XR_898972.2"; gene_biotype "ncRNA"; gene_name "105321492"; gene_id "105321492"
NW_011937913.1	Gnomon	exon	9882	10841	.	+	.	transcript_id "XR_898972.2"; gene_biotype "ncRNA"; gene_name "105321492"; gene_id "105321492"
NW_011937916.1	Gnomon	exon	18427	18566	.	+	.	transcript_id "XR_898992.2"; gene_biotype "ncRNA"; gene_name "105321673"; gene_id "105321673"
NW_011937916.1	Gnomon	exon	18665	18691	.	+	.	transcript_id "XR_898992.2"; gene_biotype "ncRNA"; gene_name "105321673"; gene_id "105321673"
NW_011937916.1	Gnomon	exon	18868	18923	.	+	.	transcript_id "XR_898992.2"; gene_biotype "ncRNA"; gene_name "105321673"; gene_id "105321673"
NW_011937916.1	Gnomon	exon	21419	21817	.	+	.	transcript_id "XR_898992.2"; gene_biotype "ncRNA"; gene_name "105321673"; gene_id "105321673"
NW_011935854.1	Gnomon	exon	428412	428545	.	-	.	transcript_id "XR_002200280.1"; gene_biotype "ncRNA"; gene_name "109619537"; gene_id "109619537"
NW_011935854.1	Gnomon	exon	427518	427692	.	-	.	transcript_id "XR_002200280.1"; gene_biotype "ncRNA"; gene_name "109619537"; gene_id "109619537"
NW_011935854.1	Gnomon	exon	426750	427000	.	-	.	transcript_id "XR_002200280.1"; gene_biotype "ncRNA"; gene_name "109619537"; gene_id "109619537"
NW_011935134.1	Gnomon	exon	100595	101216	.	+	.	transcript_id "XR_899980.2"; gene_biotype "misc_RNA"; gene_name "105327070"; gene_id "105327070"
NW_011935134.1	Gnomon	exon	102058	102480	.	+	.	transcript_id "XR_899980.2"; gene_biotype "misc_RNA"; gene_name "105327070"; gene_id "105327070"
NW_011935780.1	Gnomon	exon	252446	252736	.	+	.	transcript_id "XR_002200198.1"; gene_biotype "ncRNA"; gene_name "109619428"; gene_id "109619428"
NW_011935780.1	Gnomon	exon	254895	255057	.	+	.	transcript_id "XR_002200198.1"; gene_biotype "ncRNA"; gene_name "109619428"; gene_id "109619428"
NW_011935780.1	Gnomon	exon	255991	256149	.	+	.	transcript_id "XR_002200198.1"; gene_biotype "ncRNA"; gene_name "109619428"; gene_id "109619428"
NW_011935780.1	Gnomon	exon	256258	257684	.	+	.	transcript_id "XR_002200198.1"; gene_biotype "ncRNA"; gene_name "109619428"; gene_id "109619428"
NW_011935319.1	Gnomon	exon	14985	16305	.	+	.	transcript_id "XR_002199722.1"; gene_biotype "misc_RNA"; gene_name "109618881"; gene_id "109618881"
NW_011934997.1	Gnomon	exon	223207	223355	.	+	.	transcript_id "XR_002199237.1"; gene_biotype "ncRNA"; gene_name "109618302"; gene_id "109618302"
NW_011934997.1	Gnomon	exon	223470	223608	.	+	.	transcript_id "XR_002199237.1"; gene_biotype "ncRNA"; gene_name "109618302"; gene_id "109618302"
NW_011939930.1	Gnomon	exon	7	139	.	+	.	transcript_id "XR_899292.2"; gene_biotype "ncRNA"; gene_name "105323390"; gene_id "105323390"
NW_011939930.1	Gnomon	exon	798	1080	.	+	.	transcript_id "XR_899292.2"; gene_biotype "ncRNA"; gene_name "105323390"; gene_id "105323390"
NW_011937470.1	Gnomon	exon	513248	513352	.	-	.	transcript_id "XR_898264.2"; gene_biotype "misc_RNA"; gene_name "105317230"; gene_id "105317230"
NW_011937470.1	Gnomon	exon	512806	512920	.	-	.	transcript_id "XR_898264.2"; gene_biotype "misc_RNA"; gene_name "105317230"; gene_id "105317230"
NW_011937470.1	Gnomon	exon	512352	512458	.	-	.	transcript_id "XR_898264.2"; gene_biotype "misc_RNA"; gene_name "105317230"; gene_id "105317230"
NW_011937470.1	Gnomon	exon	511089	511279	.	-	.	transcript_id "XR_898264.2"; gene_biotype "misc_RNA"; gene_name "105317230"; gene_id "105317230"
NW_011937470.1	Gnomon	exon	510617	510720	.	-	.	transcript_id "XR_898264.2"; gene_biotype "misc_RNA"; gene_name "105317230"; gene_id "105317230"
NW_011937470.1	Gnomon	exon	506163	508184	.	-	.	transcript_id "XR_898264.2"; gene_biotype "misc_RNA"; gene_name "105317230"; gene_id "105317230"
NW_011937470.1	Gnomon	exon	505522	505798	.	-	.	transcript_id "XR_898264.2"; gene_biotype "misc_RNA"; gene_name "105317230"; gene_id "105317230"
NW_011937470.1	Gnomon	exon	505187	505351	.	-	.	transcript_id "XR_898264.2"; gene_biotype "misc_RNA"; gene_name "105317230"; gene_id "105317230"
NW_011937470.1	Gnomon	exon	504888	504982	.	-	.	transcript_id "XR_898264.2"; gene_biotype "misc_RNA"; gene_name "105317230"; gene_id "105317230"
NW_011937470.1	Gnomon	exon	504422	504481	.	-	.	transcript_id "XR_898264.2"; gene_biotype "misc_RNA"; gene_name "105317230"; gene_id "105317230"
NW_011937470.1	Gnomon	exon	500170	500231	.	-	.	transcript_id "XR_898264.2"; gene_biotype "misc_RNA"; gene_name "105317230"; gene_id "105317230"
NW_011937470.1	Gnomon	exon	499433	499644	.	-	.	transcript_id "XR_898264.2"; gene_biotype "misc_RNA"; gene_name "105317230"; gene_id "105317230"
NW_011935328.1	Gnomon	exon	134097	134136	.	+	.	transcript_id "XR_900342.2"; gene_biotype "ncRNA"; gene_name "105329445"; gene_id "105329445"
NW_011935328.1	Gnomon	exon	134703	134845	.	+	.	transcript_id "XR_900342.2"; gene_biotype "ncRNA"; gene_name "105329445"; gene_id "105329445"
NW_011935328.1	Gnomon	exon	135250	135733	.	+	.	transcript_id "XR_900342.2"; gene_biotype "ncRNA"; gene_name "105329445"; gene_id "105329445"
NW_011935416.1	Gnomon	exon	25107	26214	.	-	.	transcript_id "XR_002199819.1"; gene_biotype "ncRNA"; gene_name "109618982"; gene_id "109618982"
NW_011935416.1	Gnomon	exon	19415	20817	.	-	.	transcript_id "XR_002199819.1"; gene_biotype "ncRNA"; gene_name "109618982"; gene_id "109618982"
NW_011937537.1	Gnomon	exon	45147	45373	.	-	.	transcript_id "XR_898410.2"; gene_biotype "ncRNA"; gene_name "105317948"; gene_id "105317948"
NW_011937537.1	Gnomon	exon	43615	44488	.	-	.	transcript_id "XR_898410.2"; gene_biotype "ncRNA"; gene_name "105317948"; gene_id "105317948"
NW_011934715.1	Gnomon	exon	158288	158789	.	-	.	transcript_id "XR_900765.2"; gene_biotype "misc_RNA"; gene_name "105332349"; gene_id "105332349"
NW_011934715.1	Gnomon	exon	155638	155869	.	-	.	transcript_id "XR_900765.2"; gene_biotype "misc_RNA"; gene_name "105332349"; gene_id "105332349"
NW_011934715.1	Gnomon	exon	155193	155309	.	-	.	transcript_id "XR_900765.2"; gene_biotype "misc_RNA"; gene_name "105332349"; gene_id "105332349"
NW_011934715.1	Gnomon	exon	154887	155043	.	-	.	transcript_id "XR_900765.2"; gene_biotype "misc_RNA"; gene_name "105332349"; gene_id "105332349"
NW_011934715.1	Gnomon	exon	154652	154808	.	-	.	transcript_id "XR_900765.2"; gene_biotype "misc_RNA"; gene_name "105332349"; gene_id "105332349"
NW_011934715.1	Gnomon	exon	154075	154230	.	-	.	transcript_id "XR_900765.2"; gene_biotype "misc_RNA"; gene_name "105332349"; gene_id "105332349"
NW_011934715.1	Gnomon	exon	148372	148474	.	-	.	transcript_id "XR_900765.2"; gene_biotype "misc_RNA"; gene_name "105332349"; gene_id "105332349"
NW_011936725.1	Gnomon	exon	35179	35413	.	-	.	transcript_id "XR_902594.2"; gene_biotype "ncRNA"; gene_name "105342743"; gene_id "105342743"
NW_011936725.1	Gnomon	exon	34547	34778	.	-	.	transcript_id "XR_902594.2"; gene_biotype "ncRNA"; gene_name "105342743"; gene_id "105342743"
NW_011935115.1	Gnomon	exon	1940	3254	.	-	.	transcript_id "XR_002199468.1"; gene_biotype "ncRNA"; gene_name "105326996"; gene_id "105326996"
NW_011935115.1	Gnomon	exon	1517	1548	.	-	.	transcript_id "XR_002199468.1"; gene_biotype "ncRNA"; gene_name "105326996"; gene_id "105326996"
NW_011935115.1	Gnomon	exon	1381	1402	.	-	.	transcript_id "XR_002199468.1"; gene_biotype "ncRNA"; gene_name "105326996"; gene_id "105326996"
NW_011935115.1	Gnomon	exon	1245	1290	.	-	.	transcript_id "XR_002199468.1"; gene_biotype "ncRNA"; gene_name "105326996"; gene_id "105326996"
NW_011934699.1	Gnomon	exon	19519	20465	.	+	.	transcript_id "XR_002199805.1"; gene_biotype "misc_RNA"; gene_name "105330315"; gene_id "105330315"
NW_011934699.1	Gnomon	exon	20912	21048	.	+	.	transcript_id "XR_002199805.1"; gene_biotype "misc_RNA"; gene_name "105330315"; gene_id "105330315"
NW_011934699.1	Gnomon	exon	22140	22186	.	+	.	transcript_id "XR_002199805.1"; gene_biotype "misc_RNA"; gene_name "105330315"; gene_id "105330315"
NW_011934699.1	Gnomon	exon	23407	24781	.	+	.	transcript_id "XR_002199805.1"; gene_biotype "misc_RNA"; gene_name "105330315"; gene_id "105330315"
NW_011938075.1	Gnomon	exon	1397205	1397422	.	+	.	transcript_id "XR_002199009.1"; gene_biotype "ncRNA"; gene_name "109617996"; gene_id "109617996"
NW_011938075.1	Gnomon	exon	1398060	1398115	.	+	.	transcript_id "XR_002199009.1"; gene_biotype "ncRNA"; gene_name "109617996"; gene_id "109617996"
NW_011938075.1	Gnomon	exon	1398290	1398452	.	+	.	transcript_id "XR_002199009.1"; gene_biotype "ncRNA"; gene_name "109617996"; gene_id "109617996"
NW_011938011.1	Gnomon	exon	186864	186999	.	+	.	transcript_id "XR_002198962.1"; gene_biotype "misc_RNA"; gene_name "105322636"; gene_id "105322636"
NW_011938011.1	Gnomon	exon	187304	187391	.	+	.	transcript_id "XR_002198962.1"; gene_biotype "misc_RNA"; gene_name "105322636"; gene_id "105322636"
NW_011938011.1	Gnomon	exon	193326	193424	.	+	.	transcript_id "XR_002198962.1"; gene_biotype "misc_RNA"; gene_name "105322636"; gene_id "105322636"
NW_011938011.1	Gnomon	exon	193746	193844	.	+	.	transcript_id "XR_002198962.1"; gene_biotype "misc_RNA"; gene_name "105322636"; gene_id "105322636"
NW_011938011.1	Gnomon	exon	194937	195035	.	+	.	transcript_id "XR_002198962.1"; gene_biotype "misc_RNA"; gene_name "105322636"; gene_id "105322636"
NW_011938011.1	Gnomon	exon	195331	195429	.	+	.	transcript_id "XR_002198962.1"; gene_biotype "misc_RNA"; gene_name "105322636"; gene_id "105322636"
NW_011938011.1	Gnomon	exon	195667	195758	.	+	.	transcript_id "XR_002198962.1"; gene_biotype "misc_RNA"; gene_name "105322636"; gene_id "105322636"
NW_011938011.1	Gnomon	exon	196302	196638	.	+	.	transcript_id "XR_002198962.1"; gene_biotype "misc_RNA"; gene_name "105322636"; gene_id "105322636"
NW_011938011.1	Gnomon	exon	196731	196922	.	+	.	transcript_id "XR_002198962.1"; gene_biotype "misc_RNA"; gene_name "105322636"; gene_id "105322636"
NW_011938011.1	Gnomon	exon	197166	197378	.	+	.	transcript_id "XR_002198962.1"; gene_biotype "misc_RNA"; gene_name "105322636"; gene_id "105322636"
NW_011938011.1	Gnomon	exon	197965	198029	.	+	.	transcript_id "XR_002198962.1"; gene_biotype "misc_RNA"; gene_name "105322636"; gene_id "105322636"
NW_011938011.1	Gnomon	exon	198467	198734	.	+	.	transcript_id "XR_002198962.1"; gene_biotype "misc_RNA"; gene_name "105322636"; gene_id "105322636"
NW_011938011.1	Gnomon	exon	199639	199807	.	+	.	transcript_id "XR_002198962.1"; gene_biotype "misc_RNA"; gene_name "105322636"; gene_id "105322636"
NW_011938011.1	Gnomon	exon	200392	200634	.	+	.	transcript_id "XR_002198962.1"; gene_biotype "misc_RNA"; gene_name "105322636"; gene_id "105322636"
NW_011938011.1	Gnomon	exon	200795	200875	.	+	.	transcript_id "XR_002198962.1"; gene_biotype "misc_RNA"; gene_name "105322636"; gene_id "105322636"
NW_011938011.1	Gnomon	exon	201012	201891	.	+	.	transcript_id "XR_002198962.1"; gene_biotype "misc_RNA"; gene_name "105322636"; gene_id "105322636"
NW_011938011.1	Gnomon	exon	206421	206495	.	+	.	transcript_id "XR_002198962.1"; gene_biotype "misc_RNA"; gene_name "105322636"; gene_id "105322636"
NW_011942108.1	Gnomon	exon	93322	93336	.	+	.	transcript_id "XR_899590.2"; gene_biotype "ncRNA"; gene_name "105324585"; gene_id "105324585"
NW_011942108.1	Gnomon	exon	93500	93937	.	+	.	transcript_id "XR_899590.2"; gene_biotype "ncRNA"; gene_name "105324585"; gene_id "105324585"
NW_011942108.1	Gnomon	exon	94359	96534	.	+	.	transcript_id "XR_899590.2"; gene_biotype "ncRNA"; gene_name "105324585"; gene_id "105324585"
NW_011942108.1	Gnomon	exon	96811	97318	.	+	.	transcript_id "XR_899590.2"; gene_biotype "ncRNA"; gene_name "105324585"; gene_id "105324585"
NW_011940545.1	Gnomon	exon	41722	41971	.	-	.	transcript_id "XR_002199087.1"; gene_biotype "ncRNA"; gene_name "109618086"; gene_id "109618086"
NW_011940545.1	Gnomon	exon	40740	41459	.	-	.	transcript_id "XR_002199087.1"; gene_biotype "ncRNA"; gene_name "109618086"; gene_id "109618086"
NW_011936432.1	Gnomon	exon	86408	86568	.	+	.	transcript_id "XR_902084.2"; gene_biotype "ncRNA"; gene_name "105339945"; gene_id "105339945"
NW_011936432.1	Gnomon	exon	86939	87873	.	+	.	transcript_id "XR_902084.2"; gene_biotype "ncRNA"; gene_name "105339945"; gene_id "105339945"
NW_011937531.1	Gnomon	exon	32214	32439	.	+	.	transcript_id "XR_002198471.1"; gene_biotype "ncRNA"; gene_name "109617325"; gene_id "109617325"
NW_011937531.1	Gnomon	exon	33778	34306	.	+	.	transcript_id "XR_002198471.1"; gene_biotype "ncRNA"; gene_name "109617325"; gene_id "109617325"
NW_011936967.1	Gnomon	exon	391689	391996	.	+	.	transcript_id "XR_002201450.1"; gene_biotype "ncRNA"; gene_name "109620800"; gene_id "109620800"
NW_011936967.1	Gnomon	exon	392424	392490	.	+	.	transcript_id "XR_002201450.1"; gene_biotype "ncRNA"; gene_name "109620800"; gene_id "109620800"
NW_011935213.1	Gnomon	exon	304396	304731	.	-	.	transcript_id "XR_002199575.1"; gene_biotype "misc_RNA"; gene_name "105327931"; gene_id "105327931"
NW_011935213.1	Gnomon	exon	302970	304057	.	-	.	transcript_id "XR_002199575.1"; gene_biotype "misc_RNA"; gene_name "105327931"; gene_id "105327931"
NW_011936011.1	Gnomon	exon	368908	370579	.	-	.	transcript_id "XR_901425.2"; gene_biotype "ncRNA"; gene_name "105336302"; gene_id "105336302"
NW_011936011.1	Gnomon	exon	367848	368478	.	-	.	transcript_id "XR_901425.2"; gene_biotype "ncRNA"; gene_name "105336302"; gene_id "105336302"
NW_011934856.1	Gnomon	exon	275573	275663	.	+	.	transcript_id "XR_902875.2"; gene_biotype "ncRNA"; gene_name "105344424"; gene_id "105344424"
NW_011934856.1	Gnomon	exon	276269	276280	.	+	.	transcript_id "XR_902875.2"; gene_biotype "ncRNA"; gene_name "105344424"; gene_id "105344424"
NW_011934856.1	Gnomon	exon	276766	277167	.	+	.	transcript_id "XR_902875.2"; gene_biotype "ncRNA"; gene_name "105344424"; gene_id "105344424"
NW_011937100.1	Gnomon	exon	70934	71092	.	-	.	transcript_id "XR_903162.2"; gene_biotype "misc_RNA"; gene_name "105346096"; gene_id "105346096"
NW_011937100.1	Gnomon	exon	67463	67638	.	-	.	transcript_id "XR_903162.2"; gene_biotype "misc_RNA"; gene_name "105346096"; gene_id "105346096"
NW_011937100.1	Gnomon	exon	61997	62125	.	-	.	transcript_id "XR_903162.2"; gene_biotype "misc_RNA"; gene_name "105346096"; gene_id "105346096"
NW_011937100.1	Gnomon	exon	60868	61073	.	-	.	transcript_id "XR_903162.2"; gene_biotype "misc_RNA"; gene_name "105346096"; gene_id "105346096"
NW_011935213.1	Gnomon	exon	7223	7587	.	-	.	transcript_id "XR_002199569.1"; gene_biotype "ncRNA"; gene_name "109618716"; gene_id "109618716"
NW_011935213.1	Gnomon	exon	5798	6016	.	-	.	transcript_id "XR_002199569.1"; gene_biotype "ncRNA"; gene_name "109618716"; gene_id "109618716"
NW_011935213.1	Gnomon	exon	5217	5615	.	-	.	transcript_id "XR_002199569.1"; gene_biotype "ncRNA"; gene_name "109618716"; gene_id "109618716"
NW_011937480.1	Gnomon	exon	129333	129487	.	-	.	transcript_id "XR_002198409.1"; gene_biotype "ncRNA"; gene_name "109617264"; gene_id "109617264"
NW_011937480.1	Gnomon	exon	128252	128469	.	-	.	transcript_id "XR_002198409.1"; gene_biotype "ncRNA"; gene_name "109617264"; gene_id "109617264"
NW_011936774.1	Gnomon	exon	98181	99013	.	-	.	transcript_id "XR_002201259.1"; gene_biotype "misc_RNA"; gene_name "105343190"; gene_id "105343190"
NW_011936774.1	Gnomon	exon	96932	97223	.	-	.	transcript_id "XR_002201259.1"; gene_biotype "misc_RNA"; gene_name "105343190"; gene_id "105343190"
NW_011941123.1	Gnomon	exon	3905	4443	.	-	.	transcript_id "XR_899429.2"; gene_biotype "ncRNA"; gene_name "105323887"; gene_id "105323887"
NW_011941123.1	Gnomon	exon	3146	3597	.	-	.	transcript_id "XR_899429.2"; gene_biotype "ncRNA"; gene_name "105323887"; gene_id "105323887"
NW_011941194.1	Gnomon	exon	4283	4382	.	-	.	transcript_id "XR_002199132.1"; gene_biotype "ncRNA"; gene_name "109618141"; gene_id "109618141"
NW_011941194.1	Gnomon	exon	3972	4075	.	-	.	transcript_id "XR_002199132.1"; gene_biotype "ncRNA"; gene_name "109618141"; gene_id "109618141"
NW_011941194.1	Gnomon	exon	3461	3753	.	-	.	transcript_id "XR_002199132.1"; gene_biotype "ncRNA"; gene_name "109618141"; gene_id "109618141"
NW_011935639.1	Gnomon	exon	101941	102113	.	+	.	transcript_id "XR_002200042.1"; gene_biotype "misc_RNA"; gene_name "105332256"; gene_id "105332256"
NW_011935639.1	Gnomon	exon	102457	104663	.	+	.	transcript_id "XR_002200042.1"; gene_biotype "misc_RNA"; gene_name "105332256"; gene_id "105332256"
NW_011935639.1	Gnomon	exon	104797	104863	.	+	.	transcript_id "XR_002200042.1"; gene_biotype "misc_RNA"; gene_name "105332256"; gene_id "105332256"
NW_011935639.1	Gnomon	exon	104953	105065	.	+	.	transcript_id "XR_002200042.1"; gene_biotype "misc_RNA"; gene_name "105332256"; gene_id "105332256"
NW_011935360.1	Gnomon	exon	308292	308498	.	-	.	transcript_id "XR_900422.2"; gene_biotype "ncRNA"; gene_name "105330007"; gene_id "105330007"
NW_011935360.1	Gnomon	exon	307800	307899	.	-	.	transcript_id "XR_900422.2"; gene_biotype "ncRNA"; gene_name "105330007"; gene_id "105330007"
NW_011935360.1	Gnomon	exon	305688	307400	.	-	.	transcript_id "XR_900422.2"; gene_biotype "ncRNA"; gene_name "105330007"; gene_id "105330007"
NW_011934714.1	Gnomon	exon	282085	282230	.	-	.	transcript_id "XR_900713.2"; gene_biotype "ncRNA"; gene_name "105332017"; gene_id "105332017"
NW_011934714.1	Gnomon	exon	281605	281707	.	-	.	transcript_id "XR_900713.2"; gene_biotype "ncRNA"; gene_name "105332017"; gene_id "105332017"
NW_011934714.1	Gnomon	exon	281284	281381	.	-	.	transcript_id "XR_900713.2"; gene_biotype "ncRNA"; gene_name "105332017"; gene_id "105332017"
NW_011935622.1	Gnomon	exon	502961	503239	.	+	.	transcript_id "XR_002200016.1"; gene_biotype "ncRNA"; gene_name "109619213"; gene_id "109619213"
NW_011935622.1	Gnomon	exon	503602	504121	.	+	.	transcript_id "XR_002200016.1"; gene_biotype "ncRNA"; gene_name "109619213"; gene_id "109619213"
NW_011939985.1	Gnomon	exon	7	141	.	+	.	transcript_id "XR_002199063.1"; gene_biotype "ncRNA"; gene_name "109618051"; gene_id "109618051"
NW_011939985.1	Gnomon	exon	1225	1343	.	+	.	transcript_id "XR_002199063.1"; gene_biotype "ncRNA"; gene_name "109618051"; gene_id "109618051"
NW_011935617.1	Gnomon	exon	9037	10661	.	-	.	transcript_id "XR_900691.2"; gene_biotype "ncRNA"; gene_name "105331893"; gene_id "105331893"
NW_011935617.1	Gnomon	exon	2117	2212	.	-	.	transcript_id "XR_900691.2"; gene_biotype "ncRNA"; gene_name "105331893"; gene_id "105331893"
NW_011935617.1	Gnomon	exon	657	1977	.	-	.	transcript_id "XR_900691.2"; gene_biotype "ncRNA"; gene_name "105331893"; gene_id "105331893"
NW_011935359.1	Gnomon	exon	81086	81217	.	-	.	transcript_id "XR_002199781.1"; gene_biotype "ncRNA"; gene_name "109618961"; gene_id "109618961"
NW_011935359.1	Gnomon	exon	80941	80988	.	-	.	transcript_id "XR_002199781.1"; gene_biotype "ncRNA"; gene_name "109618961"; gene_id "109618961"
NW_011935359.1	Gnomon	exon	77043	80857	.	-	.	transcript_id "XR_002199781.1"; gene_biotype "ncRNA"; gene_name "109618961"; gene_id "109618961"
NW_011935878.1	Gnomon	exon	404324	404552	.	+	.	transcript_id "XR_002200304.1"; gene_biotype "ncRNA"; gene_name "105334616"; gene_id "105334616"
NW_011935878.1	Gnomon	exon	408780	408920	.	+	.	transcript_id "XR_002200304.1"; gene_biotype "ncRNA"; gene_name "105334616"; gene_id "105334616"
NW_011935878.1	Gnomon	exon	409745	410007	.	+	.	transcript_id "XR_002200304.1"; gene_biotype "ncRNA"; gene_name "105334616"; gene_id "105334616"
NW_011935788.1	Gnomon	exon	882	987	.	-	.	transcript_id "XR_900998.2"; gene_biotype "ncRNA"; gene_name "105333684"; gene_id "105333684"
NW_011935788.1	Gnomon	exon	624	709	.	-	.	transcript_id "XR_900998.2"; gene_biotype "ncRNA"; gene_name "105333684"; gene_id "105333684"
NW_011935788.1	Gnomon	exon	200	290	.	-	.	transcript_id "XR_900998.2"; gene_biotype "ncRNA"; gene_name "105333684"; gene_id "105333684"
NW_011935033.1	Gnomon	exon	469102	469500	.	+	.	transcript_id "XR_899815.1"; gene_biotype "ncRNA"; gene_name "105326093"; gene_id "105326093"
NW_011935033.1	Gnomon	exon	469658	469773	.	+	.	transcript_id "XR_899815.1"; gene_biotype "ncRNA"; gene_name "105326093"; gene_id "105326093"
NW_011935033.1	Gnomon	exon	469870	469988	.	+	.	transcript_id "XR_899815.1"; gene_biotype "ncRNA"; gene_name "105326093"; gene_id "105326093"
NW_011935033.1	Gnomon	exon	470999	471113	.	+	.	transcript_id "XR_899815.1"; gene_biotype "ncRNA"; gene_name "105326093"; gene_id "105326093"
NW_011935033.1	Gnomon	exon	471210	471382	.	+	.	transcript_id "XR_899815.1"; gene_biotype "ncRNA"; gene_name "105326093"; gene_id "105326093"
NW_011934877.1	Gnomon	exon	4299	4342	.	+	.	transcript_id "XR_903239.2"; gene_biotype "ncRNA"; gene_name "105346539"; gene_id "105346539"
NW_011934877.1	Gnomon	exon	10768	10946	.	+	.	transcript_id "XR_903239.2"; gene_biotype "ncRNA"; gene_name "105346539"; gene_id "105346539"
NW_011934877.1	Gnomon	exon	11269	11366	.	+	.	transcript_id "XR_903239.2"; gene_biotype "ncRNA"; gene_name "105346539"; gene_id "105346539"
NW_011937943.1	Gnomon	exon	923836	924015	.	-	.	transcript_id "XR_899044.1"; gene_biotype "misc_RNA"; gene_name "105321860"; gene_id "105321860"
NW_011937943.1	Gnomon	exon	922934	923238	.	-	.	transcript_id "XR_899044.1"; gene_biotype "misc_RNA"; gene_name "105321860"; gene_id "105321860"
NW_011937943.1	Gnomon	exon	920466	921061	.	-	.	transcript_id "XR_899044.1"; gene_biotype "misc_RNA"; gene_name "105321860"; gene_id "105321860"
NW_011938071.1	Gnomon	exon	153846	153948	.	+	.	transcript_id "XR_899209.2"; gene_biotype "ncRNA"; gene_name "105322945"; gene_id "105322945"
NW_011938071.1	Gnomon	exon	154253	154322	.	+	.	transcript_id "XR_899209.2"; gene_biotype "ncRNA"; gene_name "105322945"; gene_id "105322945"
NW_011938071.1	Gnomon	exon	154427	154895	.	+	.	transcript_id "XR_899209.2"; gene_biotype "ncRNA"; gene_name "105322945"; gene_id "105322945"
NW_011940479.1	Gnomon	exon	2212	2325	.	-	.	transcript_id "XR_899331.2"; gene_biotype "ncRNA"; gene_name "105323536"; gene_id "105323536"
NW_011940479.1	Gnomon	exon	1640	1667	.	-	.	transcript_id "XR_899331.2"; gene_biotype "ncRNA"; gene_name "105323536"; gene_id "105323536"
NW_011940479.1	Gnomon	exon	474	553	.	-	.	transcript_id "XR_899331.2"; gene_biotype "ncRNA"; gene_name "105323536"; gene_id "105323536"
NW_011940479.1	Gnomon	exon	35	358	.	-	.	transcript_id "XR_899331.2"; gene_biotype "ncRNA"; gene_name "105323536"; gene_id "105323536"
NW_011935589.1	Gnomon	exon	340431	340655	.	-	.	transcript_id "XR_002199968.1"; gene_biotype "misc_RNA"; gene_name "105331670"; gene_id "105331670"
NW_011935589.1	Gnomon	exon	339146	339971	.	-	.	transcript_id "XR_002199968.1"; gene_biotype "misc_RNA"; gene_name "105331670"; gene_id "105331670"
NW_011935589.1	Gnomon	exon	337149	337163	.	-	.	transcript_id "XR_002199968.1"; gene_biotype "misc_RNA"; gene_name "105331670"; gene_id "105331670"
NW_011934972.1	Gnomon	exon	36099	36132	.	+	.	transcript_id "XR_898920.2"; gene_biotype "ncRNA"; gene_name "105321313"; gene_id "105321313"
NW_011934972.1	Gnomon	exon	36248	36357	.	+	.	transcript_id "XR_898920.2"; gene_biotype "ncRNA"; gene_name "105321313"; gene_id "105321313"
NW_011934972.1	Gnomon	exon	37031	37231	.	+	.	transcript_id "XR_898920.2"; gene_biotype "ncRNA"; gene_name "105321313"; gene_id "105321313"
NW_011934972.1	Gnomon	exon	38178	38341	.	+	.	transcript_id "XR_898920.2"; gene_biotype "ncRNA"; gene_name "105321313"; gene_id "105321313"
NW_011940644.1	Gnomon	exon	1866	1991	.	-	.	transcript_id "XR_899351.1"; gene_biotype "ncRNA"; gene_name "105323651"; gene_id "105323651"
NW_011940644.1	Gnomon	exon	73	179	.	-	.	transcript_id "XR_899351.1"; gene_biotype "ncRNA"; gene_name "105323651"; gene_id "105323651"
NW_011936278.1	Gnomon	exon	157993	158123	.	-	.	transcript_id "XR_901855.2"; gene_biotype "ncRNA"; gene_name "105338733"; gene_id "105338733"
NW_011936278.1	Gnomon	exon	157781	157840	.	-	.	transcript_id "XR_901855.2"; gene_biotype "ncRNA"; gene_name "105338733"; gene_id "105338733"
NW_011936278.1	Gnomon	exon	157168	157540	.	-	.	transcript_id "XR_901855.2"; gene_biotype "ncRNA"; gene_name "105338733"; gene_id "105338733"
NW_011935698.1	Gnomon	exon	122298	122543	.	-	.	transcript_id "XR_900845.2"; gene_biotype "ncRNA"; gene_name "105332798"; gene_id "105332798"
NW_011935698.1	Gnomon	exon	121940	122029	.	-	.	transcript_id "XR_900845.2"; gene_biotype "ncRNA"; gene_name "105332798"; gene_id "105332798"
NW_011935698.1	Gnomon	exon	121664	121764	.	-	.	transcript_id "XR_900845.2"; gene_biotype "ncRNA"; gene_name "105332798"; gene_id "105332798"
NW_011936891.1	Gnomon	exon	36336	36500	.	+	.	transcript_id "XR_002201350.1"; gene_biotype "misc_RNA"; gene_name "105344031"; gene_id "105344031"
NW_011936891.1	Gnomon	exon	36638	36775	.	+	.	transcript_id "XR_002201350.1"; gene_biotype "misc_RNA"; gene_name "105344031"; gene_id "105344031"
NW_011936891.1	Gnomon	exon	36862	37003	.	+	.	transcript_id "XR_002201350.1"; gene_biotype "misc_RNA"; gene_name "105344031"; gene_id "105344031"
NW_011936891.1	Gnomon	exon	37077	37175	.	+	.	transcript_id "XR_002201350.1"; gene_biotype "misc_RNA"; gene_name "105344031"; gene_id "105344031"
NW_011936891.1	Gnomon	exon	37314	37408	.	+	.	transcript_id "XR_002201350.1"; gene_biotype "misc_RNA"; gene_name "105344031"; gene_id "105344031"
NW_011936891.1	Gnomon	exon	37596	38139	.	+	.	transcript_id "XR_002201350.1"; gene_biotype "misc_RNA"; gene_name "105344031"; gene_id "105344031"
NW_011936377.1	Gnomon	exon	952665	952877	.	-	.	transcript_id "XR_002200821.1"; gene_biotype "ncRNA"; gene_name "105339448"; gene_id "105339448"
NW_011936377.1	Gnomon	exon	952283	952521	.	-	.	transcript_id "XR_002200821.1"; gene_biotype "ncRNA"; gene_name "105339448"; gene_id "105339448"
NW_011936377.1	Gnomon	exon	946162	948293	.	-	.	transcript_id "XR_002200821.1"; gene_biotype "ncRNA"; gene_name "105339448"; gene_id "105339448"
NW_011936377.1	Gnomon	exon	945901	945969	.	-	.	transcript_id "XR_002200821.1"; gene_biotype "ncRNA"; gene_name "105339448"; gene_id "105339448"
NW_011936377.1	Gnomon	exon	945360	945818	.	-	.	transcript_id "XR_002200821.1"; gene_biotype "ncRNA"; gene_name "105339448"; gene_id "105339448"
NW_011936441.1	Gnomon	exon	1136929	1137139	.	-	.	transcript_id "XR_002200916.1"; gene_biotype "ncRNA"; gene_name "105340139"; gene_id "105340139"
NW_011936441.1	Gnomon	exon	1136668	1136734	.	-	.	transcript_id "XR_002200916.1"; gene_biotype "ncRNA"; gene_name "105340139"; gene_id "105340139"
NW_011936441.1	Gnomon	exon	1135525	1136029	.	-	.	transcript_id "XR_002200916.1"; gene_biotype "ncRNA"; gene_name "105340139"; gene_id "105340139"
NW_011936441.1	Gnomon	exon	1133186	1133494	.	-	.	transcript_id "XR_002200916.1"; gene_biotype "ncRNA"; gene_name "105340139"; gene_id "105340139"
NW_011937960.1	Gnomon	exon	265385	265470	.	-	.	transcript_id "XR_899074.2"; gene_biotype "ncRNA"; gene_name "105321994"; gene_id "105321994"
NW_011937960.1	Gnomon	exon	265075	265194	.	-	.	transcript_id "XR_899074.2"; gene_biotype "ncRNA"; gene_name "105321994"; gene_id "105321994"
NW_011937960.1	Gnomon	exon	264249	264342	.	-	.	transcript_id "XR_899074.2"; gene_biotype "ncRNA"; gene_name "105321994"; gene_id "105321994"
NW_011937960.1	Gnomon	exon	263556	263639	.	-	.	transcript_id "XR_899074.2"; gene_biotype "ncRNA"; gene_name "105321994"; gene_id "105321994"
NW_011937142.1	Gnomon	exon	349567	349603	.	-	.	transcript_id "XR_903227.2"; gene_biotype "ncRNA"; gene_name "105346491"; gene_id "105346491"
NW_011937142.1	Gnomon	exon	347762	347976	.	-	.	transcript_id "XR_903227.2"; gene_biotype "ncRNA"; gene_name "105346491"; gene_id "105346491"
NW_011937142.1	Gnomon	exon	347513	347644	.	-	.	transcript_id "XR_903227.2"; gene_biotype "ncRNA"; gene_name "105346491"; gene_id "105346491"
NW_011942128.1	Gnomon	exon	920456	920865	.	+	.	transcript_id "XR_899682.2"; gene_biotype "ncRNA"; gene_name "105325267"; gene_id "105325267"
NW_011942128.1	Gnomon	exon	921132	921214	.	+	.	transcript_id "XR_899682.2"; gene_biotype "ncRNA"; gene_name "105325267"; gene_id "105325267"
NW_011942128.1	Gnomon	exon	924705	924790	.	+	.	transcript_id "XR_899682.2"; gene_biotype "ncRNA"; gene_name "105325267"; gene_id "105325267"
NW_011942128.1	Gnomon	exon	925353	925711	.	+	.	transcript_id "XR_899682.2"; gene_biotype "ncRNA"; gene_name "105325267"; gene_id "105325267"
NW_011936768.1	Gnomon	exon	46246	46847	.	+	.	transcript_id "XR_902649.2"; gene_biotype "ncRNA"; gene_name "105343030"; gene_id "105343030"
NW_011936768.1	Gnomon	exon	47493	47580	.	+	.	transcript_id "XR_902649.2"; gene_biotype "ncRNA"; gene_name "105343030"; gene_id "105343030"
NW_011936768.1	Gnomon	exon	48355	48397	.	+	.	transcript_id "XR_902649.2"; gene_biotype "ncRNA"; gene_name "105343030"; gene_id "105343030"
NW_011936768.1	Gnomon	exon	48531	49175	.	+	.	transcript_id "XR_902649.2"; gene_biotype "ncRNA"; gene_name "105343030"; gene_id "105343030"
NW_011940719.1	Gnomon	exon	7	142	.	+	.	transcript_id "XR_899366.1"; gene_biotype "ncRNA"; gene_name "105323711"; gene_id "105323711"
NW_011940719.1	Gnomon	exon	1689	1731	.	+	.	transcript_id "XR_899366.1"; gene_biotype "ncRNA"; gene_name "105323711"; gene_id "105323711"
NW_011940719.1	Gnomon	exon	2065	2139	.	+	.	transcript_id "XR_899366.1"; gene_biotype "ncRNA"; gene_name "105323711"; gene_id "105323711"
NW_011940719.1	Gnomon	exon	2486	2560	.	+	.	transcript_id "XR_899366.1"; gene_biotype "ncRNA"; gene_name "105323711"; gene_id "105323711"
NW_011940719.1	Gnomon	exon	2811	3004	.	+	.	transcript_id "XR_899366.1"; gene_biotype "ncRNA"; gene_name "105323711"; gene_id "105323711"
NW_011936967.1	Gnomon	exon	403334	403716	.	-	.	transcript_id "XR_902940.2"; gene_biotype "ncRNA"; gene_name "105344828"; gene_id "105344828"
NW_011936967.1	Gnomon	exon	401216	401286	.	-	.	transcript_id "XR_902940.2"; gene_biotype "ncRNA"; gene_name "105344828"; gene_id "105344828"
NW_011936967.1	Gnomon	exon	400446	401079	.	-	.	transcript_id "XR_902940.2"; gene_biotype "ncRNA"; gene_name "105344828"; gene_id "105344828"
NW_011934831.1	Gnomon	exon	48434	48623	.	+	.	transcript_id "XR_002201186.1"; gene_biotype "misc_RNA"; gene_name "105342655"; gene_id "105342655"
NW_011934831.1	Gnomon	exon	50360	50561	.	+	.	transcript_id "XR_002201186.1"; gene_biotype "misc_RNA"; gene_name "105342655"; gene_id "105342655"
NW_011934831.1	Gnomon	exon	50876	51014	.	+	.	transcript_id "XR_002201186.1"; gene_biotype "misc_RNA"; gene_name "105342655"; gene_id "105342655"
NW_011934831.1	Gnomon	exon	51254	51391	.	+	.	transcript_id "XR_002201186.1"; gene_biotype "misc_RNA"; gene_name "105342655"; gene_id "105342655"
NW_011934831.1	Gnomon	exon	51632	51845	.	+	.	transcript_id "XR_002201186.1"; gene_biotype "misc_RNA"; gene_name "105342655"; gene_id "105342655"
NW_011934831.1	Gnomon	exon	52525	52572	.	+	.	transcript_id "XR_002201186.1"; gene_biotype "misc_RNA"; gene_name "105342655"; gene_id "105342655"
NW_011934831.1	Gnomon	exon	53630	53647	.	+	.	transcript_id "XR_002201186.1"; gene_biotype "misc_RNA"; gene_name "105342655"; gene_id "105342655"
NW_011934831.1	Gnomon	exon	55902	56112	.	+	.	transcript_id "XR_002201186.1"; gene_biotype "misc_RNA"; gene_name "105342655"; gene_id "105342655"
NW_011934831.1	Gnomon	exon	56315	56462	.	+	.	transcript_id "XR_002201186.1"; gene_biotype "misc_RNA"; gene_name "105342655"; gene_id "105342655"
NW_011934831.1	Gnomon	exon	56565	56637	.	+	.	transcript_id "XR_002201186.1"; gene_biotype "misc_RNA"; gene_name "105342655"; gene_id "105342655"
NW_011934831.1	Gnomon	exon	56912	57140	.	+	.	transcript_id "XR_002201186.1"; gene_biotype "misc_RNA"; gene_name "105342655"; gene_id "105342655"
NW_011934831.1	Gnomon	exon	57428	57538	.	+	.	transcript_id "XR_002201186.1"; gene_biotype "misc_RNA"; gene_name "105342655"; gene_id "105342655"
NW_011934831.1	Gnomon	exon	57775	57849	.	+	.	transcript_id "XR_002201186.1"; gene_biotype "misc_RNA"; gene_name "105342655"; gene_id "105342655"
NW_011934831.1	Gnomon	exon	58657	58713	.	+	.	transcript_id "XR_002201186.1"; gene_biotype "misc_RNA"; gene_name "105342655"; gene_id "105342655"
NW_011934831.1	Gnomon	exon	59869	59998	.	+	.	transcript_id "XR_002201186.1"; gene_biotype "misc_RNA"; gene_name "105342655"; gene_id "105342655"
NW_011934831.1	Gnomon	exon	60431	60490	.	+	.	transcript_id "XR_002201186.1"; gene_biotype "misc_RNA"; gene_name "105342655"; gene_id "105342655"
NW_011934831.1	Gnomon	exon	62757	62940	.	+	.	transcript_id "XR_002201186.1"; gene_biotype "misc_RNA"; gene_name "105342655"; gene_id "105342655"
NW_011934831.1	Gnomon	exon	63593	63695	.	+	.	transcript_id "XR_002201186.1"; gene_biotype "misc_RNA"; gene_name "105342655"; gene_id "105342655"
NW_011937349.1	Gnomon	exon	177953	178128	.	-	.	transcript_id "XR_002198306.1"; gene_biotype "ncRNA"; gene_name "109617152"; gene_id "109617152"
NW_011937349.1	Gnomon	exon	177362	177425	.	-	.	transcript_id "XR_002198306.1"; gene_biotype "ncRNA"; gene_name "109617152"; gene_id "109617152"
NW_011937982.1	Gnomon	exon	110812	111319	.	+	.	transcript_id "XR_002198920.1"; gene_biotype "ncRNA"; gene_name "109617901"; gene_id "109617901"
NW_011937982.1	Gnomon	exon	111727	111909	.	+	.	transcript_id "XR_002198920.1"; gene_biotype "ncRNA"; gene_name "109617901"; gene_id "109617901"
NW_011936219.1	Gnomon	exon	86	356	.	+	.	transcript_id "XR_901750.2"; gene_biotype "ncRNA"; gene_name "105338105"; gene_id "105338105"
NW_011936219.1	Gnomon	exon	632	3188	.	+	.	transcript_id "XR_901750.2"; gene_biotype "ncRNA"; gene_name "105338105"; gene_id "105338105"
NW_011938075.1	Gnomon	exon	1193686	1193754	.	-	.	transcript_id "XR_899239.2"; gene_biotype "ncRNA"; gene_name "105323072"; gene_id "105323072"
NW_011938075.1	Gnomon	exon	1192387	1192475	.	-	.	transcript_id "XR_899239.2"; gene_biotype "ncRNA"; gene_name "105323072"; gene_id "105323072"
NW_011938075.1	Gnomon	exon	1191680	1191852	.	-	.	transcript_id "XR_899239.2"; gene_biotype "ncRNA"; gene_name "105323072"; gene_id "105323072"
NW_011938075.1	Gnomon	exon	1191228	1191317	.	-	.	transcript_id "XR_899239.2"; gene_biotype "ncRNA"; gene_name "105323072"; gene_id "105323072"
NW_011939679.1	Gnomon	exon	7	170	.	+	.	transcript_id "XR_899276.2"; gene_biotype "ncRNA"; gene_name "105323344"; gene_id "105323344"
NW_011939679.1	Gnomon	exon	699	895	.	+	.	transcript_id "XR_899276.2"; gene_biotype "ncRNA"; gene_name "105323344"; gene_id "105323344"
NW_011935544.1	Gnomon	exon	62309	62383	.	+	.	transcript_id "XR_900597.2"; gene_biotype "ncRNA"; gene_name "105331175"; gene_id "105331175"
NW_011935544.1	Gnomon	exon	62632	62704	.	+	.	transcript_id "XR_900597.2"; gene_biotype "ncRNA"; gene_name "105331175"; gene_id "105331175"
NW_011935544.1	Gnomon	exon	63397	63777	.	+	.	transcript_id "XR_900597.2"; gene_biotype "ncRNA"; gene_name "105331175"; gene_id "105331175"
NW_011936278.1	Gnomon	exon	214303	215203	.	+	.	transcript_id "XR_002200743.1"; gene_biotype "ncRNA"; gene_name "109620057"; gene_id "109620057"
NW_011936278.1	Gnomon	exon	222168	223140	.	+	.	transcript_id "XR_002200743.1"; gene_biotype "ncRNA"; gene_name "109620057"; gene_id "109620057"
NW_011934637.1	Gnomon	exon	294180	294258	.	-	.	transcript_id "XR_002199370.1"; gene_biotype "misc_RNA"; gene_name "105326446"; gene_id "105326446"
NW_011934637.1	Gnomon	exon	293129	293238	.	-	.	transcript_id "XR_002199370.1"; gene_biotype "misc_RNA"; gene_name "105326446"; gene_id "105326446"
NW_011934637.1	Gnomon	exon	292943	293020	.	-	.	transcript_id "XR_002199370.1"; gene_biotype "misc_RNA"; gene_name "105326446"; gene_id "105326446"
NW_011934637.1	Gnomon	exon	292714	292796	.	-	.	transcript_id "XR_002199370.1"; gene_biotype "misc_RNA"; gene_name "105326446"; gene_id "105326446"
NW_011934637.1	Gnomon	exon	291876	292290	.	-	.	transcript_id "XR_002199370.1"; gene_biotype "misc_RNA"; gene_name "105326446"; gene_id "105326446"
NW_011934637.1	Gnomon	exon	291527	291833	.	-	.	transcript_id "XR_002199370.1"; gene_biotype "misc_RNA"; gene_name "105326446"; gene_id "105326446"
NW_011937667.1	Gnomon	exon	117635	117792	.	-	.	transcript_id "XR_002198600.1"; gene_biotype "ncRNA"; gene_name "109617503"; gene_id "109617503"
NW_011937667.1	Gnomon	exon	117236	117400	.	-	.	transcript_id "XR_002198600.1"; gene_biotype "ncRNA"; gene_name "109617503"; gene_id "109617503"
NW_011937667.1	Gnomon	exon	116890	116978	.	-	.	transcript_id "XR_002198600.1"; gene_biotype "ncRNA"; gene_name "109617503"; gene_id "109617503"
NW_011937667.1	Gnomon	exon	116403	116744	.	-	.	transcript_id "XR_002198600.1"; gene_biotype "ncRNA"; gene_name "109617503"; gene_id "109617503"
NW_011934589.1	Gnomon	exon	137343	137445	.	+	.	transcript_id "XR_901623.2"; gene_biotype "ncRNA"; gene_name "105337392"; gene_id "105337392"
NW_011934589.1	Gnomon	exon	138030	138145	.	+	.	transcript_id "XR_901623.2"; gene_biotype "ncRNA"; gene_name "105337392"; gene_id "105337392"
NW_011934589.1	Gnomon	exon	138345	138737	.	+	.	transcript_id "XR_901623.2"; gene_biotype "ncRNA"; gene_name "105337392"; gene_id "105337392"
NW_011935336.1	Gnomon	exon	452351	452464	.	-	.	transcript_id "XR_002199744.1"; gene_biotype "misc_RNA"; gene_name "105329618"; gene_id "105329618"
NW_011935336.1	Gnomon	exon	451431	452044	.	-	.	transcript_id "XR_002199744.1"; gene_biotype "misc_RNA"; gene_name "105329618"; gene_id "105329618"
NW_011935336.1	Gnomon	exon	450985	451062	.	-	.	transcript_id "XR_002199744.1"; gene_biotype "misc_RNA"; gene_name "105329618"; gene_id "105329618"
NW_011935336.1	Gnomon	exon	448113	448205	.	-	.	transcript_id "XR_002199744.1"; gene_biotype "misc_RNA"; gene_name "105329618"; gene_id "105329618"
NW_011935336.1	Gnomon	exon	447665	447769	.	-	.	transcript_id "XR_002199744.1"; gene_biotype "misc_RNA"; gene_name "105329618"; gene_id "105329618"
NW_011935336.1	Gnomon	exon	445505	446059	.	-	.	transcript_id "XR_002199744.1"; gene_biotype "misc_RNA"; gene_name "105329618"; gene_id "105329618"
NW_011935336.1	Gnomon	exon	445111	445185	.	-	.	transcript_id "XR_002199744.1"; gene_biotype "misc_RNA"; gene_name "105329618"; gene_id "105329618"
NW_011935336.1	Gnomon	exon	444971	445015	.	-	.	transcript_id "XR_002199744.1"; gene_biotype "misc_RNA"; gene_name "105329618"; gene_id "105329618"
NW_011935336.1	Gnomon	exon	444291	444428	.	-	.	transcript_id "XR_002199744.1"; gene_biotype "misc_RNA"; gene_name "105329618"; gene_id "105329618"
NW_011935336.1	Gnomon	exon	443937	443969	.	-	.	transcript_id "XR_002199744.1"; gene_biotype "misc_RNA"; gene_name "105329618"; gene_id "105329618"
NW_011935336.1	Gnomon	exon	442240	442454	.	-	.	transcript_id "XR_002199744.1"; gene_biotype "misc_RNA"; gene_name "105329618"; gene_id "105329618"
NW_011935336.1	Gnomon	exon	440933	441045	.	-	.	transcript_id "XR_002199744.1"; gene_biotype "misc_RNA"; gene_name "105329618"; gene_id "105329618"
NW_011935063.1	Gnomon	exon	3779	3906	.	+	.	transcript_id "XR_899883.2"; gene_biotype "ncRNA"; gene_name "105326572"; gene_id "105326572"
NW_011935063.1	Gnomon	exon	3979	4075	.	+	.	transcript_id "XR_899883.2"; gene_biotype "ncRNA"; gene_name "105326572"; gene_id "105326572"
NW_011935063.1	Gnomon	exon	8559	8711	.	+	.	transcript_id "XR_899883.2"; gene_biotype "ncRNA"; gene_name "105326572"; gene_id "105326572"
NW_011935063.1	Gnomon	exon	11157	11403	.	+	.	transcript_id "XR_899883.2"; gene_biotype "ncRNA"; gene_name "105326572"; gene_id "105326572"
NW_011937812.1	Gnomon	exon	271647	271962	.	-	.	transcript_id "XR_898840.2"; gene_biotype "ncRNA"; gene_name "105320752"; gene_id "105320752"
NW_011937812.1	Gnomon	exon	264483	264536	.	-	.	transcript_id "XR_898840.2"; gene_biotype "ncRNA"; gene_name "105320752"; gene_id "105320752"
NW_011937812.1	Gnomon	exon	248469	248611	.	-	.	transcript_id "XR_898840.2"; gene_biotype "ncRNA"; gene_name "105320752"; gene_id "105320752"
NW_011937398.1	Gnomon	exon	8373	8599	.	-	.	transcript_id "XR_002198356.1"; gene_biotype "misc_RNA"; gene_name "105349050"; gene_id "105349050"
NW_011937398.1	Gnomon	exon	7209	7337	.	-	.	transcript_id "XR_002198356.1"; gene_biotype "misc_RNA"; gene_name "105349050"; gene_id "105349050"
NW_011937398.1	Gnomon	exon	6907	7049	.	-	.	transcript_id "XR_002198356.1"; gene_biotype "misc_RNA"; gene_name "105349050"; gene_id "105349050"
NW_011937398.1	Gnomon	exon	4598	4771	.	-	.	transcript_id "XR_002198356.1"; gene_biotype "misc_RNA"; gene_name "105349050"; gene_id "105349050"
NW_011937398.1	Gnomon	exon	4293	4456	.	-	.	transcript_id "XR_002198356.1"; gene_biotype "misc_RNA"; gene_name "105349050"; gene_id "105349050"
NW_011937398.1	Gnomon	exon	3749	3971	.	-	.	transcript_id "XR_002198356.1"; gene_biotype "misc_RNA"; gene_name "105349050"; gene_id "105349050"
NW_011937398.1	Gnomon	exon	2348	2549	.	-	.	transcript_id "XR_002198356.1"; gene_biotype "misc_RNA"; gene_name "105349050"; gene_id "105349050"
NW_011937398.1	Gnomon	exon	1418	1609	.	-	.	transcript_id "XR_002198356.1"; gene_biotype "misc_RNA"; gene_name "105349050"; gene_id "105349050"
NW_011937398.1	Gnomon	exon	1089	1269	.	-	.	transcript_id "XR_002198356.1"; gene_biotype "misc_RNA"; gene_name "105349050"; gene_id "105349050"
NW_011937398.1	Gnomon	exon	767	929	.	-	.	transcript_id "XR_002198356.1"; gene_biotype "misc_RNA"; gene_name "105349050"; gene_id "105349050"
NW_011937547.1	Gnomon	exon	185694	185917	.	-	.	transcript_id "XR_002198492.1"; gene_biotype "ncRNA"; gene_name "105318020"; gene_id "105318020"
NW_011937547.1	Gnomon	exon	185367	185555	.	-	.	transcript_id "XR_002198492.1"; gene_biotype "ncRNA"; gene_name "105318020"; gene_id "105318020"
NW_011937547.1	Gnomon	exon	184705	185175	.	-	.	transcript_id "XR_002198492.1"; gene_biotype "ncRNA"; gene_name "105318020"; gene_id "105318020"
NW_011937571.1	Gnomon	exon	235098	235230	.	-	.	transcript_id "XR_898477.2"; gene_biotype "ncRNA"; gene_name "105318354"; gene_id "105318354"
NW_011937571.1	Gnomon	exon	234829	234937	.	-	.	transcript_id "XR_898477.2"; gene_biotype "ncRNA"; gene_name "105318354"; gene_id "105318354"
NW_011937571.1	Gnomon	exon	233928	234067	.	-	.	transcript_id "XR_898477.2"; gene_biotype "ncRNA"; gene_name "105318354"; gene_id "105318354"
NW_011936417.1	Gnomon	exon	142853	143006	.	+	.	transcript_id "XR_002200881.1"; gene_biotype "misc_RNA"; gene_name "105339846"; gene_id "105339846"
NW_011936417.1	Gnomon	exon	143711	143777	.	+	.	transcript_id "XR_002200881.1"; gene_biotype "misc_RNA"; gene_name "105339846"; gene_id "105339846"
NW_011936417.1	Gnomon	exon	144262	144301	.	+	.	transcript_id "XR_002200881.1"; gene_biotype "misc_RNA"; gene_name "105339846"; gene_id "105339846"
NW_011936417.1	Gnomon	exon	144406	144544	.	+	.	transcript_id "XR_002200881.1"; gene_biotype "misc_RNA"; gene_name "105339846"; gene_id "105339846"
NW_011936417.1	Gnomon	exon	144724	144801	.	+	.	transcript_id "XR_002200881.1"; gene_biotype "misc_RNA"; gene_name "105339846"; gene_id "105339846"
NW_011936417.1	Gnomon	exon	147993	148088	.	+	.	transcript_id "XR_002200881.1"; gene_biotype "misc_RNA"; gene_name "105339846"; gene_id "105339846"
NW_011936417.1	Gnomon	exon	148554	148724	.	+	.	transcript_id "XR_002200881.1"; gene_biotype "misc_RNA"; gene_name "105339846"; gene_id "105339846"
NW_011936417.1	Gnomon	exon	149301	149542	.	+	.	transcript_id "XR_002200881.1"; gene_biotype "misc_RNA"; gene_name "105339846"; gene_id "105339846"
NW_011936417.1	Gnomon	exon	149753	150081	.	+	.	transcript_id "XR_002200881.1"; gene_biotype "misc_RNA"; gene_name "105339846"; gene_id "105339846"
NW_011936417.1	Gnomon	exon	150260	151571	.	+	.	transcript_id "XR_002200881.1"; gene_biotype "misc_RNA"; gene_name "105339846"; gene_id "105339846"
NW_011936417.1	Gnomon	exon	152144	152309	.	+	.	transcript_id "XR_002200881.1"; gene_biotype "misc_RNA"; gene_name "105339846"; gene_id "105339846"
NW_011937743.1	Gnomon	exon	8719	9179	.	+	.	transcript_id "XR_898696.2"; gene_biotype "ncRNA"; gene_name "105319844"; gene_id "105319844"
NW_011937743.1	Gnomon	exon	9257	9352	.	+	.	transcript_id "XR_898696.2"; gene_biotype "ncRNA"; gene_name "105319844"; gene_id "105319844"
NW_011937743.1	Gnomon	exon	9440	11161	.	+	.	transcript_id "XR_898696.2"; gene_biotype "ncRNA"; gene_name "105319844"; gene_id "105319844"
NW_011941720.1	Gnomon	exon	136	323	.	+	.	transcript_id "XR_899501.2"; gene_biotype "ncRNA"; gene_name "105324160"; gene_id "105324160"
NW_011941720.1	Gnomon	exon	505	615	.	+	.	transcript_id "XR_899501.2"; gene_biotype "ncRNA"; gene_name "105324160"; gene_id "105324160"
NW_011941720.1	Gnomon	exon	1157	1208	.	+	.	transcript_id "XR_899501.2"; gene_biotype "ncRNA"; gene_name "105324160"; gene_id "105324160"
NW_011934669.1	Gnomon	exon	107329	107803	.	+	.	transcript_id "XR_002199682.1"; gene_biotype "ncRNA"; gene_name "109618845"; gene_id "109618845"
NW_011934669.1	Gnomon	exon	107873	108007	.	+	.	transcript_id "XR_002199682.1"; gene_biotype "ncRNA"; gene_name "109618845"; gene_id "109618845"
NW_011937112.1	Gnomon	exon	77605	77721	.	+	.	transcript_id "XR_002201584.1"; gene_biotype "ncRNA"; gene_name "105346139"; gene_id "105346139"
NW_011937112.1	Gnomon	exon	77983	78166	.	+	.	transcript_id "XR_002201584.1"; gene_biotype "ncRNA"; gene_name "105346139"; gene_id "105346139"
NW_011937112.1	Gnomon	exon	78319	78931	.	+	.	transcript_id "XR_002201584.1"; gene_biotype "ncRNA"; gene_name "105346139"; gene_id "105346139"
NW_011936923.1	Gnomon	exon	135413	135550	.	-	.	transcript_id "XR_902880.2"; gene_biotype "ncRNA"; gene_name "105344458"; gene_id "105344458"
NW_011936923.1	Gnomon	exon	134079	134136	.	-	.	transcript_id "XR_902880.2"; gene_biotype "ncRNA"; gene_name "105344458"; gene_id "105344458"
NW_011936923.1	Gnomon	exon	133458	133789	.	-	.	transcript_id "XR_902880.2"; gene_biotype "ncRNA"; gene_name "105344458"; gene_id "105344458"
NW_011936091.1	Gnomon	exon	110042	110152	.	-	.	transcript_id "XR_901526.2"; gene_biotype "ncRNA"; gene_name "105336831"; gene_id "105336831"
NW_011936091.1	Gnomon	exon	109089	109195	.	-	.	transcript_id "XR_901526.2"; gene_biotype "ncRNA"; gene_name "105336831"; gene_id "105336831"
NW_011936091.1	Gnomon	exon	108706	108786	.	-	.	transcript_id "XR_901526.2"; gene_biotype "ncRNA"; gene_name "105336831"; gene_id "105336831"
NW_011934828.1	Gnomon	exon	130804	131519	.	-	.	transcript_id "XR_002201139.1"; gene_biotype "ncRNA"; gene_name "109620446"; gene_id "109620446"
NW_011934828.1	Gnomon	exon	130207	130416	.	-	.	transcript_id "XR_002201139.1"; gene_biotype "ncRNA"; gene_name "109620446"; gene_id "109620446"
NW_011937808.1	Gnomon	exon	850338	850487	.	-	.	transcript_id "XR_002198747.1"; gene_biotype "ncRNA"; gene_name "109617682"; gene_id "109617682"
NW_011937808.1	Gnomon	exon	850103	850151	.	-	.	transcript_id "XR_002198747.1"; gene_biotype "ncRNA"; gene_name "109617682"; gene_id "109617682"
NW_011937808.1	Gnomon	exon	844678	844720	.	-	.	transcript_id "XR_002198747.1"; gene_biotype "ncRNA"; gene_name "109617682"; gene_id "109617682"
NW_011942136.1	Gnomon	exon	29969	30068	.	-	.	transcript_id "XR_899721.2"; gene_biotype "ncRNA"; gene_name "105325508"; gene_id "105325508"
NW_011942136.1	Gnomon	exon	27848	27947	.	-	.	transcript_id "XR_899721.2"; gene_biotype "ncRNA"; gene_name "105325508"; gene_id "105325508"
NW_011942136.1	Gnomon	exon	27513	27643	.	-	.	transcript_id "XR_899721.2"; gene_biotype "ncRNA"; gene_name "105325508"; gene_id "105325508"
NW_011942136.1	Gnomon	exon	27177	27310	.	-	.	transcript_id "XR_899721.2"; gene_biotype "ncRNA"; gene_name "105325508"; gene_id "105325508"
NW_011936400.1	Gnomon	exon	51451	51628	.	-	.	transcript_id "XR_902050.2"; gene_biotype "ncRNA"; gene_name "105339742"; gene_id "105339742"
NW_011936400.1	Gnomon	exon	49029	49099	.	-	.	transcript_id "XR_902050.2"; gene_biotype "ncRNA"; gene_name "105339742"; gene_id "105339742"
NW_011936400.1	Gnomon	exon	45827	46265	.	-	.	transcript_id "XR_902050.2"; gene_biotype "ncRNA"; gene_name "105339742"; gene_id "105339742"
NW_011936116.1	Gnomon	exon	201240	201996	.	-	.	transcript_id "XR_002200562.1"; gene_biotype "ncRNA"; gene_name "105337210"; gene_id "105337210"
NW_011936116.1	Gnomon	exon	200349	201016	.	-	.	transcript_id "XR_002200562.1"; gene_biotype "ncRNA"; gene_name "105337210"; gene_id "105337210"
NW_011935494.1	Gnomon	exon	72124	72492	.	-	.	transcript_id "XR_002199878.1"; gene_biotype "misc_RNA"; gene_name "105330753"; gene_id "105330753"
NW_011935494.1	Gnomon	exon	71903	71974	.	-	.	transcript_id "XR_002199878.1"; gene_biotype "misc_RNA"; gene_name "105330753"; gene_id "105330753"
NW_011935494.1	Gnomon	exon	71686	71733	.	-	.	transcript_id "XR_002199878.1"; gene_biotype "misc_RNA"; gene_name "105330753"; gene_id "105330753"
NW_011935494.1	Gnomon	exon	70801	70855	.	-	.	transcript_id "XR_002199878.1"; gene_biotype "misc_RNA"; gene_name "105330753"; gene_id "105330753"
NW_011935494.1	Gnomon	exon	70189	70659	.	-	.	transcript_id "XR_002199878.1"; gene_biotype "misc_RNA"; gene_name "105330753"; gene_id "105330753"
NW_011937087.1	Gnomon	exon	211146	211670	.	-	.	transcript_id "XR_002201574.1"; gene_biotype "ncRNA"; gene_name "109620963"; gene_id "109620963"
NW_011937087.1	Gnomon	exon	209476	210456	.	-	.	transcript_id "XR_002201574.1"; gene_biotype "ncRNA"; gene_name "109620963"; gene_id "109620963"
NW_011935134.1	Gnomon	exon	80924	81141	.	-	.	transcript_id "XR_899976.2"; gene_biotype "misc_RNA"; gene_name "105327068"; gene_id "105327068"
NW_011935134.1	Gnomon	exon	80540	80698	.	-	.	transcript_id "XR_899976.2"; gene_biotype "misc_RNA"; gene_name "105327068"; gene_id "105327068"
NW_011935134.1	Gnomon	exon	79168	79430	.	-	.	transcript_id "XR_899976.2"; gene_biotype "misc_RNA"; gene_name "105327068"; gene_id "105327068"
NW_011935134.1	Gnomon	exon	74148	76343	.	-	.	transcript_id "XR_899976.2"; gene_biotype "misc_RNA"; gene_name "105327068"; gene_id "105327068"
NW_011937739.1	Gnomon	exon	102985	103149	.	+	.	transcript_id "XR_002198662.1"; gene_biotype "ncRNA"; gene_name "105319786"; gene_id "105319786"
NW_011937739.1	Gnomon	exon	106423	107323	.	+	.	transcript_id "XR_002198662.1"; gene_biotype "ncRNA"; gene_name "105319786"; gene_id "105319786"
NW_011937739.1	Gnomon	exon	107413	107582	.	+	.	transcript_id "XR_002198662.1"; gene_biotype "ncRNA"; gene_name "105319786"; gene_id "105319786"
NW_011937739.1	Gnomon	exon	107699	107908	.	+	.	transcript_id "XR_002198662.1"; gene_biotype "ncRNA"; gene_name "105319786"; gene_id "105319786"
NW_011937739.1	Gnomon	exon	108056	108866	.	+	.	transcript_id "XR_002198662.1"; gene_biotype "ncRNA"; gene_name "105319786"; gene_id "105319786"
NW_011937739.1	Gnomon	exon	109010	109107	.	+	.	transcript_id "XR_002198662.1"; gene_biotype "ncRNA"; gene_name "105319786"; gene_id "105319786"
NW_011937739.1	Gnomon	exon	110139	110850	.	+	.	transcript_id "XR_002198662.1"; gene_biotype "ncRNA"; gene_name "105319786"; gene_id "105319786"
NW_011938069.1	Gnomon	exon	362035	362054	.	-	.	transcript_id "XR_002198997.1"; gene_biotype "ncRNA"; gene_name "109617983"; gene_id "109617983"
NW_011938069.1	Gnomon	exon	361822	361924	.	-	.	transcript_id "XR_002198997.1"; gene_biotype "ncRNA"; gene_name "109617983"; gene_id "109617983"
NW_011938069.1	Gnomon	exon	360907	361677	.	-	.	transcript_id "XR_002198997.1"; gene_biotype "ncRNA"; gene_name "109617983"; gene_id "109617983"
NW_011935627.1	Gnomon	exon	496064	496456	.	+	.	transcript_id "XR_900714.2"; gene_biotype "ncRNA"; gene_name "105332035"; gene_id "105332035"
NW_011935627.1	Gnomon	exon	497481	497600	.	+	.	transcript_id "XR_900714.2"; gene_biotype "ncRNA"; gene_name "105332035"; gene_id "105332035"
NW_011934931.1	Gnomon	exon	252697	252771	.	-	.	transcript_id "XR_898635.2"; gene_biotype "ncRNA"; gene_name "105319374"; gene_id "105319374"
NW_011934931.1	Gnomon	exon	252512	252603	.	-	.	transcript_id "XR_898635.2"; gene_biotype "ncRNA"; gene_name "105319374"; gene_id "105319374"
NW_011934931.1	Gnomon	exon	250998	251327	.	-	.	transcript_id "XR_898635.2"; gene_biotype "ncRNA"; gene_name "105319374"; gene_id "105319374"
NW_011941434.1	Gnomon	exon	4101	5076	.	+	.	transcript_id "XR_899460.2"; gene_biotype "ncRNA"; gene_name "105324001"; gene_id "105324001"
NW_011941434.1	Gnomon	exon	5300	5702	.	+	.	transcript_id "XR_899460.2"; gene_biotype "ncRNA"; gene_name "105324001"; gene_id "105324001"
NW_011941434.1	Gnomon	exon	6254	6395	.	+	.	transcript_id "XR_899460.2"; gene_biotype "ncRNA"; gene_name "105324001"; gene_id "105324001"
NW_011942143.1	Gnomon	exon	43099	43369	.	+	.	transcript_id "XR_002199332.1"; gene_biotype "ncRNA"; gene_name "109618445"; gene_id "109618445"
NW_011942143.1	Gnomon	exon	43711	44167	.	+	.	transcript_id "XR_002199332.1"; gene_biotype "ncRNA"; gene_name "109618445"; gene_id "109618445"
NW_011937537.1	Gnomon	exon	36614	36819	.	+	.	transcript_id "XR_898409.2"; gene_biotype "ncRNA"; gene_name "105317947"; gene_id "105317947"
NW_011937537.1	Gnomon	exon	36928	37072	.	+	.	transcript_id "XR_898409.2"; gene_biotype "ncRNA"; gene_name "105317947"; gene_id "105317947"
NW_011937537.1	Gnomon	exon	37216	40507	.	+	.	transcript_id "XR_898409.2"; gene_biotype "ncRNA"; gene_name "105317947"; gene_id "105317947"
NW_011937537.1	Gnomon	exon	47401	47546	.	+	.	transcript_id "XR_898409.2"; gene_biotype "ncRNA"; gene_name "105317947"; gene_id "105317947"
NW_011937537.1	Gnomon	exon	47833	48566	.	+	.	transcript_id "XR_898409.2"; gene_biotype "ncRNA"; gene_name "105317947"; gene_id "105317947"
NW_011935467.1	Gnomon	exon	21043	21400	.	-	.	transcript_id "XR_900507.2"; gene_biotype "ncRNA"; gene_name "105330525"; gene_id "105330525"
NW_011935467.1	Gnomon	exon	19300	19461	.	-	.	transcript_id "XR_900507.2"; gene_biotype "ncRNA"; gene_name "105330525"; gene_id "105330525"
NW_011935467.1	Gnomon	exon	18067	18152	.	-	.	transcript_id "XR_900507.2"; gene_biotype "ncRNA"; gene_name "105330525"; gene_id "105330525"
NW_011935467.1	Gnomon	exon	17839	17934	.	-	.	transcript_id "XR_900507.2"; gene_biotype "ncRNA"; gene_name "105330525"; gene_id "105330525"
NW_011935467.1	Gnomon	exon	16468	17096	.	-	.	transcript_id "XR_900507.2"; gene_biotype "ncRNA"; gene_name "105330525"; gene_id "105330525"
NW_011935659.1	Gnomon	exon	15472	15554	.	-	.	transcript_id "XR_900818.2"; gene_biotype "ncRNA"; gene_name "105332642"; gene_id "105332642"
NW_011935659.1	Gnomon	exon	15157	15270	.	-	.	transcript_id "XR_900818.2"; gene_biotype "ncRNA"; gene_name "105332642"; gene_id "105332642"
NW_011935659.1	Gnomon	exon	14837	14968	.	-	.	transcript_id "XR_900818.2"; gene_biotype "ncRNA"; gene_name "105332642"; gene_id "105332642"
NW_011935659.1	Gnomon	exon	14683	14713	.	-	.	transcript_id "XR_900818.2"; gene_biotype "ncRNA"; gene_name "105332642"; gene_id "105332642"
NW_011937756.1	Gnomon	exon	609414	609513	.	-	.	transcript_id "XR_002198688.1"; gene_biotype "ncRNA"; gene_name "109617599"; gene_id "109617599"
NW_011937756.1	Gnomon	exon	599813	600422	.	-	.	transcript_id "XR_002198688.1"; gene_biotype "ncRNA"; gene_name "109617599"; gene_id "109617599"
NW_011937756.1	Gnomon	exon	599383	599483	.	-	.	transcript_id "XR_002198688.1"; gene_biotype "ncRNA"; gene_name "109617599"; gene_id "109617599"
NW_011935149.1	Gnomon	exon	72295	72324	.	+	.	transcript_id "XR_002199489.1"; gene_biotype "ncRNA"; gene_name "109618624"; gene_id "109618624"
NW_011935149.1	Gnomon	exon	72699	73318	.	+	.	transcript_id "XR_002199489.1"; gene_biotype "ncRNA"; gene_name "109618624"; gene_id "109618624"
NW_011936593.1	Gnomon	exon	5073	5202	.	+	.	transcript_id "XR_002201078.1"; gene_biotype "ncRNA"; gene_name "109620390"; gene_id "109620390"
NW_011936593.1	Gnomon	exon	5459	5586	.	+	.	transcript_id "XR_002201078.1"; gene_biotype "ncRNA"; gene_name "109620390"; gene_id "109620390"
NW_011936530.1	Gnomon	exon	495692	496185	.	-	.	transcript_id "XR_902272.2"; gene_biotype "ncRNA"; gene_name "105340951"; gene_id "105340951"
NW_011936530.1	Gnomon	exon	493646	493918	.	-	.	transcript_id "XR_902272.2"; gene_biotype "ncRNA"; gene_name "105340951"; gene_id "105340951"
NW_011936530.1	Gnomon	exon	490334	491152	.	-	.	transcript_id "XR_902272.2"; gene_biotype "ncRNA"; gene_name "105340951"; gene_id "105340951"
NW_011936914.1	Gnomon	exon	96233	97447	.	-	.	transcript_id "XR_902844.2"; gene_biotype "ncRNA"; gene_name "105344259"; gene_id "105344259"
NW_011936914.1	Gnomon	exon	95587	95729	.	-	.	transcript_id "XR_902844.2"; gene_biotype "ncRNA"; gene_name "105344259"; gene_id "105344259"
NW_011936914.1	Gnomon	exon	95051	95209	.	-	.	transcript_id "XR_902844.2"; gene_biotype "ncRNA"; gene_name "105344259"; gene_id "105344259"
NW_011936914.1	Gnomon	exon	94717	94943	.	-	.	transcript_id "XR_902844.2"; gene_biotype "ncRNA"; gene_name "105344259"; gene_id "105344259"
NW_011936364.1	Gnomon	exon	88637	88824	.	+	.	transcript_id "XR_002200780.1"; gene_biotype "misc_RNA"; gene_name "105339286"; gene_id "105339286"
NW_011936364.1	Gnomon	exon	88956	88975	.	+	.	transcript_id "XR_002200780.1"; gene_biotype "misc_RNA"; gene_name "105339286"; gene_id "105339286"
NW_011936364.1	Gnomon	exon	89102	89195	.	+	.	transcript_id "XR_002200780.1"; gene_biotype "misc_RNA"; gene_name "105339286"; gene_id "105339286"
NW_011936364.1	Gnomon	exon	89352	89425	.	+	.	transcript_id "XR_002200780.1"; gene_biotype "misc_RNA"; gene_name "105339286"; gene_id "105339286"
NW_011936364.1	Gnomon	exon	89810	89956	.	+	.	transcript_id "XR_002200780.1"; gene_biotype "misc_RNA"; gene_name "105339286"; gene_id "105339286"
NW_011936364.1	Gnomon	exon	90102	90255	.	+	.	transcript_id "XR_002200780.1"; gene_biotype "misc_RNA"; gene_name "105339286"; gene_id "105339286"
NW_011936364.1	Gnomon	exon	90519	90580	.	+	.	transcript_id "XR_002200780.1"; gene_biotype "misc_RNA"; gene_name "105339286"; gene_id "105339286"
NW_011936364.1	Gnomon	exon	91079	91176	.	+	.	transcript_id "XR_002200780.1"; gene_biotype "misc_RNA"; gene_name "105339286"; gene_id "105339286"
NW_011936364.1	Gnomon	exon	92730	92871	.	+	.	transcript_id "XR_002200780.1"; gene_biotype "misc_RNA"; gene_name "105339286"; gene_id "105339286"
NW_011936364.1	Gnomon	exon	93457	93588	.	+	.	transcript_id "XR_002200780.1"; gene_biotype "misc_RNA"; gene_name "105339286"; gene_id "105339286"
NW_011936364.1	Gnomon	exon	93867	93939	.	+	.	transcript_id "XR_002200780.1"; gene_biotype "misc_RNA"; gene_name "105339286"; gene_id "105339286"
NW_011936364.1	Gnomon	exon	94244	94400	.	+	.	transcript_id "XR_002200780.1"; gene_biotype "misc_RNA"; gene_name "105339286"; gene_id "105339286"
NW_011936364.1	Gnomon	exon	94844	94995	.	+	.	transcript_id "XR_002200780.1"; gene_biotype "misc_RNA"; gene_name "105339286"; gene_id "105339286"
NW_011936364.1	Gnomon	exon	96083	96203	.	+	.	transcript_id "XR_002200780.1"; gene_biotype "misc_RNA"; gene_name "105339286"; gene_id "105339286"
NW_011936364.1	Gnomon	exon	96544	97207	.	+	.	transcript_id "XR_002200780.1"; gene_biotype "misc_RNA"; gene_name "105339286"; gene_id "105339286"
NW_011937275.1	Gnomon	exon	517237	517503	.	-	.	transcript_id "XR_002201722.1"; gene_biotype "ncRNA"; gene_name "105347853"; gene_id "105347853"
NW_011937275.1	Gnomon	exon	514591	514848	.	-	.	transcript_id "XR_002201722.1"; gene_biotype "ncRNA"; gene_name "105347853"; gene_id "105347853"
NW_011937275.1	Gnomon	exon	514362	514500	.	-	.	transcript_id "XR_002201722.1"; gene_biotype "ncRNA"; gene_name "105347853"; gene_id "105347853"
NW_011937275.1	Gnomon	exon	514079	514244	.	-	.	transcript_id "XR_002201722.1"; gene_biotype "ncRNA"; gene_name "105347853"; gene_id "105347853"
NW_011937275.1	Gnomon	exon	513632	513658	.	-	.	transcript_id "XR_002201722.1"; gene_biotype "ncRNA"; gene_name "105347853"; gene_id "105347853"
NW_011937275.1	Gnomon	exon	511692	512654	.	-	.	transcript_id "XR_002201722.1"; gene_biotype "ncRNA"; gene_name "105347853"; gene_id "105347853"
NW_011938009.1	Gnomon	exon	620077	620302	.	+	.	transcript_id "XR_899145.2"; gene_biotype "ncRNA"; gene_name "105322575"; gene_id "105322575"
NW_011938009.1	Gnomon	exon	624649	624719	.	+	.	transcript_id "XR_899145.2"; gene_biotype "ncRNA"; gene_name "105322575"; gene_id "105322575"
NW_011938009.1	Gnomon	exon	624827	624934	.	+	.	transcript_id "XR_899145.2"; gene_biotype "ncRNA"; gene_name "105322575"; gene_id "105322575"
NW_011936775.1	Gnomon	exon	57762	58014	.	+	.	transcript_id "XR_902666.2"; gene_biotype "misc_RNA"; gene_name "105343207"; gene_id "105343207"
NW_011936775.1	Gnomon	exon	59082	59137	.	+	.	transcript_id "XR_902666.2"; gene_biotype "misc_RNA"; gene_name "105343207"; gene_id "105343207"
NW_011936775.1	Gnomon	exon	59290	59402	.	+	.	transcript_id "XR_902666.2"; gene_biotype "misc_RNA"; gene_name "105343207"; gene_id "105343207"
NW_011936775.1	Gnomon	exon	59781	59941	.	+	.	transcript_id "XR_902666.2"; gene_biotype "misc_RNA"; gene_name "105343207"; gene_id "105343207"
NW_011936775.1	Gnomon	exon	60670	60847	.	+	.	transcript_id "XR_902666.2"; gene_biotype "misc_RNA"; gene_name "105343207"; gene_id "105343207"
NW_011936775.1	Gnomon	exon	61523	61663	.	+	.	transcript_id "XR_902666.2"; gene_biotype "misc_RNA"; gene_name "105343207"; gene_id "105343207"
NW_011936775.1	Gnomon	exon	62349	62393	.	+	.	transcript_id "XR_902666.2"; gene_biotype "misc_RNA"; gene_name "105343207"; gene_id "105343207"
NW_011936775.1	Gnomon	exon	63690	63713	.	+	.	transcript_id "XR_902666.2"; gene_biotype "misc_RNA"; gene_name "105343207"; gene_id "105343207"
NW_011936775.1	Gnomon	exon	65187	65607	.	+	.	transcript_id "XR_902666.2"; gene_biotype "misc_RNA"; gene_name "105343207"; gene_id "105343207"
NW_011936775.1	Gnomon	exon	65668	66934	.	+	.	transcript_id "XR_902666.2"; gene_biotype "misc_RNA"; gene_name "105343207"; gene_id "105343207"
NW_011935886.1	Gnomon	exon	315326	315592	.	-	.	transcript_id "XR_901178.2"; gene_biotype "ncRNA"; gene_name "105334718"; gene_id "105334718"
NW_011935886.1	Gnomon	exon	314975	315111	.	-	.	transcript_id "XR_901178.2"; gene_biotype "ncRNA"; gene_name "105334718"; gene_id "105334718"
NW_011935886.1	Gnomon	exon	314437	314650	.	-	.	transcript_id "XR_901178.2"; gene_biotype "ncRNA"; gene_name "105334718"; gene_id "105334718"
NW_011935886.1	Gnomon	exon	314173	314315	.	-	.	transcript_id "XR_901178.2"; gene_biotype "ncRNA"; gene_name "105334718"; gene_id "105334718"
NW_011940306.1	Gnomon	exon	1816	1949	.	-	.	transcript_id "XR_899318.2"; gene_biotype "ncRNA"; gene_name "105323489"; gene_id "105323489"
NW_011940306.1	Gnomon	exon	1506	1616	.	-	.	transcript_id "XR_899318.2"; gene_biotype "ncRNA"; gene_name "105323489"; gene_id "105323489"
NW_011940306.1	Gnomon	exon	1309	1418	.	-	.	transcript_id "XR_899318.2"; gene_biotype "ncRNA"; gene_name "105323489"; gene_id "105323489"
NW_011935509.1	Gnomon	exon	53156	53482	.	-	.	transcript_id "XR_002199883.1"; gene_biotype "ncRNA"; gene_name "109619068"; gene_id "109619068"
NW_011935509.1	Gnomon	exon	50658	50855	.	-	.	transcript_id "XR_002199883.1"; gene_biotype "ncRNA"; gene_name "109619068"; gene_id "109619068"
NW_011935509.1	Gnomon	exon	49889	50459	.	-	.	transcript_id "XR_002199883.1"; gene_biotype "ncRNA"; gene_name "109619068"; gene_id "109619068"
NW_011935509.1	Gnomon	exon	49196	49452	.	-	.	transcript_id "XR_002199883.1"; gene_biotype "ncRNA"; gene_name "109619068"; gene_id "109619068"
NW_011935509.1	Gnomon	exon	48723	48927	.	-	.	transcript_id "XR_002199883.1"; gene_biotype "ncRNA"; gene_name "109619068"; gene_id "109619068"
NW_011935509.1	Gnomon	exon	46360	48348	.	-	.	transcript_id "XR_002199883.1"; gene_biotype "ncRNA"; gene_name "109619068"; gene_id "109619068"
NW_011937449.1	Gnomon	exon	252863	253037	.	+	.	transcript_id "XR_898223.2"; gene_biotype "ncRNA"; gene_name "105317062"; gene_id "105317062"
NW_011937449.1	Gnomon	exon	253142	253769	.	+	.	transcript_id "XR_898223.2"; gene_biotype "ncRNA"; gene_name "105317062"; gene_id "105317062"
NW_011937120.1	Gnomon	exon	200904	201092	.	-	.	transcript_id "XR_903187.2"; gene_biotype "ncRNA"; gene_name "105346269"; gene_id "105346269"
NW_011937120.1	Gnomon	exon	200492	200820	.	-	.	transcript_id "XR_903187.2"; gene_biotype "ncRNA"; gene_name "105346269"; gene_id "105346269"
NW_011942112.1	Gnomon	exon	214036	214226	.	+	.	transcript_id "XR_899613.2"; gene_biotype "ncRNA"; gene_name "105324685"; gene_id "105324685"
NW_011942112.1	Gnomon	exon	215503	215572	.	+	.	transcript_id "XR_899613.2"; gene_biotype "ncRNA"; gene_name "105324685"; gene_id "105324685"
NW_011942112.1	Gnomon	exon	215689	215954	.	+	.	transcript_id "XR_899613.2"; gene_biotype "ncRNA"; gene_name "105324685"; gene_id "105324685"
NW_011937414.1	Gnomon	exon	1581	1718	.	+	.	transcript_id "XR_903714.2"; gene_biotype "ncRNA"; gene_name "105349114"; gene_id "105349114"
NW_011937414.1	Gnomon	exon	1954	2033	.	+	.	transcript_id "XR_903714.2"; gene_biotype "ncRNA"; gene_name "105349114"; gene_id "105349114"
NW_011937414.1	Gnomon	exon	2516	2705	.	+	.	transcript_id "XR_903714.2"; gene_biotype "ncRNA"; gene_name "105349114"; gene_id "105349114"
NW_011935158.1	Gnomon	exon	915046	915711	.	-	.	transcript_id "XR_002199506.1"; gene_biotype "ncRNA"; gene_name "105327276"; gene_id "105327276"
NW_011935158.1	Gnomon	exon	914403	914466	.	-	.	transcript_id "XR_002199506.1"; gene_biotype "ncRNA"; gene_name "105327276"; gene_id "105327276"
NW_011935158.1	Gnomon	exon	913829	914161	.	-	.	transcript_id "XR_002199506.1"; gene_biotype "ncRNA"; gene_name "105327276"; gene_id "105327276"
NW_011936242.1	Gnomon	exon	232888	233071	.	-	.	transcript_id "XR_002200693.1"; gene_biotype "ncRNA"; gene_name "105338372"; gene_id "105338372"
NW_011936242.1	Gnomon	exon	232662	232772	.	-	.	transcript_id "XR_002200693.1"; gene_biotype "ncRNA"; gene_name "105338372"; gene_id "105338372"
NW_011936242.1	Gnomon	exon	231675	231737	.	-	.	transcript_id "XR_002200693.1"; gene_biotype "ncRNA"; gene_name "105338372"; gene_id "105338372"
NW_011936847.1	Gnomon	exon	5217	5414	.	-	.	transcript_id "XR_902776.2"; gene_biotype "ncRNA"; gene_name "105343846"; gene_id "105343846"
NW_011936847.1	Gnomon	exon	1920	3831	.	-	.	transcript_id "XR_902776.2"; gene_biotype "ncRNA"; gene_name "105343846"; gene_id "105343846"
NW_011934767.1	Gnomon	exon	11928	12053	.	-	.	transcript_id "XR_901365.2"; gene_biotype "ncRNA"; gene_name "105335886"; gene_id "105335886"
NW_011934767.1	Gnomon	exon	11691	11796	.	-	.	transcript_id "XR_901365.2"; gene_biotype "ncRNA"; gene_name "105335886"; gene_id "105335886"
NW_011934767.1	Gnomon	exon	11470	11565	.	-	.	transcript_id "XR_901365.2"; gene_biotype "ncRNA"; gene_name "105335886"; gene_id "105335886"
NW_011934767.1	Gnomon	exon	10330	10504	.	-	.	transcript_id "XR_901365.2"; gene_biotype "ncRNA"; gene_name "105335886"; gene_id "105335886"
NW_011937913.1	Gnomon	exon	915631	915739	.	-	.	transcript_id "XR_002198840.1"; gene_biotype "misc_RNA"; gene_name "105321567"; gene_id "105321567"
NW_011937913.1	Gnomon	exon	915152	915234	.	-	.	transcript_id "XR_002198840.1"; gene_biotype "misc_RNA"; gene_name "105321567"; gene_id "105321567"
NW_011937913.1	Gnomon	exon	914686	914835	.	-	.	transcript_id "XR_002198840.1"; gene_biotype "misc_RNA"; gene_name "105321567"; gene_id "105321567"
NW_011937913.1	Gnomon	exon	914381	914452	.	-	.	transcript_id "XR_002198840.1"; gene_biotype "misc_RNA"; gene_name "105321567"; gene_id "105321567"
NW_011937913.1	Gnomon	exon	914031	914194	.	-	.	transcript_id "XR_002198840.1"; gene_biotype "misc_RNA"; gene_name "105321567"; gene_id "105321567"
NW_011937913.1	Gnomon	exon	913531	913640	.	-	.	transcript_id "XR_002198840.1"; gene_biotype "misc_RNA"; gene_name "105321567"; gene_id "105321567"
NW_011937913.1	Gnomon	exon	913329	913402	.	-	.	transcript_id "XR_002198840.1"; gene_biotype "misc_RNA"; gene_name "105321567"; gene_id "105321567"
NW_011937913.1	Gnomon	exon	912891	913053	.	-	.	transcript_id "XR_002198840.1"; gene_biotype "misc_RNA"; gene_name "105321567"; gene_id "105321567"
NW_011937913.1	Gnomon	exon	912416	912529	.	-	.	transcript_id "XR_002198840.1"; gene_biotype "misc_RNA"; gene_name "105321567"; gene_id "105321567"
NW_011937913.1	Gnomon	exon	912004	912073	.	-	.	transcript_id "XR_002198840.1"; gene_biotype "misc_RNA"; gene_name "105321567"; gene_id "105321567"
NW_011937913.1	Gnomon	exon	911524	911671	.	-	.	transcript_id "XR_002198840.1"; gene_biotype "misc_RNA"; gene_name "105321567"; gene_id "105321567"
NW_011937913.1	Gnomon	exon	911115	911242	.	-	.	transcript_id "XR_002198840.1"; gene_biotype "misc_RNA"; gene_name "105321567"; gene_id "105321567"
NW_011937913.1	Gnomon	exon	910525	910798	.	-	.	transcript_id "XR_002198840.1"; gene_biotype "misc_RNA"; gene_name "105321567"; gene_id "105321567"
NW_011937913.1	Gnomon	exon	910029	910205	.	-	.	transcript_id "XR_002198840.1"; gene_biotype "misc_RNA"; gene_name "105321567"; gene_id "105321567"
NW_011937913.1	Gnomon	exon	909481	909553	.	-	.	transcript_id "XR_002198840.1"; gene_biotype "misc_RNA"; gene_name "105321567"; gene_id "105321567"
NW_011937913.1	Gnomon	exon	907281	907694	.	-	.	transcript_id "XR_002198840.1"; gene_biotype "misc_RNA"; gene_name "105321567"; gene_id "105321567"
NW_011937873.1	Gnomon	exon	91320	91457	.	+	.	transcript_id "XR_898916.2"; gene_biotype "ncRNA"; gene_name "105321296"; gene_id "105321296"
NW_011937873.1	Gnomon	exon	91769	91891	.	+	.	transcript_id "XR_898916.2"; gene_biotype "ncRNA"; gene_name "105321296"; gene_id "105321296"
NW_011937873.1	Gnomon	exon	94191	94423	.	+	.	transcript_id "XR_898916.2"; gene_biotype "ncRNA"; gene_name "105321296"; gene_id "105321296"
NW_011935145.1	Gnomon	exon	443470	443537	.	-	.	transcript_id "XR_002199487.1"; gene_biotype "misc_RNA"; gene_name "105327110"; gene_id "105327110"
NW_011935145.1	Gnomon	exon	443270	443357	.	-	.	transcript_id "XR_002199487.1"; gene_biotype "misc_RNA"; gene_name "105327110"; gene_id "105327110"
NW_011935145.1	Gnomon	exon	442443	442481	.	-	.	transcript_id "XR_002199487.1"; gene_biotype "misc_RNA"; gene_name "105327110"; gene_id "105327110"
NW_011935145.1	Gnomon	exon	439971	440037	.	-	.	transcript_id "XR_002199487.1"; gene_biotype "misc_RNA"; gene_name "105327110"; gene_id "105327110"
NW_011935145.1	Gnomon	exon	439661	439687	.	-	.	transcript_id "XR_002199487.1"; gene_biotype "misc_RNA"; gene_name "105327110"; gene_id "105327110"
NW_011935145.1	Gnomon	exon	439283	439378	.	-	.	transcript_id "XR_002199487.1"; gene_biotype "misc_RNA"; gene_name "105327110"; gene_id "105327110"
NW_011935145.1	Gnomon	exon	437301	437362	.	-	.	transcript_id "XR_002199487.1"; gene_biotype "misc_RNA"; gene_name "105327110"; gene_id "105327110"
NW_011936942.1	Gnomon	exon	129031	129301	.	+	.	transcript_id "XR_902905.2"; gene_biotype "ncRNA"; gene_name "105344623"; gene_id "105344623"
NW_011936942.1	Gnomon	exon	132702	132752	.	+	.	transcript_id "XR_902905.2"; gene_biotype "ncRNA"; gene_name "105344623"; gene_id "105344623"
NW_011936942.1	Gnomon	exon	133938	134053	.	+	.	transcript_id "XR_902905.2"; gene_biotype "ncRNA"; gene_name "105344623"; gene_id "105344623"
NW_011936942.1	Gnomon	exon	136204	136362	.	+	.	transcript_id "XR_902905.2"; gene_biotype "ncRNA"; gene_name "105344623"; gene_id "105344623"
NW_011936942.1	Gnomon	exon	138106	139454	.	+	.	transcript_id "XR_902905.2"; gene_biotype "ncRNA"; gene_name "105344623"; gene_id "105344623"
NW_011935929.1	Gnomon	exon	53274	53438	.	+	.	transcript_id "XR_002200371.1"; gene_biotype "ncRNA"; gene_name "109619640"; gene_id "109619640"
NW_011935929.1	Gnomon	exon	53698	54111	.	+	.	transcript_id "XR_002200371.1"; gene_biotype "ncRNA"; gene_name "109619640"; gene_id "109619640"
NW_011935972.1	Gnomon	exon	319118	319973	.	+	.	transcript_id "XR_002200415.1"; gene_biotype "ncRNA"; gene_name "105335765"; gene_id "105335765"
NW_011935972.1	Gnomon	exon	320930	321165	.	+	.	transcript_id "XR_002200415.1"; gene_biotype "ncRNA"; gene_name "105335765"; gene_id "105335765"
NW_011935972.1	Gnomon	exon	321593	321743	.	+	.	transcript_id "XR_002200415.1"; gene_biotype "ncRNA"; gene_name "105335765"; gene_id "105335765"
NW_011935972.1	Gnomon	exon	324538	325158	.	+	.	transcript_id "XR_002200415.1"; gene_biotype "ncRNA"; gene_name "105335765"; gene_id "105335765"
NW_011937351.1	Gnomon	exon	55169	55484	.	-	.	transcript_id "XR_903615.2"; gene_biotype "ncRNA"; gene_name "105348662"; gene_id "105348662"
NW_011937351.1	Gnomon	exon	54855	55007	.	-	.	transcript_id "XR_903615.2"; gene_biotype "ncRNA"; gene_name "105348662"; gene_id "105348662"
NW_011937351.1	Gnomon	exon	54421	54512	.	-	.	transcript_id "XR_903615.2"; gene_biotype "ncRNA"; gene_name "105348662"; gene_id "105348662"
NW_011937193.1	Gnomon	exon	11	173	.	+	.	transcript_id "XR_903343.1"; gene_biotype "ncRNA"; gene_name "105347130"; gene_id "105347130"
NW_011937193.1	Gnomon	exon	352	536	.	+	.	transcript_id "XR_903343.1"; gene_biotype "ncRNA"; gene_name "105347130"; gene_id "105347130"
NW_011937193.1	Gnomon	exon	750	1015	.	+	.	transcript_id "XR_903343.1"; gene_biotype "ncRNA"; gene_name "105347130"; gene_id "105347130"
NW_011934767.1	Gnomon	exon	24959	25102	.	-	.	transcript_id "XR_002200409.1"; gene_biotype "misc_RNA"; gene_name "105336148"; gene_id "105336148"
NW_011934767.1	Gnomon	exon	18069	24676	.	-	.	transcript_id "XR_002200409.1"; gene_biotype "misc_RNA"; gene_name "105336148"; gene_id "105336148"
NW_011934767.1	Gnomon	exon	17681	17785	.	-	.	transcript_id "XR_002200409.1"; gene_biotype "misc_RNA"; gene_name "105336148"; gene_id "105336148"
NW_011935916.1	Gnomon	exon	281714	281842	.	+	.	transcript_id "XR_002200343.1"; gene_biotype "ncRNA"; gene_name "109619615"; gene_id "109619615"
NW_011935916.1	Gnomon	exon	282545	282869	.	+	.	transcript_id "XR_002200343.1"; gene_biotype "ncRNA"; gene_name "109619615"; gene_id "109619615"
NW_011938075.1	Gnomon	exon	1177689	1177778	.	-	.	transcript_id "XR_899237.2"; gene_biotype "ncRNA"; gene_name "105323070"; gene_id "105323070"
NW_011938075.1	Gnomon	exon	1177299	1177457	.	-	.	transcript_id "XR_899237.2"; gene_biotype "ncRNA"; gene_name "105323070"; gene_id "105323070"
NW_011938075.1	Gnomon	exon	1175820	1175938	.	-	.	transcript_id "XR_899237.2"; gene_biotype "ncRNA"; gene_name "105323070"; gene_id "105323070"
NW_011938075.1	Gnomon	exon	1175524	1175586	.	-	.	transcript_id "XR_899237.2"; gene_biotype "ncRNA"; gene_name "105323070"; gene_id "105323070"
NW_011935980.1	Gnomon	exon	41909	41964	.	-	.	transcript_id "XR_901356.2"; gene_biotype "ncRNA"; gene_name "105335848"; gene_id "105335848"
NW_011935980.1	Gnomon	exon	20887	20930	.	-	.	transcript_id "XR_901356.2"; gene_biotype "ncRNA"; gene_name "105335848"; gene_id "105335848"
NW_011935980.1	Gnomon	exon	10159	10794	.	-	.	transcript_id "XR_901356.2"; gene_biotype "ncRNA"; gene_name "105335848"; gene_id "105335848"
NW_011936226.1	Gnomon	exon	738581	738727	.	-	.	transcript_id "XR_901775.2"; gene_biotype "ncRNA"; gene_name "105338231"; gene_id "105338231"
NW_011936226.1	Gnomon	exon	738386	738441	.	-	.	transcript_id "XR_901775.2"; gene_biotype "ncRNA"; gene_name "105338231"; gene_id "105338231"
NW_011936226.1	Gnomon	exon	738101	738272	.	-	.	transcript_id "XR_901775.2"; gene_biotype "ncRNA"; gene_name "105338231"; gene_id "105338231"
NW_011937943.1	Gnomon	exon	127694	128443	.	+	.	transcript_id "XR_899028.2"; gene_biotype "ncRNA"; gene_name "105321799"; gene_id "105321799"
NW_011937943.1	Gnomon	exon	128619	128709	.	+	.	transcript_id "XR_899028.2"; gene_biotype "ncRNA"; gene_name "105321799"; gene_id "105321799"
NW_011937943.1	Gnomon	exon	128813	130178	.	+	.	transcript_id "XR_899028.2"; gene_biotype "ncRNA"; gene_name "105321799"; gene_id "105321799"
NW_011937333.1	Gnomon	exon	103964	104124	.	+	.	transcript_id "XR_002198278.1"; gene_biotype "ncRNA"; gene_name "105348390"; gene_id "105348390"
NW_011937333.1	Gnomon	exon	112519	112686	.	+	.	transcript_id "XR_002198278.1"; gene_biotype "ncRNA"; gene_name "105348390"; gene_id "105348390"
NW_011937333.1	Gnomon	exon	112764	112865	.	+	.	transcript_id "XR_002198278.1"; gene_biotype "ncRNA"; gene_name "105348390"; gene_id "105348390"
NW_011937333.1	Gnomon	exon	112966	113159	.	+	.	transcript_id "XR_002198278.1"; gene_biotype "ncRNA"; gene_name "105348390"; gene_id "105348390"
NW_011936581.1	Gnomon	exon	1248	1568	.	-	.	transcript_id "XR_902349.2"; gene_biotype "ncRNA"; gene_name "105341483"; gene_id "105341483"
NW_011936581.1	Gnomon	exon	961	1152	.	-	.	transcript_id "XR_902349.2"; gene_biotype "ncRNA"; gene_name "105341483"; gene_id "105341483"
NW_011936581.1	Gnomon	exon	1	70	.	-	.	transcript_id "XR_902349.2"; gene_biotype "ncRNA"; gene_name "105341483"; gene_id "105341483"
NW_011934783.1	Gnomon	exon	132271	132375	.	-	.	transcript_id "XR_002200689.1"; gene_biotype "ncRNA"; gene_name "109620005"; gene_id "109620005"
NW_011934783.1	Gnomon	exon	129407	130432	.	-	.	transcript_id "XR_002200689.1"; gene_biotype "ncRNA"; gene_name "109620005"; gene_id "109620005"
NW_011935742.1	Gnomon	exon	213072	213169	.	+	.	transcript_id "XR_900901.2"; gene_biotype "ncRNA"; gene_name "105333140"; gene_id "105333140"
NW_011935742.1	Gnomon	exon	213464	213942	.	+	.	transcript_id "XR_900901.2"; gene_biotype "ncRNA"; gene_name "105333140"; gene_id "105333140"
NW_011937386.1	Gnomon	exon	352348	352724	.	+	.	transcript_id "XR_002198351.1"; gene_biotype "ncRNA"; gene_name "105348966"; gene_id "105348966"
NW_011937386.1	Gnomon	exon	352867	352951	.	+	.	transcript_id "XR_002198351.1"; gene_biotype "ncRNA"; gene_name "105348966"; gene_id "105348966"
NW_011937386.1	Gnomon	exon	353683	353851	.	+	.	transcript_id "XR_002198351.1"; gene_biotype "ncRNA"; gene_name "105348966"; gene_id "105348966"
NW_011935517.1	Gnomon	exon	41185	41267	.	+	.	transcript_id "XR_900552.2"; gene_biotype "ncRNA"; gene_name "105330869"; gene_id "105330869"
NW_011935517.1	Gnomon	exon	41748	41987	.	+	.	transcript_id "XR_900552.2"; gene_biotype "ncRNA"; gene_name "105330869"; gene_id "105330869"
NW_011935517.1	Gnomon	exon	42527	42648	.	+	.	transcript_id "XR_900552.2"; gene_biotype "ncRNA"; gene_name "105330869"; gene_id "105330869"
NW_011935517.1	Gnomon	exon	43157	43282	.	+	.	transcript_id "XR_900552.2"; gene_biotype "ncRNA"; gene_name "105330869"; gene_id "105330869"
NW_011937529.1	Gnomon	exon	78236	78375	.	+	.	transcript_id "XR_002198470.1"; gene_biotype "ncRNA"; gene_name "109617324"; gene_id "109617324"
NW_011937529.1	Gnomon	exon	78576	78779	.	+	.	transcript_id "XR_002198470.1"; gene_biotype "ncRNA"; gene_name "109617324"; gene_id "109617324"
NW_011937337.1	Gnomon	exon	1484469	1484566	.	+	.	transcript_id "XR_002198286.1"; gene_biotype "ncRNA"; gene_name "105348501"; gene_id "105348501"
NW_011937337.1	Gnomon	exon	1487279	1487390	.	+	.	transcript_id "XR_002198286.1"; gene_biotype "ncRNA"; gene_name "105348501"; gene_id "105348501"
NW_011937337.1	Gnomon	exon	1488997	1489128	.	+	.	transcript_id "XR_002198286.1"; gene_biotype "ncRNA"; gene_name "105348501"; gene_id "105348501"
NW_011936806.1	Gnomon	exon	117915	118071	.	-	.	transcript_id "XR_002201298.1"; gene_biotype "ncRNA"; gene_name "105343594"; gene_id "105343594"
NW_011936806.1	Gnomon	exon	117326	117533	.	-	.	transcript_id "XR_002201298.1"; gene_biotype "ncRNA"; gene_name "105343594"; gene_id "105343594"
NW_011936806.1	Gnomon	exon	116802	116884	.	-	.	transcript_id "XR_002201298.1"; gene_biotype "ncRNA"; gene_name "105343594"; gene_id "105343594"
NW_011936806.1	Gnomon	exon	116643	116659	.	-	.	transcript_id "XR_002201298.1"; gene_biotype "ncRNA"; gene_name "105343594"; gene_id "105343594"
NW_011936397.1	Gnomon	exon	11194	11771	.	-	.	transcript_id "XR_002200868.1"; gene_biotype "ncRNA"; gene_name "105339730"; gene_id "105339730"
NW_011936397.1	Gnomon	exon	10383	10543	.	-	.	transcript_id "XR_002200868.1"; gene_biotype "ncRNA"; gene_name "105339730"; gene_id "105339730"
NW_011936397.1	Gnomon	exon	8480	8890	.	-	.	transcript_id "XR_002200868.1"; gene_biotype "ncRNA"; gene_name "105339730"; gene_id "105339730"
NW_011936397.1	Gnomon	exon	6667	6823	.	-	.	transcript_id "XR_002200868.1"; gene_biotype "ncRNA"; gene_name "105339730"; gene_id "105339730"
NW_011936121.1	Gnomon	exon	50947	51109	.	-	.	transcript_id "XR_002200574.1"; gene_biotype "ncRNA"; gene_name "109619876"; gene_id "109619876"
NW_011936121.1	Gnomon	exon	49506	49645	.	-	.	transcript_id "XR_002200574.1"; gene_biotype "ncRNA"; gene_name "109619876"; gene_id "109619876"
NW_011938008.1	Gnomon	exon	1922	2096	.	+	.	transcript_id "XR_899140.2"; gene_biotype "ncRNA"; gene_name "105322540"; gene_id "105322540"
NW_011938008.1	Gnomon	exon	6854	7019	.	+	.	transcript_id "XR_899140.2"; gene_biotype "ncRNA"; gene_name "105322540"; gene_id "105322540"
NW_011934658.1	Gnomon	exon	38747	38887	.	+	.	transcript_id "XR_900138.2"; gene_biotype "ncRNA"; gene_name "105328105"; gene_id "105328105"
NW_011934658.1	Gnomon	exon	39818	40058	.	+	.	transcript_id "XR_900138.2"; gene_biotype "ncRNA"; gene_name "105328105"; gene_id "105328105"
NW_011934658.1	Gnomon	exon	40338	40486	.	+	.	transcript_id "XR_900138.2"; gene_biotype "ncRNA"; gene_name "105328105"; gene_id "105328105"
NW_011935804.1	Gnomon	exon	292484	292594	.	+	.	transcript_id "XR_002200244.1"; gene_biotype "ncRNA"; gene_name "105333950"; gene_id "105333950"
NW_011935804.1	Gnomon	exon	293082	293974	.	+	.	transcript_id "XR_002200244.1"; gene_biotype "ncRNA"; gene_name "105333950"; gene_id "105333950"
NW_011937359.1	Gnomon	exon	398984	399428	.	-	.	transcript_id "XR_903637.2"; gene_biotype "ncRNA"; gene_name "105348729"; gene_id "105348729"
NW_011937359.1	Gnomon	exon	397174	397242	.	-	.	transcript_id "XR_903637.2"; gene_biotype "ncRNA"; gene_name "105348729"; gene_id "105348729"
NW_011937359.1	Gnomon	exon	396794	396819	.	-	.	transcript_id "XR_903637.2"; gene_biotype "ncRNA"; gene_name "105348729"; gene_id "105348729"
NW_011937275.1	Gnomon	exon	64836	65143	.	-	.	transcript_id "XR_903450.2"; gene_biotype "ncRNA"; gene_name "105347838"; gene_id "105347838"
NW_011937275.1	Gnomon	exon	63323	63367	.	-	.	transcript_id "XR_903450.2"; gene_biotype "ncRNA"; gene_name "105347838"; gene_id "105347838"
NW_011937275.1	Gnomon	exon	62917	62946	.	-	.	transcript_id "XR_903450.2"; gene_biotype "ncRNA"; gene_name "105347838"; gene_id "105347838"
NW_011937275.1	Gnomon	exon	61464	62749	.	-	.	transcript_id "XR_903450.2"; gene_biotype "ncRNA"; gene_name "105347838"; gene_id "105347838"
NW_011940545.1	Gnomon	exon	635874	636511	.	-	.	transcript_id "XR_002199085.1"; gene_biotype "ncRNA"; gene_name "109618085"; gene_id "109618085"
NW_011940545.1	Gnomon	exon	632906	635571	.	-	.	transcript_id "XR_002199085.1"; gene_biotype "ncRNA"; gene_name "109618085"; gene_id "109618085"
NW_011935005.1	Gnomon	exon	410360	410758	.	+	.	transcript_id "XR_002199331.1"; gene_biotype "ncRNA"; gene_name "109618440"; gene_id "109618440"
NW_011935005.1	Gnomon	exon	410945	411069	.	+	.	transcript_id "XR_002199331.1"; gene_biotype "ncRNA"; gene_name "109618440"; gene_id "109618440"
NW_011935005.1	Gnomon	exon	411180	411365	.	+	.	transcript_id "XR_002199331.1"; gene_biotype "ncRNA"; gene_name "109618440"; gene_id "109618440"
NW_011938059.1	Gnomon	exon	412851	412927	.	+	.	transcript_id "XR_002198994.1"; gene_biotype "ncRNA"; gene_name "109617975"; gene_id "109617975"
NW_011938059.1	Gnomon	exon	414528	414757	.	+	.	transcript_id "XR_002198994.1"; gene_biotype "ncRNA"; gene_name "109617975"; gene_id "109617975"
NW_011935782.1	Gnomon	exon	250839	252460	.	+	.	transcript_id "XR_900987.2"; gene_biotype "misc_RNA"; gene_name "105333616"; gene_id "105333616"
NW_011935782.1	Gnomon	exon	253008	253203	.	+	.	transcript_id "XR_900987.2"; gene_biotype "misc_RNA"; gene_name "105333616"; gene_id "105333616"
NW_011935782.1	Gnomon	exon	253753	253981	.	+	.	transcript_id "XR_900987.2"; gene_biotype "misc_RNA"; gene_name "105333616"; gene_id "105333616"
NW_011935597.1	Gnomon	exon	206272	206376	.	-	.	transcript_id "XR_002199980.1"; gene_biotype "ncRNA"; gene_name "109619180"; gene_id "109619180"
NW_011935597.1	Gnomon	exon	206104	206175	.	-	.	transcript_id "XR_002199980.1"; gene_biotype "ncRNA"; gene_name "109619180"; gene_id "109619180"
NW_011935597.1	Gnomon	exon	205010	205116	.	-	.	transcript_id "XR_002199980.1"; gene_biotype "ncRNA"; gene_name "109619180"; gene_id "109619180"
NW_011936078.1	Gnomon	exon	419856	420111	.	+	.	transcript_id "XR_002200481.1"; gene_biotype "ncRNA"; gene_name "109619791"; gene_id "109619791"
NW_011936078.1	Gnomon	exon	420430	420660	.	+	.	transcript_id "XR_002200481.1"; gene_biotype "ncRNA"; gene_name "109619791"; gene_id "109619791"
NW_011936191.1	Gnomon	exon	433745	434540	.	+	.	transcript_id "XR_002200629.1"; gene_biotype "ncRNA"; gene_name "109619955"; gene_id "109619955"
NW_011936191.1	Gnomon	exon	435311	435963	.	+	.	transcript_id "XR_002200629.1"; gene_biotype "ncRNA"; gene_name "109619955"; gene_id "109619955"
NW_011936984.1	Gnomon	exon	458701	459129	.	+	.	transcript_id "XR_002201468.1"; gene_biotype "ncRNA"; gene_name "109620819"; gene_id "109620819"
NW_011936984.1	Gnomon	exon	459933	460565	.	+	.	transcript_id "XR_002201468.1"; gene_biotype "ncRNA"; gene_name "109620819"; gene_id "109620819"
NW_011941910.1	Gnomon	exon	1550	1604	.	+	.	transcript_id "XR_002199190.1"; gene_biotype "ncRNA"; gene_name "109618223"; gene_id "109618223"
NW_011941910.1	Gnomon	exon	3431	4153	.	+	.	transcript_id "XR_002199190.1"; gene_biotype "ncRNA"; gene_name "109618223"; gene_id "109618223"
NW_011941910.1	Gnomon	exon	5057	5268	.	+	.	transcript_id "XR_002199190.1"; gene_biotype "ncRNA"; gene_name "109618223"; gene_id "109618223"
NW_011937181.1	Gnomon	exon	56601	56810	.	+	.	transcript_id "XR_903321.2"; gene_biotype "ncRNA"; gene_name "105346982"; gene_id "105346982"
NW_011937181.1	Gnomon	exon	57327	57752	.	+	.	transcript_id "XR_903321.2"; gene_biotype "ncRNA"; gene_name "105346982"; gene_id "105346982"
NW_011937181.1	Gnomon	exon	60041	60228	.	+	.	transcript_id "XR_903321.2"; gene_biotype "ncRNA"; gene_name "105346982"; gene_id "105346982"
NW_011937181.1	Gnomon	exon	61275	61578	.	+	.	transcript_id "XR_903321.2"; gene_biotype "ncRNA"; gene_name "105346982"; gene_id "105346982"
NW_011937181.1	Gnomon	exon	62723	62800	.	+	.	transcript_id "XR_903321.2"; gene_biotype "ncRNA"; gene_name "105346982"; gene_id "105346982"
NW_011937181.1	Gnomon	exon	68630	68706	.	+	.	transcript_id "XR_903321.2"; gene_biotype "ncRNA"; gene_name "105346982"; gene_id "105346982"
NW_011937131.1	Gnomon	exon	114532	114643	.	-	.	transcript_id "XR_002201614.1"; gene_biotype "ncRNA"; gene_name "105346390"; gene_id "105346390"
NW_011937131.1	Gnomon	exon	114054	114159	.	-	.	transcript_id "XR_002201614.1"; gene_biotype "ncRNA"; gene_name "105346390"; gene_id "105346390"
NW_011937131.1	Gnomon	exon	113563	113687	.	-	.	transcript_id "XR_002201614.1"; gene_biotype "ncRNA"; gene_name "105346390"; gene_id "105346390"
NW_011937131.1	Gnomon	exon	113106	113254	.	-	.	transcript_id "XR_002201614.1"; gene_biotype "ncRNA"; gene_name "105346390"; gene_id "105346390"
NW_011938048.1	Gnomon	exon	28632	28913	.	+	.	transcript_id "XR_002198981.1"; gene_biotype "misc_RNA"; gene_name "105322791"; gene_id "105322791"
NW_011938048.1	Gnomon	exon	31940	32060	.	+	.	transcript_id "XR_002198981.1"; gene_biotype "misc_RNA"; gene_name "105322791"; gene_id "105322791"
NW_011938048.1	Gnomon	exon	34073	34160	.	+	.	transcript_id "XR_002198981.1"; gene_biotype "misc_RNA"; gene_name "105322791"; gene_id "105322791"
NW_011938048.1	Gnomon	exon	34284	34349	.	+	.	transcript_id "XR_002198981.1"; gene_biotype "misc_RNA"; gene_name "105322791"; gene_id "105322791"
NW_011938048.1	Gnomon	exon	34618	34663	.	+	.	transcript_id "XR_002198981.1"; gene_biotype "misc_RNA"; gene_name "105322791"; gene_id "105322791"
NW_011938048.1	Gnomon	exon	35000	35153	.	+	.	transcript_id "XR_002198981.1"; gene_biotype "misc_RNA"; gene_name "105322791"; gene_id "105322791"
NW_011938048.1	Gnomon	exon	35389	35456	.	+	.	transcript_id "XR_002198981.1"; gene_biotype "misc_RNA"; gene_name "105322791"; gene_id "105322791"
NW_011938048.1	Gnomon	exon	35925	36016	.	+	.	transcript_id "XR_002198981.1"; gene_biotype "misc_RNA"; gene_name "105322791"; gene_id "105322791"
NW_011938048.1	Gnomon	exon	36456	36524	.	+	.	transcript_id "XR_002198981.1"; gene_biotype "misc_RNA"; gene_name "105322791"; gene_id "105322791"
NW_011938048.1	Gnomon	exon	36794	36930	.	+	.	transcript_id "XR_002198981.1"; gene_biotype "misc_RNA"; gene_name "105322791"; gene_id "105322791"
NW_011938048.1	Gnomon	exon	37090	37157	.	+	.	transcript_id "XR_002198981.1"; gene_biotype "misc_RNA"; gene_name "105322791"; gene_id "105322791"
NW_011938048.1	Gnomon	exon	37274	37368	.	+	.	transcript_id "XR_002198981.1"; gene_biotype "misc_RNA"; gene_name "105322791"; gene_id "105322791"
NW_011938048.1	Gnomon	exon	37622	37687	.	+	.	transcript_id "XR_002198981.1"; gene_biotype "misc_RNA"; gene_name "105322791"; gene_id "105322791"
NW_011938048.1	Gnomon	exon	38256	38395	.	+	.	transcript_id "XR_002198981.1"; gene_biotype "misc_RNA"; gene_name "105322791"; gene_id "105322791"
NW_011938048.1	Gnomon	exon	38711	38781	.	+	.	transcript_id "XR_002198981.1"; gene_biotype "misc_RNA"; gene_name "105322791"; gene_id "105322791"
NW_011938048.1	Gnomon	exon	39456	39584	.	+	.	transcript_id "XR_002198981.1"; gene_biotype "misc_RNA"; gene_name "105322791"; gene_id "105322791"
NW_011938048.1	Gnomon	exon	39919	40111	.	+	.	transcript_id "XR_002198981.1"; gene_biotype "misc_RNA"; gene_name "105322791"; gene_id "105322791"
NW_011938048.1	Gnomon	exon	40372	40439	.	+	.	transcript_id "XR_002198981.1"; gene_biotype "misc_RNA"; gene_name "105322791"; gene_id "105322791"
NW_011938048.1	Gnomon	exon	40973	41054	.	+	.	transcript_id "XR_002198981.1"; gene_biotype "misc_RNA"; gene_name "105322791"; gene_id "105322791"
NW_011938048.1	Gnomon	exon	43224	43292	.	+	.	transcript_id "XR_002198981.1"; gene_biotype "misc_RNA"; gene_name "105322791"; gene_id "105322791"
NW_011938048.1	Gnomon	exon	43782	43797	.	+	.	transcript_id "XR_002198981.1"; gene_biotype "misc_RNA"; gene_name "105322791"; gene_id "105322791"
NW_011935172.1	Gnomon	exon	15036	15237	.	+	.	transcript_id "XR_002199523.1"; gene_biotype "ncRNA"; gene_name "105327462"; gene_id "105327462"
NW_011935172.1	Gnomon	exon	15325	15830	.	+	.	transcript_id "XR_002199523.1"; gene_biotype "ncRNA"; gene_name "105327462"; gene_id "105327462"
NW_011935172.1	Gnomon	exon	17152	17715	.	+	.	transcript_id "XR_002199523.1"; gene_biotype "ncRNA"; gene_name "105327462"; gene_id "105327462"
NW_011936674.1	Gnomon	exon	6420	6625	.	-	.	transcript_id "XR_902523.2"; gene_biotype "ncRNA"; gene_name "105342426"; gene_id "105342426"
NW_011936674.1	Gnomon	exon	6011	6220	.	-	.	transcript_id "XR_902523.2"; gene_biotype "ncRNA"; gene_name "105342426"; gene_id "105342426"
NW_011936674.1	Gnomon	exon	4385	4592	.	-	.	transcript_id "XR_902523.2"; gene_biotype "ncRNA"; gene_name "105342426"; gene_id "105342426"
NW_011935959.1	Gnomon	exon	994724	994775	.	-	.	transcript_id "XR_901311.2"; gene_biotype "ncRNA"; gene_name "105335557"; gene_id "105335557"
NW_011935959.1	Gnomon	exon	993937	994093	.	-	.	transcript_id "XR_901311.2"; gene_biotype "ncRNA"; gene_name "105335557"; gene_id "105335557"
NW_011935959.1	Gnomon	exon	993315	993705	.	-	.	transcript_id "XR_901311.2"; gene_biotype "ncRNA"; gene_name "105335557"; gene_id "105335557"
NW_011937066.1	Gnomon	exon	344226	344295	.	-	.	transcript_id "XR_002201543.1"; gene_biotype "ncRNA"; gene_name "105345666"; gene_id "105345666"
NW_011937066.1	Gnomon	exon	340605	340675	.	-	.	transcript_id "XR_002201543.1"; gene_biotype "ncRNA"; gene_name "105345666"; gene_id "105345666"
NW_011937066.1	Gnomon	exon	324415	324477	.	-	.	transcript_id "XR_002201543.1"; gene_biotype "ncRNA"; gene_name "105345666"; gene_id "105345666"
NW_011937066.1	Gnomon	exon	323921	324272	.	-	.	transcript_id "XR_002201543.1"; gene_biotype "ncRNA"; gene_name "105345666"; gene_id "105345666"
NW_011935597.1	Gnomon	exon	252544	252645	.	-	.	transcript_id "XR_900668.2"; gene_biotype "ncRNA"; gene_name "105331750"; gene_id "105331750"
NW_011935597.1	Gnomon	exon	251678	251773	.	-	.	transcript_id "XR_900668.2"; gene_biotype "ncRNA"; gene_name "105331750"; gene_id "105331750"
NW_011935597.1	Gnomon	exon	251372	251596	.	-	.	transcript_id "XR_900668.2"; gene_biotype "ncRNA"; gene_name "105331750"; gene_id "105331750"
NW_011935585.1	Gnomon	exon	235630	235910	.	-	.	transcript_id "XR_002199954.1"; gene_biotype "misc_RNA"; gene_name "105331516"; gene_id "105331516"
NW_011935585.1	Gnomon	exon	235431	235513	.	-	.	transcript_id "XR_002199954.1"; gene_biotype "misc_RNA"; gene_name "105331516"; gene_id "105331516"
NW_011935585.1	Gnomon	exon	234858	234957	.	-	.	transcript_id "XR_002199954.1"; gene_biotype "misc_RNA"; gene_name "105331516"; gene_id "105331516"
NW_011935585.1	Gnomon	exon	234564	234687	.	-	.	transcript_id "XR_002199954.1"; gene_biotype "misc_RNA"; gene_name "105331516"; gene_id "105331516"
NW_011935585.1	Gnomon	exon	234258	234436	.	-	.	transcript_id "XR_002199954.1"; gene_biotype "misc_RNA"; gene_name "105331516"; gene_id "105331516"
NW_011935585.1	Gnomon	exon	233742	233990	.	-	.	transcript_id "XR_002199954.1"; gene_biotype "misc_RNA"; gene_name "105331516"; gene_id "105331516"
NW_011935585.1	Gnomon	exon	233410	233613	.	-	.	transcript_id "XR_002199954.1"; gene_biotype "misc_RNA"; gene_name "105331516"; gene_id "105331516"
NW_011935585.1	Gnomon	exon	233141	233296	.	-	.	transcript_id "XR_002199954.1"; gene_biotype "misc_RNA"; gene_name "105331516"; gene_id "105331516"
NW_011935585.1	Gnomon	exon	232885	232990	.	-	.	transcript_id "XR_002199954.1"; gene_biotype "misc_RNA"; gene_name "105331516"; gene_id "105331516"
NW_011935585.1	Gnomon	exon	232633	232795	.	-	.	transcript_id "XR_002199954.1"; gene_biotype "misc_RNA"; gene_name "105331516"; gene_id "105331516"
NW_011935585.1	Gnomon	exon	232365	232476	.	-	.	transcript_id "XR_002199954.1"; gene_biotype "misc_RNA"; gene_name "105331516"; gene_id "105331516"
NW_011935585.1	Gnomon	exon	227841	227978	.	-	.	transcript_id "XR_002199954.1"; gene_biotype "misc_RNA"; gene_name "105331516"; gene_id "105331516"
NW_011935585.1	Gnomon	exon	227669	227745	.	-	.	transcript_id "XR_002199954.1"; gene_biotype "misc_RNA"; gene_name "105331516"; gene_id "105331516"
NW_011935585.1	Gnomon	exon	227351	227527	.	-	.	transcript_id "XR_002199954.1"; gene_biotype "misc_RNA"; gene_name "105331516"; gene_id "105331516"
NW_011935585.1	Gnomon	exon	226229	226312	.	-	.	transcript_id "XR_002199954.1"; gene_biotype "misc_RNA"; gene_name "105331516"; gene_id "105331516"
NW_011935585.1	Gnomon	exon	225821	225955	.	-	.	transcript_id "XR_002199954.1"; gene_biotype "misc_RNA"; gene_name "105331516"; gene_id "105331516"
NW_011935585.1	Gnomon	exon	225254	225516	.	-	.	transcript_id "XR_002199954.1"; gene_biotype "misc_RNA"; gene_name "105331516"; gene_id "105331516"
NW_011935176.1	Gnomon	exon	1049533	1049612	.	+	.	transcript_id "XR_002199533.1"; gene_biotype "ncRNA"; gene_name "105327524"; gene_id "105327524"
NW_011935176.1	Gnomon	exon	1056693	1056800	.	+	.	transcript_id "XR_002199533.1"; gene_biotype "ncRNA"; gene_name "105327524"; gene_id "105327524"
NW_011935176.1	Gnomon	exon	1056895	1057191	.	+	.	transcript_id "XR_002199533.1"; gene_biotype "ncRNA"; gene_name "105327524"; gene_id "105327524"
NW_011934831.1	Gnomon	exon	405679	405773	.	+	.	transcript_id "XR_902626.2"; gene_biotype "ncRNA"; gene_name "105342904"; gene_id "105342904"
NW_011934831.1	Gnomon	exon	405941	406012	.	+	.	transcript_id "XR_902626.2"; gene_biotype "ncRNA"; gene_name "105342904"; gene_id "105342904"
NW_011934831.1	Gnomon	exon	406168	406297	.	+	.	transcript_id "XR_902626.2"; gene_biotype "ncRNA"; gene_name "105342904"; gene_id "105342904"
NW_011934831.1	Gnomon	exon	407510	408080	.	+	.	transcript_id "XR_902626.2"; gene_biotype "ncRNA"; gene_name "105342904"; gene_id "105342904"
NW_011936998.1	Gnomon	exon	784144	784211	.	-	.	transcript_id "XR_903020.2"; gene_biotype "ncRNA"; gene_name "105345212"; gene_id "105345212"
NW_011936998.1	Gnomon	exon	782262	782483	.	-	.	transcript_id "XR_903020.2"; gene_biotype "ncRNA"; gene_name "105345212"; gene_id "105345212"
NW_011936998.1	Gnomon	exon	781965	782070	.	-	.	transcript_id "XR_903020.2"; gene_biotype "ncRNA"; gene_name "105345212"; gene_id "105345212"
NW_011936998.1	Gnomon	exon	781660	781736	.	-	.	transcript_id "XR_903020.2"; gene_biotype "ncRNA"; gene_name "105345212"; gene_id "105345212"
NW_011936901.1	Gnomon	exon	31229	31356	.	-	.	transcript_id "XR_902819.2"; gene_biotype "misc_RNA"; gene_name "105344107"; gene_id "105344107"
NW_011936901.1	Gnomon	exon	30760	30882	.	-	.	transcript_id "XR_902819.2"; gene_biotype "misc_RNA"; gene_name "105344107"; gene_id "105344107"
NW_011936901.1	Gnomon	exon	29749	29901	.	-	.	transcript_id "XR_902819.2"; gene_biotype "misc_RNA"; gene_name "105344107"; gene_id "105344107"
NW_011936901.1	Gnomon	exon	29371	29433	.	-	.	transcript_id "XR_902819.2"; gene_biotype "misc_RNA"; gene_name "105344107"; gene_id "105344107"
NW_011936901.1	Gnomon	exon	28731	28810	.	-	.	transcript_id "XR_902819.2"; gene_biotype "misc_RNA"; gene_name "105344107"; gene_id "105344107"
NW_011936901.1	Gnomon	exon	21018	22418	.	-	.	transcript_id "XR_902819.2"; gene_biotype "misc_RNA"; gene_name "105344107"; gene_id "105344107"
NW_011935279.1	Gnomon	exon	729055	729573	.	-	.	transcript_id "XR_002199670.1"; gene_biotype "ncRNA"; gene_name "109618828"; gene_id "109618828"
NW_011935279.1	Gnomon	exon	728328	728476	.	-	.	transcript_id "XR_002199670.1"; gene_biotype "ncRNA"; gene_name "109618828"; gene_id "109618828"
NW_011935279.1	Gnomon	exon	727583	728197	.	-	.	transcript_id "XR_002199670.1"; gene_biotype "ncRNA"; gene_name "109618828"; gene_id "109618828"
NW_011937262.1	Gnomon	exon	52859	53180	.	+	.	transcript_id "XR_002201703.1"; gene_biotype "ncRNA"; gene_name "109621129"; gene_id "109621129"
NW_011937262.1	Gnomon	exon	53390	53971	.	+	.	transcript_id "XR_002201703.1"; gene_biotype "ncRNA"; gene_name "109621129"; gene_id "109621129"
NW_011937262.1	Gnomon	exon	54325	54483	.	+	.	transcript_id "XR_002201703.1"; gene_biotype "ncRNA"; gene_name "109621129"; gene_id "109621129"
NW_011937206.1	Gnomon	exon	901503	901721	.	+	.	transcript_id "XR_002201682.1"; gene_biotype "ncRNA"; gene_name "109621094"; gene_id "109621094"
NW_011937206.1	Gnomon	exon	901839	901946	.	+	.	transcript_id "XR_002201682.1"; gene_biotype "ncRNA"; gene_name "109621094"; gene_id "109621094"
NW_011937206.1	Gnomon	exon	902750	902841	.	+	.	transcript_id "XR_002201682.1"; gene_biotype "ncRNA"; gene_name "109621094"; gene_id "109621094"
NW_011937570.1	Gnomon	exon	68753	68835	.	-	.	transcript_id "XR_002198522.1"; gene_biotype "ncRNA"; gene_name "109617383"; gene_id "109617383"
NW_011937570.1	Gnomon	exon	56784	57057	.	-	.	transcript_id "XR_002198522.1"; gene_biotype "ncRNA"; gene_name "109617383"; gene_id "109617383"
NW_011935503.1	Gnomon	exon	38850	38954	.	+	.	transcript_id "XR_002199880.1"; gene_biotype "ncRNA"; gene_name "109619064"; gene_id "109619064"
NW_011935503.1	Gnomon	exon	39957	40240	.	+	.	transcript_id "XR_002199880.1"; gene_biotype "ncRNA"; gene_name "109619064"; gene_id "109619064"
NW_011935503.1	Gnomon	exon	40960	41527	.	+	.	transcript_id "XR_002199880.1"; gene_biotype "ncRNA"; gene_name "109619064"; gene_id "109619064"
NW_011934557.1	Gnomon	exon	22818	22926	.	-	.	transcript_id "XR_002199557.1"; gene_biotype "misc_RNA"; gene_name "105327202"; gene_id "105327202"
NW_011934557.1	Gnomon	exon	17919	18572	.	-	.	transcript_id "XR_002199557.1"; gene_biotype "misc_RNA"; gene_name "105327202"; gene_id "105327202"
NW_011934557.1	Gnomon	exon	17717	17821	.	-	.	transcript_id "XR_002199557.1"; gene_biotype "misc_RNA"; gene_name "105327202"; gene_id "105327202"
NW_011934557.1	Gnomon	exon	17421	17579	.	-	.	transcript_id "XR_002199557.1"; gene_biotype "misc_RNA"; gene_name "105327202"; gene_id "105327202"
NW_011934557.1	Gnomon	exon	17232	17312	.	-	.	transcript_id "XR_002199557.1"; gene_biotype "misc_RNA"; gene_name "105327202"; gene_id "105327202"
NW_011934557.1	Gnomon	exon	17047	17121	.	-	.	transcript_id "XR_002199557.1"; gene_biotype "misc_RNA"; gene_name "105327202"; gene_id "105327202"
NW_011934557.1	Gnomon	exon	16828	16947	.	-	.	transcript_id "XR_002199557.1"; gene_biotype "misc_RNA"; gene_name "105327202"; gene_id "105327202"
NW_011934557.1	Gnomon	exon	13680	13995	.	-	.	transcript_id "XR_002199557.1"; gene_biotype "misc_RNA"; gene_name "105327202"; gene_id "105327202"
NW_011934557.1	Gnomon	exon	11740	12667	.	-	.	transcript_id "XR_002199557.1"; gene_biotype "misc_RNA"; gene_name "105327202"; gene_id "105327202"
NW_011934557.1	Gnomon	exon	11516	11601	.	-	.	transcript_id "XR_002199557.1"; gene_biotype "misc_RNA"; gene_name "105327202"; gene_id "105327202"
NW_011934666.1	Gnomon	exon	44219	44328	.	+	.	transcript_id "XR_002199644.1"; gene_biotype "ncRNA"; gene_name "109618803"; gene_id "109618803"
NW_011934666.1	Gnomon	exon	45703	45933	.	+	.	transcript_id "XR_002199644.1"; gene_biotype "ncRNA"; gene_name "109618803"; gene_id "109618803"
NW_011937615.1	Gnomon	exon	56266	56513	.	+	.	transcript_id "XR_898557.1"; gene_biotype "ncRNA"; gene_name "105318832"; gene_id "105318832"
NW_011937615.1	Gnomon	exon	56921	57024	.	+	.	transcript_id "XR_898557.1"; gene_biotype "ncRNA"; gene_name "105318832"; gene_id "105318832"
NW_011937943.1	Gnomon	exon	831043	831139	.	-	.	transcript_id "XR_002198880.1"; gene_biotype "ncRNA"; gene_name "109617852"; gene_id "109617852"
NW_011937943.1	Gnomon	exon	830699	830926	.	-	.	transcript_id "XR_002198880.1"; gene_biotype "ncRNA"; gene_name "109617852"; gene_id "109617852"
NW_011935181.1	Gnomon	exon	79333	79535	.	+	.	transcript_id "XR_002199547.1"; gene_biotype "ncRNA"; gene_name "109618692"; gene_id "109618692"
NW_011935181.1	Gnomon	exon	79753	79985	.	+	.	transcript_id "XR_002199547.1"; gene_biotype "ncRNA"; gene_name "109618692"; gene_id "109618692"
NW_011934769.1	Gnomon	exon	766946	767120	.	+	.	transcript_id "XR_901495.2"; gene_biotype "ncRNA"; gene_name "105336645"; gene_id "105336645"
NW_011934769.1	Gnomon	exon	767400	767558	.	+	.	transcript_id "XR_901495.2"; gene_biotype "ncRNA"; gene_name "105336645"; gene_id "105336645"
NW_011934769.1	Gnomon	exon	767701	768015	.	+	.	transcript_id "XR_901495.2"; gene_biotype "ncRNA"; gene_name "105336645"; gene_id "105336645"
NW_011935818.1	Gnomon	exon	168698	168868	.	+	.	transcript_id "XR_901066.2"; gene_biotype "ncRNA"; gene_name "105334093"; gene_id "105334093"
NW_011935818.1	Gnomon	exon	169067	169153	.	+	.	transcript_id "XR_901066.2"; gene_biotype "ncRNA"; gene_name "105334093"; gene_id "105334093"
NW_011935818.1	Gnomon	exon	170233	171509	.	+	.	transcript_id "XR_901066.2"; gene_biotype "ncRNA"; gene_name "105334093"; gene_id "105334093"
NW_011935010.1	Gnomon	exon	355224	355343	.	-	.	transcript_id "XR_899786.2"; gene_biotype "ncRNA"; gene_name "105325908"; gene_id "105325908"
NW_011935010.1	Gnomon	exon	354844	354919	.	-	.	transcript_id "XR_899786.2"; gene_biotype "ncRNA"; gene_name "105325908"; gene_id "105325908"
NW_011935010.1	Gnomon	exon	354111	354352	.	-	.	transcript_id "XR_899786.2"; gene_biotype "ncRNA"; gene_name "105325908"; gene_id "105325908"
NW_011937359.1	Gnomon	exon	586987	587162	.	+	.	transcript_id "XR_903648.2"; gene_biotype "ncRNA"; gene_name "105348740"; gene_id "105348740"
NW_011937359.1	Gnomon	exon	589007	589114	.	+	.	transcript_id "XR_903648.2"; gene_biotype "ncRNA"; gene_name "105348740"; gene_id "105348740"
NW_011937359.1	Gnomon	exon	589206	589310	.	+	.	transcript_id "XR_903648.2"; gene_biotype "ncRNA"; gene_name "105348740"; gene_id "105348740"
NW_011937359.1	Gnomon	exon	590043	590226	.	+	.	transcript_id "XR_903648.2"; gene_biotype "ncRNA"; gene_name "105348740"; gene_id "105348740"
NW_011935644.1	Gnomon	exon	158211	158320	.	-	.	transcript_id "XR_900755.2"; gene_biotype "ncRNA"; gene_name "105332302"; gene_id "105332302"
NW_011935644.1	Gnomon	exon	157747	158061	.	-	.	transcript_id "XR_900755.2"; gene_biotype "ncRNA"; gene_name "105332302"; gene_id "105332302"
NW_011934779.1	Gnomon	exon	104103	104257	.	-	.	transcript_id "XR_901655.2"; gene_biotype "ncRNA"; gene_name "105337555"; gene_id "105337555"
NW_011934779.1	Gnomon	exon	102546	102645	.	-	.	transcript_id "XR_901655.2"; gene_biotype "ncRNA"; gene_name "105337555"; gene_id "105337555"
NW_011934779.1	Gnomon	exon	101649	101772	.	-	.	transcript_id "XR_901655.2"; gene_biotype "ncRNA"; gene_name "105337555"; gene_id "105337555"
NW_011937351.1	Gnomon	exon	62420	62530	.	-	.	transcript_id "XR_903616.2"; gene_biotype "ncRNA"; gene_name "105348663"; gene_id "105348663"
NW_011937351.1	Gnomon	exon	62003	62137	.	-	.	transcript_id "XR_903616.2"; gene_biotype "ncRNA"; gene_name "105348663"; gene_id "105348663"
NW_011937351.1	Gnomon	exon	61698	61787	.	-	.	transcript_id "XR_903616.2"; gene_biotype "ncRNA"; gene_name "105348663"; gene_id "105348663"
NW_011937811.1	Gnomon	exon	12464	12649	.	-	.	transcript_id "XR_898825.2"; gene_biotype "ncRNA"; gene_name "105320699"; gene_id "105320699"
NW_011937811.1	Gnomon	exon	11834	11939	.	-	.	transcript_id "XR_898825.2"; gene_biotype "ncRNA"; gene_name "105320699"; gene_id "105320699"
NW_011937811.1	Gnomon	exon	11447	11573	.	-	.	transcript_id "XR_898825.2"; gene_biotype "ncRNA"; gene_name "105320699"; gene_id "105320699"
NW_011937061.1	Gnomon	exon	11558	11674	.	-	.	transcript_id "XR_002201521.1"; gene_biotype "ncRNA"; gene_name "109620893"; gene_id "109620893"
NW_011937061.1	Gnomon	exon	10741	10878	.	-	.	transcript_id "XR_002201521.1"; gene_biotype "ncRNA"; gene_name "109620893"; gene_id "109620893"
NW_011937061.1	Gnomon	exon	10527	10621	.	-	.	transcript_id "XR_002201521.1"; gene_biotype "ncRNA"; gene_name "109620893"; gene_id "109620893"
NW_011935374.1	Gnomon	exon	137584	137601	.	-	.	transcript_id "XR_002199799.1"; gene_biotype "ncRNA"; gene_name "109618969"; gene_id "109618969"
NW_011935374.1	Gnomon	exon	137112	137288	.	-	.	transcript_id "XR_002199799.1"; gene_biotype "ncRNA"; gene_name "109618969"; gene_id "109618969"
NW_011935374.1	Gnomon	exon	136498	136995	.	-	.	transcript_id "XR_002199799.1"; gene_biotype "ncRNA"; gene_name "109618969"; gene_id "109618969"
NW_011934714.1	Gnomon	exon	43204	43324	.	-	.	transcript_id "XR_900689.2"; gene_biotype "ncRNA"; gene_name "105331887"; gene_id "105331887"
NW_011934714.1	Gnomon	exon	42061	42426	.	-	.	transcript_id "XR_900689.2"; gene_biotype "ncRNA"; gene_name "105331887"; gene_id "105331887"
NW_011935048.1	Gnomon	exon	258791	259099	.	+	.	transcript_id "XR_002199372.1"; gene_biotype "ncRNA"; gene_name "109618490"; gene_id "109618490"
NW_011935048.1	Gnomon	exon	259792	259858	.	+	.	transcript_id "XR_002199372.1"; gene_biotype "ncRNA"; gene_name "109618490"; gene_id "109618490"
NW_011935048.1	Gnomon	exon	264983	265067	.	+	.	transcript_id "XR_002199372.1"; gene_biotype "ncRNA"; gene_name "109618490"; gene_id "109618490"
NW_011935048.1	Gnomon	exon	265326	265421	.	+	.	transcript_id "XR_002199372.1"; gene_biotype "ncRNA"; gene_name "109618490"; gene_id "109618490"
NW_011936950.1	Gnomon	exon	459679	460168	.	+	.	transcript_id "XR_902924.2"; gene_biotype "ncRNA"; gene_name "105344737"; gene_id "105344737"
NW_011936950.1	Gnomon	exon	460703	460818	.	+	.	transcript_id "XR_902924.2"; gene_biotype "ncRNA"; gene_name "105344737"; gene_id "105344737"
NW_011935998.1	Gnomon	exon	685127	685259	.	-	.	transcript_id "XR_901409.2"; gene_biotype "misc_RNA"; gene_name "105336209"; gene_id "105336209"
NW_011935998.1	Gnomon	exon	684241	684432	.	-	.	transcript_id "XR_901409.2"; gene_biotype "misc_RNA"; gene_name "105336209"; gene_id "105336209"
NW_011935998.1	Gnomon	exon	683356	683490	.	-	.	transcript_id "XR_901409.2"; gene_biotype "misc_RNA"; gene_name "105336209"; gene_id "105336209"
NW_011935998.1	Gnomon	exon	681952	682105	.	-	.	transcript_id "XR_901409.2"; gene_biotype "misc_RNA"; gene_name "105336209"; gene_id "105336209"
NW_011935998.1	Gnomon	exon	681410	681781	.	-	.	transcript_id "XR_901409.2"; gene_biotype "misc_RNA"; gene_name "105336209"; gene_id "105336209"
NW_011936917.1	Gnomon	exon	915550	915677	.	-	.	transcript_id "XR_902865.2"; gene_biotype "ncRNA"; gene_name "105344369"; gene_id "105344369"
NW_011936917.1	Gnomon	exon	913408	913510	.	-	.	transcript_id "XR_902865.2"; gene_biotype "ncRNA"; gene_name "105344369"; gene_id "105344369"
NW_011936917.1	Gnomon	exon	913213	913261	.	-	.	transcript_id "XR_902865.2"; gene_biotype "ncRNA"; gene_name "105344369"; gene_id "105344369"
NW_011937869.1	Gnomon	exon	419001	419088	.	+	.	transcript_id "XR_898906.2"; gene_biotype "ncRNA"; gene_name "105321243"; gene_id "105321243"
NW_011937869.1	Gnomon	exon	419741	419860	.	+	.	transcript_id "XR_898906.2"; gene_biotype "ncRNA"; gene_name "105321243"; gene_id "105321243"
NW_011937869.1	Gnomon	exon	419942	420060	.	+	.	transcript_id "XR_898906.2"; gene_biotype "ncRNA"; gene_name "105321243"; gene_id "105321243"
NW_011936820.1	Gnomon	exon	95868	96012	.	+	.	transcript_id "XR_902755.2"; gene_biotype "ncRNA"; gene_name "105343739"; gene_id "105343739"
NW_011936820.1	Gnomon	exon	96231	96280	.	+	.	transcript_id "XR_902755.2"; gene_biotype "ncRNA"; gene_name "105343739"; gene_id "105343739"
NW_011936820.1	Gnomon	exon	96524	96554	.	+	.	transcript_id "XR_902755.2"; gene_biotype "ncRNA"; gene_name "105343739"; gene_id "105343739"
NW_011936054.1	Gnomon	exon	364136	364615	.	-	.	transcript_id "XR_002200468.1"; gene_biotype "ncRNA"; gene_name "105336520"; gene_id "105336520"
NW_011936054.1	Gnomon	exon	357676	361253	.	-	.	transcript_id "XR_002200468.1"; gene_biotype "ncRNA"; gene_name "105336520"; gene_id "105336520"
NW_011940898.1	Gnomon	exon	3173	3642	.	-	.	transcript_id "XR_002199112.1"; gene_biotype "ncRNA"; gene_name "109618118"; gene_id "109618118"
NW_011940898.1	Gnomon	exon	2490	2598	.	-	.	transcript_id "XR_002199112.1"; gene_biotype "ncRNA"; gene_name "109618118"; gene_id "109618118"
NW_011935243.1	Gnomon	exon	184308	186510	.	-	.	transcript_id "XR_900170.2"; gene_biotype "ncRNA"; gene_name "105328270"; gene_id "105328270"
NW_011935243.1	Gnomon	exon	181820	184156	.	-	.	transcript_id "XR_900170.2"; gene_biotype "ncRNA"; gene_name "105328270"; gene_id "105328270"
NW_011936757.1	Gnomon	exon	7453	7788	.	-	.	transcript_id "XR_002201229.1"; gene_biotype "ncRNA"; gene_name "105342930"; gene_id "105342930"
NW_011936757.1	Gnomon	exon	2791	5055	.	-	.	transcript_id "XR_002201229.1"; gene_biotype "ncRNA"; gene_name "105342930"; gene_id "105342930"
NW_011937156.1	Gnomon	exon	337664	337780	.	-	.	transcript_id "XR_903269.2"; gene_biotype "ncRNA"; gene_name "105346712"; gene_id "105346712"
NW_011937156.1	Gnomon	exon	336541	336864	.	-	.	transcript_id "XR_903269.2"; gene_biotype "ncRNA"; gene_name "105346712"; gene_id "105346712"
NW_011937156.1	Gnomon	exon	336260	336371	.	-	.	transcript_id "XR_903269.2"; gene_biotype "ncRNA"; gene_name "105346712"; gene_id "105346712"
NW_011937513.1	Gnomon	exon	18437	18675	.	-	.	transcript_id "XR_002198451.1"; gene_biotype "ncRNA"; gene_name "109617307"; gene_id "109617307"
NW_011937513.1	Gnomon	exon	17748	17803	.	-	.	transcript_id "XR_002198451.1"; gene_biotype "ncRNA"; gene_name "109617307"; gene_id "109617307"
NW_011937513.1	Gnomon	exon	17362	17573	.	-	.	transcript_id "XR_002198451.1"; gene_biotype "ncRNA"; gene_name "109617307"; gene_id "109617307"
NW_011935241.1	Gnomon	exon	285732	285831	.	+	.	transcript_id "XR_900165.2"; gene_biotype "ncRNA"; gene_name "105328213"; gene_id "105328213"
NW_011935241.1	Gnomon	exon	287525	287659	.	+	.	transcript_id "XR_900165.2"; gene_biotype "ncRNA"; gene_name "105328213"; gene_id "105328213"
NW_011935241.1	Gnomon	exon	289491	289598	.	+	.	transcript_id "XR_900165.2"; gene_biotype "ncRNA"; gene_name "105328213"; gene_id "105328213"
NW_011935959.1	Gnomon	exon	896693	897362	.	-	.	transcript_id "XR_901309.2"; gene_biotype "ncRNA"; gene_name "105335548"; gene_id "105335548"
NW_011935959.1	Gnomon	exon	896267	896308	.	-	.	transcript_id "XR_901309.2"; gene_biotype "ncRNA"; gene_name "105335548"; gene_id "105335548"
NW_011942136.1	Gnomon	exon	241352	241650	.	+	.	transcript_id "XR_899723.2"; gene_biotype "ncRNA"; gene_name "105325514"; gene_id "105325514"
NW_011942136.1	Gnomon	exon	259049	259268	.	+	.	transcript_id "XR_899723.2"; gene_biotype "ncRNA"; gene_name "105325514"; gene_id "105325514"
NW_011942136.1	Gnomon	exon	263863	265683	.	+	.	transcript_id "XR_899723.2"; gene_biotype "ncRNA"; gene_name "105325514"; gene_id "105325514"
NW_011936596.1	Gnomon	exon	101095	101173	.	+	.	transcript_id "XR_902380.2"; gene_biotype "ncRNA"; gene_name "105341649"; gene_id "105341649"
NW_011936596.1	Gnomon	exon	101402	101481	.	+	.	transcript_id "XR_902380.2"; gene_biotype "ncRNA"; gene_name "105341649"; gene_id "105341649"
NW_011936596.1	Gnomon	exon	102156	102644	.	+	.	transcript_id "XR_902380.2"; gene_biotype "ncRNA"; gene_name "105341649"; gene_id "105341649"
NW_011936727.1	Gnomon	exon	202547	202651	.	-	.	transcript_id "XR_002201209.1"; gene_biotype "ncRNA"; gene_name "105342761"; gene_id "105342761"
NW_011936727.1	Gnomon	exon	202360	202447	.	-	.	transcript_id "XR_002201209.1"; gene_biotype "ncRNA"; gene_name "105342761"; gene_id "105342761"
NW_011936727.1	Gnomon	exon	202165	202279	.	-	.	transcript_id "XR_002201209.1"; gene_biotype "ncRNA"; gene_name "105342761"; gene_id "105342761"
NW_011936727.1	Gnomon	exon	200994	201039	.	-	.	transcript_id "XR_002201209.1"; gene_biotype "ncRNA"; gene_name "105342761"; gene_id "105342761"
NW_011936727.1	Gnomon	exon	200827	200905	.	-	.	transcript_id "XR_002201209.1"; gene_biotype "ncRNA"; gene_name "105342761"; gene_id "105342761"
NW_011936219.1	Gnomon	exon	39473	39487	.	-	.	transcript_id "XR_002200656.1"; gene_biotype "misc_RNA"; gene_name "105338108"; gene_id "105338108"
NW_011936219.1	Gnomon	exon	38756	39345	.	-	.	transcript_id "XR_002200656.1"; gene_biotype "misc_RNA"; gene_name "105338108"; gene_id "105338108"
NW_011936219.1	Gnomon	exon	38138	38212	.	-	.	transcript_id "XR_002200656.1"; gene_biotype "misc_RNA"; gene_name "105338108"; gene_id "105338108"
NW_011936219.1	Gnomon	exon	37582	37620	.	-	.	transcript_id "XR_002200656.1"; gene_biotype "misc_RNA"; gene_name "105338108"; gene_id "105338108"
NW_011936219.1	Gnomon	exon	36963	37274	.	-	.	transcript_id "XR_002200656.1"; gene_biotype "misc_RNA"; gene_name "105338108"; gene_id "105338108"
NW_011934763.1	Gnomon	exon	11137	11219	.	-	.	transcript_id "XR_002200392.1"; gene_biotype "ncRNA"; gene_name "105335676"; gene_id "105335676"
NW_011934763.1	Gnomon	exon	10825	10936	.	-	.	transcript_id "XR_002200392.1"; gene_biotype "ncRNA"; gene_name "105335676"; gene_id "105335676"
NW_011934763.1	Gnomon	exon	10630	10680	.	-	.	transcript_id "XR_002200392.1"; gene_biotype "ncRNA"; gene_name "105335676"; gene_id "105335676"
NW_011935840.1	Gnomon	exon	79360	79457	.	-	.	transcript_id "XR_002200269.1"; gene_biotype "ncRNA"; gene_name "109619521"; gene_id "109619521"
NW_011935840.1	Gnomon	exon	77976	79246	.	-	.	transcript_id "XR_002200269.1"; gene_biotype "ncRNA"; gene_name "109619521"; gene_id "109619521"
NW_011942128.1	Gnomon	exon	1027802	1028979	.	-	.	transcript_id "XR_899686.2"; gene_biotype "ncRNA"; gene_name "105325276"; gene_id "105325276"
NW_011942128.1	Gnomon	exon	1023785	1023953	.	-	.	transcript_id "XR_899686.2"; gene_biotype "ncRNA"; gene_name "105325276"; gene_id "105325276"
NW_011942128.1	Gnomon	exon	1021571	1021694	.	-	.	transcript_id "XR_899686.2"; gene_biotype "ncRNA"; gene_name "105325276"; gene_id "105325276"
NW_011936382.1	Gnomon	exon	1386	1618	.	+	.	transcript_id "XR_002200845.1"; gene_biotype "ncRNA"; gene_name "109620147"; gene_id "109620147"
NW_011936382.1	Gnomon	exon	1915	2033	.	+	.	transcript_id "XR_002200845.1"; gene_biotype "ncRNA"; gene_name "109620147"; gene_id "109620147"
NW_011935937.1	Gnomon	exon	43566	43711	.	+	.	transcript_id "XR_901288.2"; gene_biotype "ncRNA"; gene_name "105335379"; gene_id "105335379"
NW_011935937.1	Gnomon	exon	47021	47124	.	+	.	transcript_id "XR_901288.2"; gene_biotype "ncRNA"; gene_name "105335379"; gene_id "105335379"
NW_011935937.1	Gnomon	exon	48215	48296	.	+	.	transcript_id "XR_901288.2"; gene_biotype "ncRNA"; gene_name "105335379"; gene_id "105335379"
NW_011935937.1	Gnomon	exon	48620	48870	.	+	.	transcript_id "XR_901288.2"; gene_biotype "ncRNA"; gene_name "105335379"; gene_id "105335379"
NW_011936322.1	Gnomon	exon	74086	74936	.	+	.	transcript_id "XR_002200763.1"; gene_biotype "ncRNA"; gene_name "109620089"; gene_id "109620089"
NW_011936322.1	Gnomon	exon	76912	77273	.	+	.	transcript_id "XR_002200763.1"; gene_biotype "ncRNA"; gene_name "109620089"; gene_id "109620089"
NW_011936780.1	Gnomon	exon	839751	839858	.	-	.	transcript_id "XR_902683.2"; gene_biotype "ncRNA"; gene_name "105343326"; gene_id "105343326"
NW_011936780.1	Gnomon	exon	839306	839380	.	-	.	transcript_id "XR_902683.2"; gene_biotype "ncRNA"; gene_name "105343326"; gene_id "105343326"
NW_011936780.1	Gnomon	exon	839030	839115	.	-	.	transcript_id "XR_902683.2"; gene_biotype "ncRNA"; gene_name "105343326"; gene_id "105343326"
NW_011936780.1	Gnomon	exon	838903	838947	.	-	.	transcript_id "XR_902683.2"; gene_biotype "ncRNA"; gene_name "105343326"; gene_id "105343326"
NW_011936780.1	Gnomon	exon	837921	838300	.	-	.	transcript_id "XR_902683.2"; gene_biotype "ncRNA"; gene_name "105343326"; gene_id "105343326"
NW_011935005.1	Gnomon	exon	247479	247911	.	-	.	transcript_id "XR_002199314.1"; gene_biotype "ncRNA"; gene_name "109618416"; gene_id "109618416"
NW_011935005.1	Gnomon	exon	246938	247241	.	-	.	transcript_id "XR_002199314.1"; gene_biotype "ncRNA"; gene_name "109618416"; gene_id "109618416"
NW_011935753.1	Gnomon	exon	9663	9918	.	-	.	transcript_id "XR_900928.2"; gene_biotype "ncRNA"; gene_name "105333287"; gene_id "105333287"
NW_011935753.1	Gnomon	exon	7981	8068	.	-	.	transcript_id "XR_900928.2"; gene_biotype "ncRNA"; gene_name "105333287"; gene_id "105333287"
NW_011935753.1	Gnomon	exon	4942	5391	.	-	.	transcript_id "XR_900928.2"; gene_biotype "ncRNA"; gene_name "105333287"; gene_id "105333287"
NW_011939742.1	Gnomon	exon	827	937	.	-	.	transcript_id "XR_899281.2"; gene_biotype "ncRNA"; gene_name "105323353"; gene_id "105323353"
NW_011939742.1	Gnomon	exon	400	474	.	-	.	transcript_id "XR_899281.2"; gene_biotype "ncRNA"; gene_name "105323353"; gene_id "105323353"
NW_011939742.1	Gnomon	exon	1	147	.	-	.	transcript_id "XR_899281.2"; gene_biotype "ncRNA"; gene_name "105323353"; gene_id "105323353"
NW_011936481.1	Gnomon	exon	291566	291688	.	+	.	transcript_id "XR_902187.2"; gene_biotype "ncRNA"; gene_name "105340619"; gene_id "105340619"
NW_011936481.1	Gnomon	exon	297149	297730	.	+	.	transcript_id "XR_902187.2"; gene_biotype "ncRNA"; gene_name "105340619"; gene_id "105340619"
NW_011938048.1	Gnomon	exon	77294	77921	.	-	.	transcript_id "XR_002198982.1"; gene_biotype "ncRNA"; gene_name "109617960"; gene_id "109617960"
NW_011938048.1	Gnomon	exon	74323	74499	.	-	.	transcript_id "XR_002198982.1"; gene_biotype "ncRNA"; gene_name "109617960"; gene_id "109617960"
NW_011935531.1	Gnomon	exon	10722	10957	.	-	.	transcript_id "XR_900583.2"; gene_biotype "ncRNA"; gene_name "105331064"; gene_id "105331064"
NW_011935531.1	Gnomon	exon	10455	10625	.	-	.	transcript_id "XR_900583.2"; gene_biotype "ncRNA"; gene_name "105331064"; gene_id "105331064"
NW_011935531.1	Gnomon	exon	9420	10365	.	-	.	transcript_id "XR_900583.2"; gene_biotype "ncRNA"; gene_name "105331064"; gene_id "105331064"
NW_011935854.1	Gnomon	exon	544358	544664	.	+	.	transcript_id "XR_002200283.1"; gene_biotype "ncRNA"; gene_name "109619539"; gene_id "109619539"
NW_011935854.1	Gnomon	exon	547908	548023	.	+	.	transcript_id "XR_002200283.1"; gene_biotype "ncRNA"; gene_name "109619539"; gene_id "109619539"
NW_011937337.1	Gnomon	exon	298655	298741	.	+	.	transcript_id "XR_002198283.1"; gene_biotype "ncRNA"; gene_name "109617130"; gene_id "109617130"
NW_011937337.1	Gnomon	exon	298936	299032	.	+	.	transcript_id "XR_002198283.1"; gene_biotype "ncRNA"; gene_name "109617130"; gene_id "109617130"
NW_011937337.1	Gnomon	exon	299285	299526	.	+	.	transcript_id "XR_002198283.1"; gene_biotype "ncRNA"; gene_name "109617130"; gene_id "109617130"
NW_011936802.1	Gnomon	exon	47172	47360	.	-	.	transcript_id "XR_002201295.1"; gene_biotype "ncRNA"; gene_name "105343551"; gene_id "105343551"
NW_011936802.1	Gnomon	exon	44714	44756	.	-	.	transcript_id "XR_002201295.1"; gene_biotype "ncRNA"; gene_name "105343551"; gene_id "105343551"
NW_011936802.1	Gnomon	exon	44312	44379	.	-	.	transcript_id "XR_002201295.1"; gene_biotype "ncRNA"; gene_name "105343551"; gene_id "105343551"
NW_011936802.1	Gnomon	exon	44138	44165	.	-	.	transcript_id "XR_002201295.1"; gene_biotype "ncRNA"; gene_name "105343551"; gene_id "105343551"
NW_011936802.1	Gnomon	exon	43885	43959	.	-	.	transcript_id "XR_002201295.1"; gene_biotype "ncRNA"; gene_name "105343551"; gene_id "105343551"
NW_011936802.1	Gnomon	exon	43454	43635	.	-	.	transcript_id "XR_002201295.1"; gene_biotype "ncRNA"; gene_name "105343551"; gene_id "105343551"
NW_011935324.1	Gnomon	exon	337299	337432	.	+	.	transcript_id "XR_002199725.1"; gene_biotype "ncRNA"; gene_name "109618889"; gene_id "109618889"
NW_011935324.1	Gnomon	exon	337736	338338	.	+	.	transcript_id "XR_002199725.1"; gene_biotype "ncRNA"; gene_name "109618889"; gene_id "109618889"
NW_011937206.1	Gnomon	exon	848578	848713	.	-	.	transcript_id "XR_903381.2"; gene_biotype "ncRNA"; gene_name "105347383"; gene_id "105347383"
NW_011937206.1	Gnomon	exon	848154	848270	.	-	.	transcript_id "XR_903381.2"; gene_biotype "ncRNA"; gene_name "105347383"; gene_id "105347383"
NW_011937206.1	Gnomon	exon	847794	847925	.	-	.	transcript_id "XR_903381.2"; gene_biotype "ncRNA"; gene_name "105347383"; gene_id "105347383"
NW_011936881.1	Gnomon	exon	244155	244201	.	+	.	transcript_id "XR_002201346.1"; gene_biotype "ncRNA"; gene_name "105343979"; gene_id "105343979"
NW_011936881.1	Gnomon	exon	255337	255420	.	+	.	transcript_id "XR_002201346.1"; gene_biotype "ncRNA"; gene_name "105343979"; gene_id "105343979"
NW_011936881.1	Gnomon	exon	256165	256461	.	+	.	transcript_id "XR_002201346.1"; gene_biotype "ncRNA"; gene_name "105343979"; gene_id "105343979"
NW_011936192.1	Gnomon	exon	18375	18647	.	-	.	transcript_id "XR_002200632.1"; gene_biotype "ncRNA"; gene_name "109619957"; gene_id "109619957"
NW_011936192.1	Gnomon	exon	16560	18144	.	-	.	transcript_id "XR_002200632.1"; gene_biotype "ncRNA"; gene_name "109619957"; gene_id "109619957"
NW_011935992.1	Gnomon	exon	1924351	1924393	.	-	.	transcript_id "XR_901395.2"; gene_biotype "ncRNA"; gene_name "105336118"; gene_id "105336118"
NW_011935992.1	Gnomon	exon	1924028	1924137	.	-	.	transcript_id "XR_901395.2"; gene_biotype "ncRNA"; gene_name "105336118"; gene_id "105336118"
NW_011935992.1	Gnomon	exon	1923666	1923863	.	-	.	transcript_id "XR_901395.2"; gene_biotype "ncRNA"; gene_name "105336118"; gene_id "105336118"
NW_011937548.1	Gnomon	exon	34756	35181	.	-	.	transcript_id "XR_002198496.1"; gene_biotype "ncRNA"; gene_name "109617348"; gene_id "109617348"
NW_011937548.1	Gnomon	exon	33788	34335	.	-	.	transcript_id "XR_002198496.1"; gene_biotype "ncRNA"; gene_name "109617348"; gene_id "109617348"
NW_011936322.1	Gnomon	exon	78341	78543	.	-	.	transcript_id "XR_901897.2"; gene_biotype "ncRNA"; gene_name "105339025"; gene_id "105339025"
NW_011936322.1	Gnomon	exon	77505	77882	.	-	.	transcript_id "XR_901897.2"; gene_biotype "ncRNA"; gene_name "105339025"; gene_id "105339025"
NW_011937827.1	Gnomon	exon	283375	283921	.	-	.	transcript_id "XR_002198765.1"; gene_biotype "ncRNA"; gene_name "109617726"; gene_id "109617726"
NW_011937827.1	Gnomon	exon	282632	282746	.	-	.	transcript_id "XR_002198765.1"; gene_biotype "ncRNA"; gene_name "109617726"; gene_id "109617726"
NW_011937827.1	Gnomon	exon	281818	281891	.	-	.	transcript_id "XR_002198765.1"; gene_biotype "ncRNA"; gene_name "109617726"; gene_id "109617726"
NW_011940503.1	Gnomon	exon	1325	1555	.	-	.	transcript_id "XR_002199080.1"; gene_biotype "ncRNA"; gene_name "109618075"; gene_id "109618075"
NW_011940503.1	Gnomon	exon	740	1051	.	-	.	transcript_id "XR_002199080.1"; gene_biotype "ncRNA"; gene_name "109618075"; gene_id "109618075"
NW_011934736.1	Gnomon	exon	80072	80219	.	-	.	transcript_id "XR_002200134.1"; gene_biotype "ncRNA"; gene_name "109619365"; gene_id "109619365"
NW_011934736.1	Gnomon	exon	72686	74699	.	-	.	transcript_id "XR_002200134.1"; gene_biotype "ncRNA"; gene_name "109619365"; gene_id "109619365"
NW_011936872.1	Gnomon	exon	4851	5084	.	+	.	transcript_id "XR_902798.2"; gene_biotype "misc_RNA"; gene_name "105343910"; gene_id "105343910"
NW_011936872.1	Gnomon	exon	5363	5451	.	+	.	transcript_id "XR_902798.2"; gene_biotype "misc_RNA"; gene_name "105343910"; gene_id "105343910"
NW_011936872.1	Gnomon	exon	7152	7193	.	+	.	transcript_id "XR_902798.2"; gene_biotype "misc_RNA"; gene_name "105343910"; gene_id "105343910"
NW_011936872.1	Gnomon	exon	7495	8318	.	+	.	transcript_id "XR_902798.2"; gene_biotype "misc_RNA"; gene_name "105343910"; gene_id "105343910"
NW_011936872.1	Gnomon	exon	8363	9882	.	+	.	transcript_id "XR_902798.2"; gene_biotype "misc_RNA"; gene_name "105343910"; gene_id "105343910"
NW_011934560.1	Gnomon	exon	49777	49960	.	+	.	transcript_id "XR_900345.2"; gene_biotype "ncRNA"; gene_name "105329467"; gene_id "105329467"
NW_011934560.1	Gnomon	exon	50706	51034	.	+	.	transcript_id "XR_900345.2"; gene_biotype "ncRNA"; gene_name "105329467"; gene_id "105329467"
NW_011936109.1	Gnomon	exon	228278	228368	.	-	.	transcript_id "XR_901575.2"; gene_biotype "ncRNA"; gene_name "105337084"; gene_id "105337084"
NW_011936109.1	Gnomon	exon	227559	227766	.	-	.	transcript_id "XR_901575.2"; gene_biotype "ncRNA"; gene_name "105337084"; gene_id "105337084"
NW_011936109.1	Gnomon	exon	227017	227148	.	-	.	transcript_id "XR_901575.2"; gene_biotype "ncRNA"; gene_name "105337084"; gene_id "105337084"
NW_011935086.1	Gnomon	exon	230572	231209	.	-	.	transcript_id "XR_002199431.1"; gene_biotype "misc_RNA"; gene_name "105326795"; gene_id "105326795"
NW_011935086.1	Gnomon	exon	230257	230319	.	-	.	transcript_id "XR_002199431.1"; gene_biotype "misc_RNA"; gene_name "105326795"; gene_id "105326795"
NW_011935086.1	Gnomon	exon	230121	230166	.	-	.	transcript_id "XR_002199431.1"; gene_biotype "misc_RNA"; gene_name "105326795"; gene_id "105326795"
NW_011937169.1	Gnomon	exon	57506	57525	.	-	.	transcript_id "XR_903296.2"; gene_biotype "ncRNA"; gene_name "105346829"; gene_id "105346829"
NW_011937169.1	Gnomon	exon	56926	57023	.	-	.	transcript_id "XR_903296.2"; gene_biotype "ncRNA"; gene_name "105346829"; gene_id "105346829"
NW_011937169.1	Gnomon	exon	52989	53349	.	-	.	transcript_id "XR_903296.2"; gene_biotype "ncRNA"; gene_name "105346829"; gene_id "105346829"
NW_011936631.1	Gnomon	exon	405681	405954	.	-	.	transcript_id "XR_002201121.1"; gene_biotype "ncRNA"; gene_name "109620427"; gene_id "109620427"
NW_011936631.1	Gnomon	exon	405025	405289	.	-	.	transcript_id "XR_002201121.1"; gene_biotype "ncRNA"; gene_name "109620427"; gene_id "109620427"
NW_011935553.1	Gnomon	exon	55743	55781	.	-	.	transcript_id "XR_900607.2"; gene_biotype "ncRNA"; gene_name "105331228"; gene_id "105331228"
NW_011935553.1	Gnomon	exon	50982	51173	.	-	.	transcript_id "XR_900607.2"; gene_biotype "ncRNA"; gene_name "105331228"; gene_id "105331228"
NW_011935553.1	Gnomon	exon	49142	49417	.	-	.	transcript_id "XR_900607.2"; gene_biotype "ncRNA"; gene_name "105331228"; gene_id "105331228"
NW_011941138.1	Gnomon	exon	2406	2497	.	-	.	transcript_id "XR_899430.1"; gene_biotype "ncRNA"; gene_name "105323892"; gene_id "105323892"
NW_011941138.1	Gnomon	exon	1625	1691	.	-	.	transcript_id "XR_899430.1"; gene_biotype "ncRNA"; gene_name "105323892"; gene_id "105323892"
NW_011941138.1	Gnomon	exon	1349	1469	.	-	.	transcript_id "XR_899430.1"; gene_biotype "ncRNA"; gene_name "105323892"; gene_id "105323892"
NW_011934699.1	Gnomon	exon	19519	20465	.	+	.	transcript_id "XR_002199806.1"; gene_biotype "misc_RNA"; gene_name "105330315"; gene_id "105330315"
NW_011934699.1	Gnomon	exon	20912	21048	.	+	.	transcript_id "XR_002199806.1"; gene_biotype "misc_RNA"; gene_name "105330315"; gene_id "105330315"
NW_011934699.1	Gnomon	exon	21719	21767	.	+	.	transcript_id "XR_002199806.1"; gene_biotype "misc_RNA"; gene_name "105330315"; gene_id "105330315"
NW_011934699.1	Gnomon	exon	22140	22186	.	+	.	transcript_id "XR_002199806.1"; gene_biotype "misc_RNA"; gene_name "105330315"; gene_id "105330315"
NW_011934699.1	Gnomon	exon	23407	24781	.	+	.	transcript_id "XR_002199806.1"; gene_biotype "misc_RNA"; gene_name "105330315"; gene_id "105330315"
NW_011942108.1	Gnomon	exon	124792	124947	.	+	.	transcript_id "XR_899593.1"; gene_biotype "ncRNA"; gene_name "105324589"; gene_id "105324589"
NW_011942108.1	Gnomon	exon	125429	125981	.	+	.	transcript_id "XR_899593.1"; gene_biotype "ncRNA"; gene_name "105324589"; gene_id "105324589"
NW_011938009.1	Gnomon	exon	611756	611946	.	+	.	transcript_id "XR_899144.2"; gene_biotype "ncRNA"; gene_name "105322574"; gene_id "105322574"
NW_011938009.1	Gnomon	exon	612249	612405	.	+	.	transcript_id "XR_899144.2"; gene_biotype "ncRNA"; gene_name "105322574"; gene_id "105322574"
NW_011939718.1	Gnomon	exon	799	933	.	-	.	transcript_id "XR_002199058.1"; gene_biotype "ncRNA"; gene_name "109618043"; gene_id "109618043"
NW_011939718.1	Gnomon	exon	1	220	.	-	.	transcript_id "XR_002199058.1"; gene_biotype "ncRNA"; gene_name "109618043"; gene_id "109618043"
NW_011936443.1	Gnomon	exon	962999	963081	.	-	.	transcript_id "XR_902133.2"; gene_biotype "ncRNA"; gene_name "105340232"; gene_id "105340232"
NW_011936443.1	Gnomon	exon	962592	962618	.	-	.	transcript_id "XR_902133.2"; gene_biotype "ncRNA"; gene_name "105340232"; gene_id "105340232"
NW_011936443.1	Gnomon	exon	961408	961554	.	-	.	transcript_id "XR_902133.2"; gene_biotype "ncRNA"; gene_name "105340232"; gene_id "105340232"
NW_011936443.1	Gnomon	exon	959975	960317	.	-	.	transcript_id "XR_902133.2"; gene_biotype "ncRNA"; gene_name "105340232"; gene_id "105340232"
NW_011938059.1	Gnomon	exon	831666	831695	.	-	.	transcript_id "XR_002198995.1"; gene_biotype "ncRNA"; gene_name "109617976"; gene_id "109617976"
NW_011938059.1	Gnomon	exon	830952	830970	.	-	.	transcript_id "XR_002198995.1"; gene_biotype "ncRNA"; gene_name "109617976"; gene_id "109617976"
NW_011938059.1	Gnomon	exon	830236	830678	.	-	.	transcript_id "XR_002198995.1"; gene_biotype "ncRNA"; gene_name "109617976"; gene_id "109617976"
NW_011935023.1	Gnomon	exon	126114	126573	.	+	.	transcript_id "XR_002199346.1"; gene_biotype "ncRNA"; gene_name "109618459"; gene_id "109618459"
NW_011935023.1	Gnomon	exon	126840	127034	.	+	.	transcript_id "XR_002199346.1"; gene_biotype "ncRNA"; gene_name "109618459"; gene_id "109618459"
NW_011935409.1	Gnomon	exon	86236	86807	.	+	.	transcript_id "XR_002199814.1"; gene_biotype "ncRNA"; gene_name "109618980"; gene_id "109618980"
NW_011935409.1	Gnomon	exon	87477	87635	.	+	.	transcript_id "XR_002199814.1"; gene_biotype "ncRNA"; gene_name "109618980"; gene_id "109618980"
NW_011935409.1	Gnomon	exon	87773	87928	.	+	.	transcript_id "XR_002199814.1"; gene_biotype "ncRNA"; gene_name "109618980"; gene_id "109618980"
NW_011935409.1	Gnomon	exon	88123	88288	.	+	.	transcript_id "XR_002199814.1"; gene_biotype "ncRNA"; gene_name "109618980"; gene_id "109618980"
NW_011935628.1	Gnomon	exon	119711	119904	.	+	.	transcript_id "XR_002200030.1"; gene_biotype "ncRNA"; gene_name "105332073"; gene_id "105332073"
NW_011935628.1	Gnomon	exon	120074	120117	.	+	.	transcript_id "XR_002200030.1"; gene_biotype "ncRNA"; gene_name "105332073"; gene_id "105332073"
NW_011936518.1	Gnomon	exon	132663	132760	.	-	.	transcript_id "XR_902226.2"; gene_biotype "misc_RNA"; gene_name "105340835"; gene_id "105340835"
NW_011936518.1	Gnomon	exon	123289	126571	.	-	.	transcript_id "XR_902226.2"; gene_biotype "misc_RNA"; gene_name "105340835"; gene_id "105340835"
NW_011935722.1	Gnomon	exon	1	53	.	+	.	transcript_id "XR_900866.2"; gene_biotype "ncRNA"; gene_name "105332913"; gene_id "105332913"
NW_011935722.1	Gnomon	exon	9950	10131	.	+	.	transcript_id "XR_900866.2"; gene_biotype "ncRNA"; gene_name "105332913"; gene_id "105332913"
NW_011938047.1	Gnomon	exon	715784	716007	.	-	.	transcript_id "XR_002198977.1"; gene_biotype "ncRNA"; gene_name "105322784"; gene_id "105322784"
NW_011938047.1	Gnomon	exon	715382	715467	.	-	.	transcript_id "XR_002198977.1"; gene_biotype "ncRNA"; gene_name "105322784"; gene_id "105322784"
NW_011938047.1	Gnomon	exon	714560	714647	.	-	.	transcript_id "XR_002198977.1"; gene_biotype "ncRNA"; gene_name "105322784"; gene_id "105322784"
NW_011938047.1	Gnomon	exon	713981	714211	.	-	.	transcript_id "XR_002198977.1"; gene_biotype "ncRNA"; gene_name "105322784"; gene_id "105322784"
NW_011934692.1	Gnomon	exon	81545	82228	.	+	.	transcript_id "XR_002199753.1"; gene_biotype "ncRNA"; gene_name "109618938"; gene_id "109618938"
NW_011934692.1	Gnomon	exon	83254	83567	.	+	.	transcript_id "XR_002199753.1"; gene_biotype "ncRNA"; gene_name "109618938"; gene_id "109618938"
NW_011935290.1	Gnomon	exon	83554	83736	.	+	.	transcript_id "XR_900285.2"; gene_biotype "ncRNA"; gene_name "105329059"; gene_id "105329059"
NW_011935290.1	Gnomon	exon	84013	84087	.	+	.	transcript_id "XR_900285.2"; gene_biotype "ncRNA"; gene_name "105329059"; gene_id "105329059"
NW_011935290.1	Gnomon	exon	84966	85058	.	+	.	transcript_id "XR_900285.2"; gene_biotype "ncRNA"; gene_name "105329059"; gene_id "105329059"
NW_011939857.1	Gnomon	exon	1007	1139	.	-	.	transcript_id "XR_002199060.1"; gene_biotype "ncRNA"; gene_name "109618046"; gene_id "109618046"
NW_011939857.1	Gnomon	exon	47	610	.	-	.	transcript_id "XR_002199060.1"; gene_biotype "ncRNA"; gene_name "109618046"; gene_id "109618046"
NW_011936103.1	Gnomon	exon	775099	775799	.	+	.	transcript_id "XR_002200542.1"; gene_biotype "misc_RNA"; gene_name "109619842"; gene_id "109619842"
NW_011936103.1	Gnomon	exon	785222	785252	.	+	.	transcript_id "XR_002200542.1"; gene_biotype "misc_RNA"; gene_name "109619842"; gene_id "109619842"
NW_011936103.1	Gnomon	exon	789538	789609	.	+	.	transcript_id "XR_002200542.1"; gene_biotype "misc_RNA"; gene_name "109619842"; gene_id "109619842"
NW_011936103.1	Gnomon	exon	800727	800946	.	+	.	transcript_id "XR_002200542.1"; gene_biotype "misc_RNA"; gene_name "109619842"; gene_id "109619842"
NW_011941501.1	Gnomon	exon	6294	6304	.	-	.	transcript_id "XR_899464.2"; gene_biotype "ncRNA"; gene_name "105324032"; gene_id "105324032"
NW_011941501.1	Gnomon	exon	3840	4014	.	-	.	transcript_id "XR_899464.2"; gene_biotype "ncRNA"; gene_name "105324032"; gene_id "105324032"
NW_011941501.1	Gnomon	exon	176	328	.	-	.	transcript_id "XR_899464.2"; gene_biotype "ncRNA"; gene_name "105324032"; gene_id "105324032"
NW_011940133.1	Gnomon	exon	1493	1643	.	-	.	transcript_id "XR_002199070.1"; gene_biotype "ncRNA"; gene_name "109618059"; gene_id "109618059"
NW_011940133.1	Gnomon	exon	290	650	.	-	.	transcript_id "XR_002199070.1"; gene_biotype "ncRNA"; gene_name "109618059"; gene_id "109618059"
NW_011935622.1	Gnomon	exon	515968	516069	.	-	.	transcript_id "XR_900700.2"; gene_biotype "ncRNA"; gene_name "105331937"; gene_id "105331937"
NW_011935622.1	Gnomon	exon	514113	514294	.	-	.	transcript_id "XR_900700.2"; gene_biotype "ncRNA"; gene_name "105331937"; gene_id "105331937"
NW_011935622.1	Gnomon	exon	513591	513711	.	-	.	transcript_id "XR_900700.2"; gene_biotype "ncRNA"; gene_name "105331937"; gene_id "105331937"
NW_011935102.1	Gnomon	exon	149021	149387	.	+	.	transcript_id "XR_002199453.1"; gene_biotype "ncRNA"; gene_name "109618586"; gene_id "109618586"
NW_011935102.1	Gnomon	exon	150259	150512	.	+	.	transcript_id "XR_002199453.1"; gene_biotype "ncRNA"; gene_name "109618586"; gene_id "109618586"
NW_011937697.1	Gnomon	exon	30227	30344	.	+	.	transcript_id "XR_898631.1"; gene_biotype "ncRNA"; gene_name "105319336"; gene_id "105319336"
NW_011937697.1	Gnomon	exon	34838	34969	.	+	.	transcript_id "XR_898631.1"; gene_biotype "ncRNA"; gene_name "105319336"; gene_id "105319336"
NW_011936942.1	Gnomon	exon	132230	132528	.	+	.	transcript_id "XR_002201433.1"; gene_biotype "ncRNA"; gene_name "105344623"; gene_id "105344623"
NW_011936942.1	Gnomon	exon	132702	132752	.	+	.	transcript_id "XR_002201433.1"; gene_biotype "ncRNA"; gene_name "105344623"; gene_id "105344623"
NW_011936942.1	Gnomon	exon	133938	134053	.	+	.	transcript_id "XR_002201433.1"; gene_biotype "ncRNA"; gene_name "105344623"; gene_id "105344623"
NW_011936942.1	Gnomon	exon	136204	136362	.	+	.	transcript_id "XR_002201433.1"; gene_biotype "ncRNA"; gene_name "105344623"; gene_id "105344623"
NW_011936942.1	Gnomon	exon	138106	139454	.	+	.	transcript_id "XR_002201433.1"; gene_biotype "ncRNA"; gene_name "105344623"; gene_id "105344623"
NW_011936769.1	Gnomon	exon	182226	182655	.	-	.	transcript_id "XR_002201242.1"; gene_biotype "misc_RNA"; gene_name "105343082"; gene_id "105343082"
NW_011936769.1	Gnomon	exon	181296	181418	.	-	.	transcript_id "XR_002201242.1"; gene_biotype "misc_RNA"; gene_name "105343082"; gene_id "105343082"
NW_011936769.1	Gnomon	exon	177782	177851	.	-	.	transcript_id "XR_002201242.1"; gene_biotype "misc_RNA"; gene_name "105343082"; gene_id "105343082"
NW_011936769.1	Gnomon	exon	177491	177545	.	-	.	transcript_id "XR_002201242.1"; gene_biotype "misc_RNA"; gene_name "105343082"; gene_id "105343082"
NW_011936769.1	Gnomon	exon	176743	176885	.	-	.	transcript_id "XR_002201242.1"; gene_biotype "misc_RNA"; gene_name "105343082"; gene_id "105343082"
NW_011936769.1	Gnomon	exon	176423	176454	.	-	.	transcript_id "XR_002201242.1"; gene_biotype "misc_RNA"; gene_name "105343082"; gene_id "105343082"
NW_011936748.1	Gnomon	exon	57341	57383	.	-	.	transcript_id "XR_002201226.1"; gene_biotype "misc_RNA"; gene_name "105342910"; gene_id "105342910"
NW_011936748.1	Gnomon	exon	53149	54281	.	-	.	transcript_id "XR_002201226.1"; gene_biotype "misc_RNA"; gene_name "105342910"; gene_id "105342910"
NW_011936748.1	Gnomon	exon	51905	52219	.	-	.	transcript_id "XR_002201226.1"; gene_biotype "misc_RNA"; gene_name "105342910"; gene_id "105342910"
NW_011936748.1	Gnomon	exon	51265	51379	.	-	.	transcript_id "XR_002201226.1"; gene_biotype "misc_RNA"; gene_name "105342910"; gene_id "105342910"
NW_011936748.1	Gnomon	exon	50009	50174	.	-	.	transcript_id "XR_002201226.1"; gene_biotype "misc_RNA"; gene_name "105342910"; gene_id "105342910"
NW_011936748.1	Gnomon	exon	49214	49369	.	-	.	transcript_id "XR_002201226.1"; gene_biotype "misc_RNA"; gene_name "105342910"; gene_id "105342910"
NW_011936748.1	Gnomon	exon	48562	48645	.	-	.	transcript_id "XR_002201226.1"; gene_biotype "misc_RNA"; gene_name "105342910"; gene_id "105342910"
NW_011936748.1	Gnomon	exon	48139	48356	.	-	.	transcript_id "XR_002201226.1"; gene_biotype "misc_RNA"; gene_name "105342910"; gene_id "105342910"
NW_011936748.1	Gnomon	exon	47723	47816	.	-	.	transcript_id "XR_002201226.1"; gene_biotype "misc_RNA"; gene_name "105342910"; gene_id "105342910"
NW_011936748.1	Gnomon	exon	47109	47397	.	-	.	transcript_id "XR_002201226.1"; gene_biotype "misc_RNA"; gene_name "105342910"; gene_id "105342910"
NW_011936748.1	Gnomon	exon	46453	46506	.	-	.	transcript_id "XR_002201226.1"; gene_biotype "misc_RNA"; gene_name "105342910"; gene_id "105342910"
NW_011936748.1	Gnomon	exon	44535	44854	.	-	.	transcript_id "XR_002201226.1"; gene_biotype "misc_RNA"; gene_name "105342910"; gene_id "105342910"
NW_011936748.1	Gnomon	exon	43125	43220	.	-	.	transcript_id "XR_002201226.1"; gene_biotype "misc_RNA"; gene_name "105342910"; gene_id "105342910"
NW_011936748.1	Gnomon	exon	42330	42394	.	-	.	transcript_id "XR_002201226.1"; gene_biotype "misc_RNA"; gene_name "105342910"; gene_id "105342910"
NW_011936748.1	Gnomon	exon	40716	40763	.	-	.	transcript_id "XR_002201226.1"; gene_biotype "misc_RNA"; gene_name "105342910"; gene_id "105342910"
NW_011936748.1	Gnomon	exon	39705	39744	.	-	.	transcript_id "XR_002201226.1"; gene_biotype "misc_RNA"; gene_name "105342910"; gene_id "105342910"
NW_011936748.1	Gnomon	exon	38215	38355	.	-	.	transcript_id "XR_002201226.1"; gene_biotype "misc_RNA"; gene_name "105342910"; gene_id "105342910"
NW_011936748.1	Gnomon	exon	37573	37686	.	-	.	transcript_id "XR_002201226.1"; gene_biotype "misc_RNA"; gene_name "105342910"; gene_id "105342910"
NW_011936910.1	Gnomon	exon	333212	334332	.	-	.	transcript_id "XR_902836.2"; gene_biotype "ncRNA"; gene_name "105344209"; gene_id "105344209"
NW_011936910.1	Gnomon	exon	328361	328525	.	-	.	transcript_id "XR_902836.2"; gene_biotype "ncRNA"; gene_name "105344209"; gene_id "105344209"
NW_011936910.1	Gnomon	exon	328089	328134	.	-	.	transcript_id "XR_902836.2"; gene_biotype "ncRNA"; gene_name "105344209"; gene_id "105344209"
NW_011936910.1	Gnomon	exon	327809	327914	.	-	.	transcript_id "XR_902836.2"; gene_biotype "ncRNA"; gene_name "105344209"; gene_id "105344209"
NW_011936366.1	Gnomon	exon	522128	522390	.	-	.	transcript_id "XR_901945.2"; gene_biotype "misc_RNA"; gene_name "105339326"; gene_id "105339326"
NW_011936366.1	Gnomon	exon	520375	520464	.	-	.	transcript_id "XR_901945.2"; gene_biotype "misc_RNA"; gene_name "105339326"; gene_id "105339326"
NW_011936366.1	Gnomon	exon	516024	516223	.	-	.	transcript_id "XR_901945.2"; gene_biotype "misc_RNA"; gene_name "105339326"; gene_id "105339326"
NW_011935280.1	Gnomon	exon	77906	78361	.	-	.	transcript_id "XR_002199671.1"; gene_biotype "ncRNA"; gene_name "109618831"; gene_id "109618831"
NW_011935280.1	Gnomon	exon	77351	77438	.	-	.	transcript_id "XR_002199671.1"; gene_biotype "ncRNA"; gene_name "109618831"; gene_id "109618831"
NW_011941952.1	Gnomon	exon	17	734	.	+	.	transcript_id "XR_899542.2"; gene_biotype "ncRNA"; gene_name "105324348"; gene_id "105324348"
NW_011941952.1	Gnomon	exon	850	917	.	+	.	transcript_id "XR_899542.2"; gene_biotype "ncRNA"; gene_name "105324348"; gene_id "105324348"
NW_011936912.1	Gnomon	exon	520027	520132	.	+	.	transcript_id "XR_902840.2"; gene_biotype "ncRNA"; gene_name "105344238"; gene_id "105344238"
NW_011936912.1	Gnomon	exon	520564	520736	.	+	.	transcript_id "XR_902840.2"; gene_biotype "ncRNA"; gene_name "105344238"; gene_id "105344238"
NW_011936912.1	Gnomon	exon	521448	521478	.	+	.	transcript_id "XR_902840.2"; gene_biotype "ncRNA"; gene_name "105344238"; gene_id "105344238"
NW_011937465.1	Gnomon	exon	91122	91346	.	+	.	transcript_id "XR_898237.2"; gene_biotype "misc_RNA"; gene_name "105317119"; gene_id "105317119"
NW_011937465.1	Gnomon	exon	91437	91548	.	+	.	transcript_id "XR_898237.2"; gene_biotype "misc_RNA"; gene_name "105317119"; gene_id "105317119"
NW_011937465.1	Gnomon	exon	92920	93140	.	+	.	transcript_id "XR_898237.2"; gene_biotype "misc_RNA"; gene_name "105317119"; gene_id "105317119"
NW_011937465.1	Gnomon	exon	93655	93821	.	+	.	transcript_id "XR_898237.2"; gene_biotype "misc_RNA"; gene_name "105317119"; gene_id "105317119"
NW_011937465.1	Gnomon	exon	94749	94999	.	+	.	transcript_id "XR_898237.2"; gene_biotype "misc_RNA"; gene_name "105317119"; gene_id "105317119"
NW_011937465.1	Gnomon	exon	95194	96365	.	+	.	transcript_id "XR_898237.2"; gene_biotype "misc_RNA"; gene_name "105317119"; gene_id "105317119"
NW_011937465.1	Gnomon	exon	96486	96788	.	+	.	transcript_id "XR_898237.2"; gene_biotype "misc_RNA"; gene_name "105317119"; gene_id "105317119"
NW_011937465.1	Gnomon	exon	96895	97086	.	+	.	transcript_id "XR_898237.2"; gene_biotype "misc_RNA"; gene_name "105317119"; gene_id "105317119"
NW_011937465.1	Gnomon	exon	97207	97354	.	+	.	transcript_id "XR_898237.2"; gene_biotype "misc_RNA"; gene_name "105317119"; gene_id "105317119"
NW_011937465.1	Gnomon	exon	97471	97760	.	+	.	transcript_id "XR_898237.2"; gene_biotype "misc_RNA"; gene_name "105317119"; gene_id "105317119"
NW_011937465.1	Gnomon	exon	98061	98582	.	+	.	transcript_id "XR_898237.2"; gene_biotype "misc_RNA"; gene_name "105317119"; gene_id "105317119"
NW_011937465.1	Gnomon	exon	99001	99183	.	+	.	transcript_id "XR_898237.2"; gene_biotype "misc_RNA"; gene_name "105317119"; gene_id "105317119"
NW_011935025.1	Gnomon	exon	1963	2270	.	-	.	transcript_id "XR_002199352.1"; gene_biotype "ncRNA"; gene_name "109618465"; gene_id "109618465"
NW_011935025.1	Gnomon	exon	1320	1586	.	-	.	transcript_id "XR_002199352.1"; gene_biotype "ncRNA"; gene_name "109618465"; gene_id "109618465"
NW_011934979.1	Gnomon	exon	217097	217371	.	-	.	transcript_id "XR_002198838.1"; gene_biotype "ncRNA"; gene_name "109617804"; gene_id "109617804"
NW_011934979.1	Gnomon	exon	216663	216770	.	-	.	transcript_id "XR_002198838.1"; gene_biotype "ncRNA"; gene_name "109617804"; gene_id "109617804"
NW_011936768.1	Gnomon	exon	26664	26766	.	+	.	transcript_id "XR_902646.2"; gene_biotype "ncRNA"; gene_name "105343027"; gene_id "105343027"
NW_011936768.1	Gnomon	exon	29378	29462	.	+	.	transcript_id "XR_902646.2"; gene_biotype "ncRNA"; gene_name "105343027"; gene_id "105343027"
NW_011936768.1	Gnomon	exon	29572	29982	.	+	.	transcript_id "XR_902646.2"; gene_biotype "ncRNA"; gene_name "105343027"; gene_id "105343027"
NW_011935450.1	Gnomon	exon	16372	16539	.	-	.	transcript_id "XR_002199837.1"; gene_biotype "misc_RNA"; gene_name "105330375"; gene_id "105330375"
NW_011935450.1	Gnomon	exon	15619	15872	.	-	.	transcript_id "XR_002199837.1"; gene_biotype "misc_RNA"; gene_name "105330375"; gene_id "105330375"
NW_011935450.1	Gnomon	exon	12989	13165	.	-	.	transcript_id "XR_002199837.1"; gene_biotype "misc_RNA"; gene_name "105330375"; gene_id "105330375"
NW_011935450.1	Gnomon	exon	11650	12798	.	-	.	transcript_id "XR_002199837.1"; gene_biotype "misc_RNA"; gene_name "105330375"; gene_id "105330375"
NW_011935450.1	Gnomon	exon	10164	11358	.	-	.	transcript_id "XR_002199837.1"; gene_biotype "misc_RNA"; gene_name "105330375"; gene_id "105330375"
NW_011934769.1	Gnomon	exon	226653	226783	.	+	.	transcript_id "XR_002200437.1"; gene_biotype "ncRNA"; gene_name "109619732"; gene_id "109619732"
NW_011934769.1	Gnomon	exon	228565	229287	.	+	.	transcript_id "XR_002200437.1"; gene_biotype "ncRNA"; gene_name "109619732"; gene_id "109619732"
NW_011936441.1	Gnomon	exon	164824	165038	.	-	.	transcript_id "XR_002200911.1"; gene_biotype "ncRNA"; gene_name "109620212"; gene_id "109620212"
NW_011936441.1	Gnomon	exon	160377	161092	.	-	.	transcript_id "XR_002200911.1"; gene_biotype "ncRNA"; gene_name "109620212"; gene_id "109620212"
NW_011935764.1	Gnomon	exon	93197	93341	.	+	.	transcript_id "XR_002200187.1"; gene_biotype "ncRNA"; gene_name "109619421"; gene_id "109619421"
NW_011935764.1	Gnomon	exon	98111	98623	.	+	.	transcript_id "XR_002200187.1"; gene_biotype "ncRNA"; gene_name "109619421"; gene_id "109619421"
NW_011936677.1	Gnomon	exon	234896	234958	.	+	.	transcript_id "XR_002201165.1"; gene_biotype "ncRNA"; gene_name "105342500"; gene_id "105342500"
NW_011936677.1	Gnomon	exon	235440	235577	.	+	.	transcript_id "XR_002201165.1"; gene_biotype "ncRNA"; gene_name "105342500"; gene_id "105342500"
NW_011936677.1	Gnomon	exon	236128	236205	.	+	.	transcript_id "XR_002201165.1"; gene_biotype "ncRNA"; gene_name "105342500"; gene_id "105342500"
NW_011936280.1	Gnomon	exon	123743	124041	.	-	.	transcript_id "XR_002200744.1"; gene_biotype "misc_RNA"; gene_name "105338746"; gene_id "105338746"
NW_011936280.1	Gnomon	exon	123057	123083	.	-	.	transcript_id "XR_002200744.1"; gene_biotype "misc_RNA"; gene_name "105338746"; gene_id "105338746"
NW_011936280.1	Gnomon	exon	122821	122915	.	-	.	transcript_id "XR_002200744.1"; gene_biotype "misc_RNA"; gene_name "105338746"; gene_id "105338746"
NW_011936280.1	Gnomon	exon	122361	122478	.	-	.	transcript_id "XR_002200744.1"; gene_biotype "misc_RNA"; gene_name "105338746"; gene_id "105338746"
NW_011936280.1	Gnomon	exon	121992	122061	.	-	.	transcript_id "XR_002200744.1"; gene_biotype "misc_RNA"; gene_name "105338746"; gene_id "105338746"
NW_011936280.1	Gnomon	exon	121740	121772	.	-	.	transcript_id "XR_002200744.1"; gene_biotype "misc_RNA"; gene_name "105338746"; gene_id "105338746"
NW_011936280.1	Gnomon	exon	121297	121417	.	-	.	transcript_id "XR_002200744.1"; gene_biotype "misc_RNA"; gene_name "105338746"; gene_id "105338746"
NW_011936280.1	Gnomon	exon	120972	121104	.	-	.	transcript_id "XR_002200744.1"; gene_biotype "misc_RNA"; gene_name "105338746"; gene_id "105338746"
NW_011936280.1	Gnomon	exon	120129	120255	.	-	.	transcript_id "XR_002200744.1"; gene_biotype "misc_RNA"; gene_name "105338746"; gene_id "105338746"
NW_011936280.1	Gnomon	exon	119687	119779	.	-	.	transcript_id "XR_002200744.1"; gene_biotype "misc_RNA"; gene_name "105338746"; gene_id "105338746"
NW_011936280.1	Gnomon	exon	118264	118370	.	-	.	transcript_id "XR_002200744.1"; gene_biotype "misc_RNA"; gene_name "105338746"; gene_id "105338746"
NW_011936280.1	Gnomon	exon	117496	117563	.	-	.	transcript_id "XR_002200744.1"; gene_biotype "misc_RNA"; gene_name "105338746"; gene_id "105338746"
NW_011936280.1	Gnomon	exon	116843	116892	.	-	.	transcript_id "XR_002200744.1"; gene_biotype "misc_RNA"; gene_name "105338746"; gene_id "105338746"
NW_011936280.1	Gnomon	exon	116411	116471	.	-	.	transcript_id "XR_002200744.1"; gene_biotype "misc_RNA"; gene_name "105338746"; gene_id "105338746"
NW_011934808.1	Gnomon	exon	78103	78274	.	+	.	transcript_id "XR_002200905.1"; gene_biotype "ncRNA"; gene_name "109620206"; gene_id "109620206"
NW_011934808.1	Gnomon	exon	78385	78663	.	+	.	transcript_id "XR_002200905.1"; gene_biotype "ncRNA"; gene_name "109620206"; gene_id "109620206"
NW_011934980.1	Gnomon	exon	51873	51987	.	-	.	transcript_id "XR_899059.2"; gene_biotype "ncRNA"; gene_name "105321938"; gene_id "105321938"
NW_011934980.1	Gnomon	exon	51214	51249	.	-	.	transcript_id "XR_899059.2"; gene_biotype "ncRNA"; gene_name "105321938"; gene_id "105321938"
NW_011934980.1	Gnomon	exon	50931	51002	.	-	.	transcript_id "XR_899059.2"; gene_biotype "ncRNA"; gene_name "105321938"; gene_id "105321938"
NW_011934980.1	Gnomon	exon	50711	50757	.	-	.	transcript_id "XR_899059.2"; gene_biotype "ncRNA"; gene_name "105321938"; gene_id "105321938"
NW_011934980.1	Gnomon	exon	50470	50591	.	-	.	transcript_id "XR_899059.2"; gene_biotype "ncRNA"; gene_name "105321938"; gene_id "105321938"
NW_011937359.1	Gnomon	exon	172706	172835	.	+	.	transcript_id "XR_002198325.1"; gene_biotype "ncRNA"; gene_name "109617170"; gene_id "109617170"
NW_011937359.1	Gnomon	exon	173439	173509	.	+	.	transcript_id "XR_002198325.1"; gene_biotype "ncRNA"; gene_name "109617170"; gene_id "109617170"
NW_011937359.1	Gnomon	exon	173688	174190	.	+	.	transcript_id "XR_002198325.1"; gene_biotype "ncRNA"; gene_name "109617170"; gene_id "109617170"
NW_011935279.1	Gnomon	exon	703321	703477	.	-	.	transcript_id "XR_900259.2"; gene_biotype "ncRNA"; gene_name "105328876"; gene_id "105328876"
NW_011935279.1	Gnomon	exon	702739	702873	.	-	.	transcript_id "XR_900259.2"; gene_biotype "ncRNA"; gene_name "105328876"; gene_id "105328876"
NW_011935279.1	Gnomon	exon	701946	702633	.	-	.	transcript_id "XR_900259.2"; gene_biotype "ncRNA"; gene_name "105328876"; gene_id "105328876"
NW_011942134.1	Gnomon	exon	46912	47049	.	+	.	transcript_id "XR_899716.2"; gene_biotype "ncRNA"; gene_name "105325456"; gene_id "105325456"
NW_011942134.1	Gnomon	exon	48068	48196	.	+	.	transcript_id "XR_899716.2"; gene_biotype "ncRNA"; gene_name "105325456"; gene_id "105325456"
NW_011942134.1	Gnomon	exon	48297	48419	.	+	.	transcript_id "XR_899716.2"; gene_biotype "ncRNA"; gene_name "105325456"; gene_id "105325456"
NW_011942134.1	Gnomon	exon	53294	53444	.	+	.	transcript_id "XR_899716.2"; gene_biotype "ncRNA"; gene_name "105325456"; gene_id "105325456"
NW_011935010.1	Gnomon	exon	166471	166651	.	-	.	transcript_id "XR_002199342.1"; gene_biotype "misc_RNA"; gene_name "105325911"; gene_id "105325911"
NW_011935010.1	Gnomon	exon	166067	166324	.	-	.	transcript_id "XR_002199342.1"; gene_biotype "misc_RNA"; gene_name "105325911"; gene_id "105325911"
NW_011935010.1	Gnomon	exon	165527	165792	.	-	.	transcript_id "XR_002199342.1"; gene_biotype "misc_RNA"; gene_name "105325911"; gene_id "105325911"
NW_011935010.1	Gnomon	exon	163618	164309	.	-	.	transcript_id "XR_002199342.1"; gene_biotype "misc_RNA"; gene_name "105325911"; gene_id "105325911"
NW_011935010.1	Gnomon	exon	162837	162965	.	-	.	transcript_id "XR_002199342.1"; gene_biotype "misc_RNA"; gene_name "105325911"; gene_id "105325911"
NW_011935010.1	Gnomon	exon	162388	162530	.	-	.	transcript_id "XR_002199342.1"; gene_biotype "misc_RNA"; gene_name "105325911"; gene_id "105325911"
NW_011935010.1	Gnomon	exon	161905	162092	.	-	.	transcript_id "XR_002199342.1"; gene_biotype "misc_RNA"; gene_name "105325911"; gene_id "105325911"
NW_011935010.1	Gnomon	exon	161636	161707	.	-	.	transcript_id "XR_002199342.1"; gene_biotype "misc_RNA"; gene_name "105325911"; gene_id "105325911"
NW_011935010.1	Gnomon	exon	161301	161435	.	-	.	transcript_id "XR_002199342.1"; gene_biotype "misc_RNA"; gene_name "105325911"; gene_id "105325911"
NW_011935010.1	Gnomon	exon	161014	161143	.	-	.	transcript_id "XR_002199342.1"; gene_biotype "misc_RNA"; gene_name "105325911"; gene_id "105325911"
NW_011935010.1	Gnomon	exon	160554	160796	.	-	.	transcript_id "XR_002199342.1"; gene_biotype "misc_RNA"; gene_name "105325911"; gene_id "105325911"
NW_011935010.1	Gnomon	exon	160049	160282	.	-	.	transcript_id "XR_002199342.1"; gene_biotype "misc_RNA"; gene_name "105325911"; gene_id "105325911"
NW_011935010.1	Gnomon	exon	158970	159231	.	-	.	transcript_id "XR_002199342.1"; gene_biotype "misc_RNA"; gene_name "105325911"; gene_id "105325911"
NW_011935010.1	Gnomon	exon	158569	158725	.	-	.	transcript_id "XR_002199342.1"; gene_biotype "misc_RNA"; gene_name "105325911"; gene_id "105325911"
NW_011935010.1	Gnomon	exon	156382	158405	.	-	.	transcript_id "XR_002199342.1"; gene_biotype "misc_RNA"; gene_name "105325911"; gene_id "105325911"
NW_011935010.1	Gnomon	exon	156048	156296	.	-	.	transcript_id "XR_002199342.1"; gene_biotype "misc_RNA"; gene_name "105325911"; gene_id "105325911"
NW_011935010.1	Gnomon	exon	155535	155751	.	-	.	transcript_id "XR_002199342.1"; gene_biotype "misc_RNA"; gene_name "105325911"; gene_id "105325911"
NW_011935010.1	Gnomon	exon	155205	155353	.	-	.	transcript_id "XR_002199342.1"; gene_biotype "misc_RNA"; gene_name "105325911"; gene_id "105325911"
NW_011935010.1	Gnomon	exon	153956	154080	.	-	.	transcript_id "XR_002199342.1"; gene_biotype "misc_RNA"; gene_name "105325911"; gene_id "105325911"
NW_011935010.1	Gnomon	exon	153595	153711	.	-	.	transcript_id "XR_002199342.1"; gene_biotype "misc_RNA"; gene_name "105325911"; gene_id "105325911"
NW_011935010.1	Gnomon	exon	151863	152030	.	-	.	transcript_id "XR_002199342.1"; gene_biotype "misc_RNA"; gene_name "105325911"; gene_id "105325911"
NW_011935010.1	Gnomon	exon	151467	151646	.	-	.	transcript_id "XR_002199342.1"; gene_biotype "misc_RNA"; gene_name "105325911"; gene_id "105325911"
NW_011935010.1	Gnomon	exon	150977	151197	.	-	.	transcript_id "XR_002199342.1"; gene_biotype "misc_RNA"; gene_name "105325911"; gene_id "105325911"
NW_011935010.1	Gnomon	exon	150462	150545	.	-	.	transcript_id "XR_002199342.1"; gene_biotype "misc_RNA"; gene_name "105325911"; gene_id "105325911"
NW_011935010.1	Gnomon	exon	150061	150225	.	-	.	transcript_id "XR_002199342.1"; gene_biotype "misc_RNA"; gene_name "105325911"; gene_id "105325911"
NW_011935010.1	Gnomon	exon	149203	149504	.	-	.	transcript_id "XR_002199342.1"; gene_biotype "misc_RNA"; gene_name "105325911"; gene_id "105325911"
NW_011935010.1	Gnomon	exon	144082	144535	.	-	.	transcript_id "XR_002199342.1"; gene_biotype "misc_RNA"; gene_name "105325911"; gene_id "105325911"
NW_011941972.1	Gnomon	exon	12344	12497	.	-	.	transcript_id "XR_899546.2"; gene_biotype "ncRNA"; gene_name "105324363"; gene_id "105324363"
NW_011941972.1	Gnomon	exon	12055	12105	.	-	.	transcript_id "XR_899546.2"; gene_biotype "ncRNA"; gene_name "105324363"; gene_id "105324363"
NW_011941972.1	Gnomon	exon	10282	10374	.	-	.	transcript_id "XR_899546.2"; gene_biotype "ncRNA"; gene_name "105324363"; gene_id "105324363"
NW_011941972.1	Gnomon	exon	7576	10129	.	-	.	transcript_id "XR_899546.2"; gene_biotype "ncRNA"; gene_name "105324363"; gene_id "105324363"
NW_011935053.1	Gnomon	exon	391968	392242	.	+	.	transcript_id "XR_899846.2"; gene_biotype "ncRNA"; gene_name "105326261"; gene_id "105326261"
NW_011935053.1	Gnomon	exon	393022	396834	.	+	.	transcript_id "XR_899846.2"; gene_biotype "ncRNA"; gene_name "105326261"; gene_id "105326261"
NW_011936614.1	Gnomon	exon	162656	162839	.	+	.	transcript_id "XR_902424.1"; gene_biotype "ncRNA"; gene_name "105341908"; gene_id "105341908"
NW_011936614.1	Gnomon	exon	163776	164443	.	+	.	transcript_id "XR_902424.1"; gene_biotype "ncRNA"; gene_name "105341908"; gene_id "105341908"
NW_011937668.1	Gnomon	exon	23949	24100	.	-	.	transcript_id "XR_002198603.1"; gene_biotype "ncRNA"; gene_name "109617508"; gene_id "109617508"
NW_011937668.1	Gnomon	exon	23211	23558	.	-	.	transcript_id "XR_002198603.1"; gene_biotype "ncRNA"; gene_name "109617508"; gene_id "109617508"
NW_011935279.1	Gnomon	exon	901	1026	.	+	.	transcript_id "XR_002199661.1"; gene_biotype "ncRNA"; gene_name "109618822"; gene_id "109618822"
NW_011935279.1	Gnomon	exon	1796	7008	.	+	.	transcript_id "XR_002199661.1"; gene_biotype "ncRNA"; gene_name "109618822"; gene_id "109618822"
NW_011937142.1	Gnomon	exon	142364	142464	.	+	.	transcript_id "XR_903222.2"; gene_biotype "ncRNA"; gene_name "105346472"; gene_id "105346472"
NW_011937142.1	Gnomon	exon	143168	143201	.	+	.	transcript_id "XR_903222.2"; gene_biotype "ncRNA"; gene_name "105346472"; gene_id "105346472"
NW_011937142.1	Gnomon	exon	143616	143928	.	+	.	transcript_id "XR_903222.2"; gene_biotype "ncRNA"; gene_name "105346472"; gene_id "105346472"
NW_011935952.1	Gnomon	exon	119760	120120	.	+	.	transcript_id "XR_002200389.1"; gene_biotype "misc_RNA"; gene_name "105335454"; gene_id "105335454"
NW_011935952.1	Gnomon	exon	121540	121676	.	+	.	transcript_id "XR_002200389.1"; gene_biotype "misc_RNA"; gene_name "105335454"; gene_id "105335454"
NW_011935952.1	Gnomon	exon	121929	122031	.	+	.	transcript_id "XR_002200389.1"; gene_biotype "misc_RNA"; gene_name "105335454"; gene_id "105335454"
NW_011935952.1	Gnomon	exon	122665	122811	.	+	.	transcript_id "XR_002200389.1"; gene_biotype "misc_RNA"; gene_name "105335454"; gene_id "105335454"
NW_011935952.1	Gnomon	exon	123110	123280	.	+	.	transcript_id "XR_002200389.1"; gene_biotype "misc_RNA"; gene_name "105335454"; gene_id "105335454"
NW_011935952.1	Gnomon	exon	123769	123939	.	+	.	transcript_id "XR_002200389.1"; gene_biotype "misc_RNA"; gene_name "105335454"; gene_id "105335454"
NW_011935952.1	Gnomon	exon	124077	124250	.	+	.	transcript_id "XR_002200389.1"; gene_biotype "misc_RNA"; gene_name "105335454"; gene_id "105335454"
NW_011935952.1	Gnomon	exon	124457	124633	.	+	.	transcript_id "XR_002200389.1"; gene_biotype "misc_RNA"; gene_name "105335454"; gene_id "105335454"
NW_011935952.1	Gnomon	exon	126799	126930	.	+	.	transcript_id "XR_002200389.1"; gene_biotype "misc_RNA"; gene_name "105335454"; gene_id "105335454"
NW_011935952.1	Gnomon	exon	127718	127789	.	+	.	transcript_id "XR_002200389.1"; gene_biotype "misc_RNA"; gene_name "105335454"; gene_id "105335454"
NW_011935952.1	Gnomon	exon	128412	128507	.	+	.	transcript_id "XR_002200389.1"; gene_biotype "misc_RNA"; gene_name "105335454"; gene_id "105335454"
NW_011935952.1	Gnomon	exon	128754	128797	.	+	.	transcript_id "XR_002200389.1"; gene_biotype "misc_RNA"; gene_name "105335454"; gene_id "105335454"
NW_011935952.1	Gnomon	exon	128926	129071	.	+	.	transcript_id "XR_002200389.1"; gene_biotype "misc_RNA"; gene_name "105335454"; gene_id "105335454"
NW_011938055.1	Gnomon	exon	11423	11645	.	-	.	transcript_id "XR_002198985.1"; gene_biotype "ncRNA"; gene_name "109617964"; gene_id "109617964"
NW_011938055.1	Gnomon	exon	9945	11024	.	-	.	transcript_id "XR_002198985.1"; gene_biotype "ncRNA"; gene_name "109617964"; gene_id "109617964"
NW_011942124.1	Gnomon	exon	862975	863186	.	+	.	transcript_id "XR_002199256.1"; gene_biotype "ncRNA"; gene_name "105325052"; gene_id "105325052"
NW_011942124.1	Gnomon	exon	863292	863396	.	+	.	transcript_id "XR_002199256.1"; gene_biotype "ncRNA"; gene_name "105325052"; gene_id "105325052"
NW_011942124.1	Gnomon	exon	863552	863973	.	+	.	transcript_id "XR_002199256.1"; gene_biotype "ncRNA"; gene_name "105325052"; gene_id "105325052"
NW_011934634.1	Gnomon	exon	5805	6326	.	+	.	transcript_id "XR_002199347.1"; gene_biotype "ncRNA"; gene_name "109618458"; gene_id "109618458"
NW_011934634.1	Gnomon	exon	6572	6912	.	+	.	transcript_id "XR_002199347.1"; gene_biotype "ncRNA"; gene_name "109618458"; gene_id "109618458"
NW_011937275.1	Gnomon	exon	232652	232745	.	-	.	transcript_id "XR_903453.2"; gene_biotype "ncRNA"; gene_name "105347844"; gene_id "105347844"
NW_011937275.1	Gnomon	exon	232064	232349	.	-	.	transcript_id "XR_903453.2"; gene_biotype "ncRNA"; gene_name "105347844"; gene_id "105347844"
NW_011937275.1	Gnomon	exon	229913	230044	.	-	.	transcript_id "XR_903453.2"; gene_biotype "ncRNA"; gene_name "105347844"; gene_id "105347844"
NW_011937275.1	Gnomon	exon	229128	229239	.	-	.	transcript_id "XR_903453.2"; gene_biotype "ncRNA"; gene_name "105347844"; gene_id "105347844"
NW_011937191.1	Gnomon	exon	724526	725626	.	-	.	transcript_id "XR_002201664.1"; gene_biotype "misc_RNA"; gene_name "105347117"; gene_id "105347117"
NW_011937191.1	Gnomon	exon	724245	724361	.	-	.	transcript_id "XR_002201664.1"; gene_biotype "misc_RNA"; gene_name "105347117"; gene_id "105347117"
NW_011937191.1	Gnomon	exon	723951	724100	.	-	.	transcript_id "XR_002201664.1"; gene_biotype "misc_RNA"; gene_name "105347117"; gene_id "105347117"
NW_011937191.1	Gnomon	exon	723634	723789	.	-	.	transcript_id "XR_002201664.1"; gene_biotype "misc_RNA"; gene_name "105347117"; gene_id "105347117"
NW_011937191.1	Gnomon	exon	723148	723377	.	-	.	transcript_id "XR_002201664.1"; gene_biotype "misc_RNA"; gene_name "105347117"; gene_id "105347117"
NW_011937191.1	Gnomon	exon	722901	722998	.	-	.	transcript_id "XR_002201664.1"; gene_biotype "misc_RNA"; gene_name "105347117"; gene_id "105347117"
NW_011937191.1	Gnomon	exon	721946	722038	.	-	.	transcript_id "XR_002201664.1"; gene_biotype "misc_RNA"; gene_name "105347117"; gene_id "105347117"
NW_011937191.1	Gnomon	exon	719630	719797	.	-	.	transcript_id "XR_002201664.1"; gene_biotype "misc_RNA"; gene_name "105347117"; gene_id "105347117"
NW_011937191.1	Gnomon	exon	717835	718045	.	-	.	transcript_id "XR_002201664.1"; gene_biotype "misc_RNA"; gene_name "105347117"; gene_id "105347117"
NW_011937191.1	Gnomon	exon	717528	717713	.	-	.	transcript_id "XR_002201664.1"; gene_biotype "misc_RNA"; gene_name "105347117"; gene_id "105347117"
NW_011937191.1	Gnomon	exon	711093	713738	.	-	.	transcript_id "XR_002201664.1"; gene_biotype "misc_RNA"; gene_name "105347117"; gene_id "105347117"
NW_011937191.1	Gnomon	exon	710012	710574	.	-	.	transcript_id "XR_002201664.1"; gene_biotype "misc_RNA"; gene_name "105347117"; gene_id "105347117"
NW_011937805.1	Gnomon	exon	128127	128523	.	-	.	transcript_id "XR_002198740.1"; gene_biotype "ncRNA"; gene_name "109617671"; gene_id "109617671"
NW_011937805.1	Gnomon	exon	126687	127449	.	-	.	transcript_id "XR_002198740.1"; gene_biotype "ncRNA"; gene_name "109617671"; gene_id "109617671"
NW_011935992.1	Gnomon	exon	1370894	1371715	.	-	.	transcript_id "XR_002200439.1"; gene_biotype "ncRNA"; gene_name "109619733"; gene_id "109619733"
NW_011935992.1	Gnomon	exon	1358189	1359182	.	-	.	transcript_id "XR_002200439.1"; gene_biotype "ncRNA"; gene_name "109619733"; gene_id "109619733"
NW_011938083.1	Gnomon	exon	11022	11241	.	+	.	transcript_id "XR_899250.2"; gene_biotype "ncRNA"; gene_name "105323162"; gene_id "105323162"
NW_011938083.1	Gnomon	exon	11565	11639	.	+	.	transcript_id "XR_899250.2"; gene_biotype "ncRNA"; gene_name "105323162"; gene_id "105323162"
NW_011938083.1	Gnomon	exon	11986	12060	.	+	.	transcript_id "XR_899250.2"; gene_biotype "ncRNA"; gene_name "105323162"; gene_id "105323162"
NW_011938083.1	Gnomon	exon	12313	12502	.	+	.	transcript_id "XR_899250.2"; gene_biotype "ncRNA"; gene_name "105323162"; gene_id "105323162"
NW_011935589.1	Gnomon	exon	461603	462767	.	+	.	transcript_id "XR_002199974.1"; gene_biotype "ncRNA"; gene_name "109619173"; gene_id "109619173"
NW_011935589.1	Gnomon	exon	463280	463957	.	+	.	transcript_id "XR_002199974.1"; gene_biotype "ncRNA"; gene_name "109619173"; gene_id "109619173"
NW_011936271.1	Gnomon	exon	41966	42589	.	-	.	transcript_id "XR_002200724.1"; gene_biotype "misc_RNA"; gene_name "105338582"; gene_id "105338582"
NW_011936271.1	Gnomon	exon	40881	41446	.	-	.	transcript_id "XR_002200724.1"; gene_biotype "misc_RNA"; gene_name "105338582"; gene_id "105338582"
NW_011936271.1	Gnomon	exon	40374	40545	.	-	.	transcript_id "XR_002200724.1"; gene_biotype "misc_RNA"; gene_name "105338582"; gene_id "105338582"
NW_011936271.1	Gnomon	exon	38372	38535	.	-	.	transcript_id "XR_002200724.1"; gene_biotype "misc_RNA"; gene_name "105338582"; gene_id "105338582"
NW_011936271.1	Gnomon	exon	38029	38115	.	-	.	transcript_id "XR_002200724.1"; gene_biotype "misc_RNA"; gene_name "105338582"; gene_id "105338582"
NW_011936271.1	Gnomon	exon	37824	37931	.	-	.	transcript_id "XR_002200724.1"; gene_biotype "misc_RNA"; gene_name "105338582"; gene_id "105338582"
NW_011936271.1	Gnomon	exon	35987	36092	.	-	.	transcript_id "XR_002200724.1"; gene_biotype "misc_RNA"; gene_name "105338582"; gene_id "105338582"
NW_011942111.1	Gnomon	exon	1009237	1009690	.	-	.	transcript_id "XR_002199228.1"; gene_biotype "ncRNA"; gene_name "109618277"; gene_id "109618277"
NW_011942111.1	Gnomon	exon	1009051	1009146	.	-	.	transcript_id "XR_002199228.1"; gene_biotype "ncRNA"; gene_name "109618277"; gene_id "109618277"
NW_011942111.1	Gnomon	exon	1007012	1007167	.	-	.	transcript_id "XR_002199228.1"; gene_biotype "ncRNA"; gene_name "109618277"; gene_id "109618277"
NW_011942111.1	Gnomon	exon	1003546	1003626	.	-	.	transcript_id "XR_002199228.1"; gene_biotype "ncRNA"; gene_name "109618277"; gene_id "109618277"
NW_011942111.1	Gnomon	exon	1002725	1002816	.	-	.	transcript_id "XR_002199228.1"; gene_biotype "ncRNA"; gene_name "109618277"; gene_id "109618277"
NW_011936377.1	Gnomon	exon	1003004	1003171	.	-	.	transcript_id "XR_901996.2"; gene_biotype "ncRNA"; gene_name "105339451"; gene_id "105339451"
NW_011936377.1	Gnomon	exon	1002827	1002904	.	-	.	transcript_id "XR_901996.2"; gene_biotype "ncRNA"; gene_name "105339451"; gene_id "105339451"
NW_011936377.1	Gnomon	exon	1002392	1002743	.	-	.	transcript_id "XR_901996.2"; gene_biotype "ncRNA"; gene_name "105339451"; gene_id "105339451"
NW_011935745.1	Gnomon	exon	479978	480051	.	-	.	transcript_id "XR_002200153.1"; gene_biotype "misc_RNA"; gene_name "105333233"; gene_id "105333233"
NW_011935745.1	Gnomon	exon	478193	478866	.	-	.	transcript_id "XR_002200153.1"; gene_biotype "misc_RNA"; gene_name "105333233"; gene_id "105333233"
NW_011935745.1	Gnomon	exon	477157	478028	.	-	.	transcript_id "XR_002200153.1"; gene_biotype "misc_RNA"; gene_name "105333233"; gene_id "105333233"
NW_011935745.1	Gnomon	exon	476755	476908	.	-	.	transcript_id "XR_002200153.1"; gene_biotype "misc_RNA"; gene_name "105333233"; gene_id "105333233"
NW_011935745.1	Gnomon	exon	476347	476511	.	-	.	transcript_id "XR_002200153.1"; gene_biotype "misc_RNA"; gene_name "105333233"; gene_id "105333233"
NW_011935745.1	Gnomon	exon	475930	476058	.	-	.	transcript_id "XR_002200153.1"; gene_biotype "misc_RNA"; gene_name "105333233"; gene_id "105333233"
NW_011935745.1	Gnomon	exon	475633	475821	.	-	.	transcript_id "XR_002200153.1"; gene_biotype "misc_RNA"; gene_name "105333233"; gene_id "105333233"
NW_011935745.1	Gnomon	exon	475035	475152	.	-	.	transcript_id "XR_002200153.1"; gene_biotype "misc_RNA"; gene_name "105333233"; gene_id "105333233"
NW_011935745.1	Gnomon	exon	474638	474739	.	-	.	transcript_id "XR_002200153.1"; gene_biotype "misc_RNA"; gene_name "105333233"; gene_id "105333233"
NW_011935745.1	Gnomon	exon	474423	474533	.	-	.	transcript_id "XR_002200153.1"; gene_biotype "misc_RNA"; gene_name "105333233"; gene_id "105333233"
NW_011935745.1	Gnomon	exon	474058	474270	.	-	.	transcript_id "XR_002200153.1"; gene_biotype "misc_RNA"; gene_name "105333233"; gene_id "105333233"
NW_011935745.1	Gnomon	exon	473092	473691	.	-	.	transcript_id "XR_002200153.1"; gene_biotype "misc_RNA"; gene_name "105333233"; gene_id "105333233"
NW_011935745.1	Gnomon	exon	470429	471169	.	-	.	transcript_id "XR_002200153.1"; gene_biotype "misc_RNA"; gene_name "105333233"; gene_id "105333233"
NW_011935745.1	Gnomon	exon	469847	469972	.	-	.	transcript_id "XR_002200153.1"; gene_biotype "misc_RNA"; gene_name "105333233"; gene_id "105333233"
NW_011935745.1	Gnomon	exon	469567	469684	.	-	.	transcript_id "XR_002200153.1"; gene_biotype "misc_RNA"; gene_name "105333233"; gene_id "105333233"
NW_011935961.1	Gnomon	exon	208436	208508	.	+	.	transcript_id "XR_002200397.1"; gene_biotype "ncRNA"; gene_name "109619679"; gene_id "109619679"
NW_011935961.1	Gnomon	exon	210912	211215	.	+	.	transcript_id "XR_002200397.1"; gene_biotype "ncRNA"; gene_name "109619679"; gene_id "109619679"
NW_011935500.1	Gnomon	exon	212548	212790	.	+	.	transcript_id "XR_900544.2"; gene_biotype "ncRNA"; gene_name "105330780"; gene_id "105330780"
NW_011935500.1	Gnomon	exon	213230	213810	.	+	.	transcript_id "XR_900544.2"; gene_biotype "ncRNA"; gene_name "105330780"; gene_id "105330780"
NW_011937280.1	Gnomon	exon	325700	325802	.	-	.	transcript_id "XR_903487.2"; gene_biotype "ncRNA"; gene_name "105348003"; gene_id "105348003"
NW_011937280.1	Gnomon	exon	325274	325420	.	-	.	transcript_id "XR_903487.2"; gene_biotype "ncRNA"; gene_name "105348003"; gene_id "105348003"
NW_011937280.1	Gnomon	exon	322447	322540	.	-	.	transcript_id "XR_903487.2"; gene_biotype "ncRNA"; gene_name "105348003"; gene_id "105348003"
NW_011937280.1	Gnomon	exon	322100	322150	.	-	.	transcript_id "XR_903487.2"; gene_biotype "ncRNA"; gene_name "105348003"; gene_id "105348003"
NW_011937280.1	Gnomon	exon	321913	321990	.	-	.	transcript_id "XR_903487.2"; gene_biotype "ncRNA"; gene_name "105348003"; gene_id "105348003"
NW_011937280.1	Gnomon	exon	321492	321576	.	-	.	transcript_id "XR_903487.2"; gene_biotype "ncRNA"; gene_name "105348003"; gene_id "105348003"
NW_011937280.1	Gnomon	exon	321049	321203	.	-	.	transcript_id "XR_903487.2"; gene_biotype "ncRNA"; gene_name "105348003"; gene_id "105348003"
NW_011937493.1	Gnomon	exon	62845	62960	.	+	.	transcript_id "XR_898319.1"; gene_biotype "ncRNA"; gene_name "105317461"; gene_id "105317461"
NW_011937493.1	Gnomon	exon	63349	63494	.	+	.	transcript_id "XR_898319.1"; gene_biotype "ncRNA"; gene_name "105317461"; gene_id "105317461"
NW_011937493.1	Gnomon	exon	63638	63693	.	+	.	transcript_id "XR_898319.1"; gene_biotype "ncRNA"; gene_name "105317461"; gene_id "105317461"
NW_011937804.1	Gnomon	exon	173715	173820	.	+	.	transcript_id "XR_002198736.1"; gene_biotype "ncRNA"; gene_name "109617669"; gene_id "109617669"
NW_011937804.1	Gnomon	exon	174100	174162	.	+	.	transcript_id "XR_002198736.1"; gene_biotype "ncRNA"; gene_name "109617669"; gene_id "109617669"
NW_011937804.1	Gnomon	exon	174772	174987	.	+	.	transcript_id "XR_002198736.1"; gene_biotype "ncRNA"; gene_name "109617669"; gene_id "109617669"
NW_011937811.1	Gnomon	exon	526351	526391	.	-	.	transcript_id "XR_898831.2"; gene_biotype "ncRNA"; gene_name "105320726"; gene_id "105320726"
NW_011937811.1	Gnomon	exon	526100	526190	.	-	.	transcript_id "XR_898831.2"; gene_biotype "ncRNA"; gene_name "105320726"; gene_id "105320726"
NW_011937811.1	Gnomon	exon	525286	525778	.	-	.	transcript_id "XR_898831.2"; gene_biotype "ncRNA"; gene_name "105320726"; gene_id "105320726"
NW_011934873.1	Gnomon	exon	75748	76035	.	+	.	transcript_id "XR_002201587.1"; gene_biotype "ncRNA"; gene_name "109620978"; gene_id "109620978"
NW_011934873.1	Gnomon	exon	76466	77008	.	+	.	transcript_id "XR_002201587.1"; gene_biotype "ncRNA"; gene_name "109620978"; gene_id "109620978"
NW_011936923.1	Gnomon	exon	25460	25571	.	+	.	transcript_id "XR_002201406.1"; gene_biotype "ncRNA"; gene_name "109620745"; gene_id "109620745"
NW_011936923.1	Gnomon	exon	26506	26738	.	+	.	transcript_id "XR_002201406.1"; gene_biotype "ncRNA"; gene_name "109620745"; gene_id "109620745"
NW_011936923.1	Gnomon	exon	40485	40778	.	+	.	transcript_id "XR_002201406.1"; gene_biotype "ncRNA"; gene_name "109620745"; gene_id "109620745"
NW_011937519.1	Gnomon	exon	198364	198439	.	-	.	transcript_id "XR_898363.2"; gene_biotype "ncRNA"; gene_name "105317727"; gene_id "105317727"
NW_011937519.1	Gnomon	exon	196840	197202	.	-	.	transcript_id "XR_898363.2"; gene_biotype "ncRNA"; gene_name "105317727"; gene_id "105317727"
NW_011936606.1	Gnomon	exon	369527	369651	.	+	.	transcript_id "XR_902410.2"; gene_biotype "ncRNA"; gene_name "105341859"; gene_id "105341859"
NW_011936606.1	Gnomon	exon	369763	369855	.	+	.	transcript_id "XR_902410.2"; gene_biotype "ncRNA"; gene_name "105341859"; gene_id "105341859"
NW_011936606.1	Gnomon	exon	370207	370390	.	+	.	transcript_id "XR_902410.2"; gene_biotype "ncRNA"; gene_name "105341859"; gene_id "105341859"
NW_011935290.1	Gnomon	exon	360135	360449	.	+	.	transcript_id "XR_002199687.1"; gene_biotype "ncRNA"; gene_name "105329077"; gene_id "105329077"
NW_011935290.1	Gnomon	exon	361174	362035	.	+	.	transcript_id "XR_002199687.1"; gene_biotype "ncRNA"; gene_name "105329077"; gene_id "105329077"
NW_011936117.1	Gnomon	exon	38892	38963	.	+	.	transcript_id "XR_901604.2"; gene_biotype "ncRNA"; gene_name "105337273"; gene_id "105337273"
NW_011936117.1	Gnomon	exon	40466	40549	.	+	.	transcript_id "XR_901604.2"; gene_biotype "ncRNA"; gene_name "105337273"; gene_id "105337273"
NW_011936117.1	Gnomon	exon	42018	42336	.	+	.	transcript_id "XR_901604.2"; gene_biotype "ncRNA"; gene_name "105337273"; gene_id "105337273"
NW_011937811.1	Gnomon	exon	137301	137363	.	+	.	transcript_id "XR_898827.2"; gene_biotype "ncRNA"; gene_name "105320705"; gene_id "105320705"
NW_011937811.1	Gnomon	exon	138903	139103	.	+	.	transcript_id "XR_898827.2"; gene_biotype "ncRNA"; gene_name "105320705"; gene_id "105320705"
NW_011937811.1	Gnomon	exon	139523	139873	.	+	.	transcript_id "XR_898827.2"; gene_biotype "ncRNA"; gene_name "105320705"; gene_id "105320705"
NW_011936351.1	Gnomon	exon	257180	257245	.	-	.	transcript_id "XR_901905.2"; gene_biotype "ncRNA"; gene_name "105339090"; gene_id "105339090"
NW_011936351.1	Gnomon	exon	256316	256404	.	-	.	transcript_id "XR_901905.2"; gene_biotype "ncRNA"; gene_name "105339090"; gene_id "105339090"
NW_011936351.1	Gnomon	exon	255726	256177	.	-	.	transcript_id "XR_901905.2"; gene_biotype "ncRNA"; gene_name "105339090"; gene_id "105339090"
NW_011936177.1	Gnomon	exon	188476	188892	.	-	.	transcript_id "XR_002200611.1"; gene_biotype "ncRNA"; gene_name "109619927"; gene_id "109619927"
NW_011936177.1	Gnomon	exon	186788	187755	.	-	.	transcript_id "XR_002200611.1"; gene_biotype "ncRNA"; gene_name "109619927"; gene_id "109619927"
NW_011935118.1	Gnomon	exon	76993	77178	.	+	.	transcript_id "XR_002199470.1"; gene_biotype "ncRNA"; gene_name "109618605"; gene_id "109618605"
NW_011935118.1	Gnomon	exon	80256	80667	.	+	.	transcript_id "XR_002199470.1"; gene_biotype "ncRNA"; gene_name "109618605"; gene_id "109618605"
NW_011936570.1	Gnomon	exon	161634	161847	.	-	.	transcript_id "XR_002201047.1"; gene_biotype "misc_RNA"; gene_name "105341392"; gene_id "105341392"
NW_011936570.1	Gnomon	exon	156133	156205	.	-	.	transcript_id "XR_002201047.1"; gene_biotype "misc_RNA"; gene_name "105341392"; gene_id "105341392"
NW_011936570.1	Gnomon	exon	152937	154851	.	-	.	transcript_id "XR_002201047.1"; gene_biotype "misc_RNA"; gene_name "105341392"; gene_id "105341392"
NW_011938088.1	Gnomon	exon	71079	71185	.	+	.	transcript_id "XR_002199041.1"; gene_biotype "ncRNA"; gene_name "105323304"; gene_id "105323304"
NW_011938088.1	Gnomon	exon	73487	73606	.	+	.	transcript_id "XR_002199041.1"; gene_biotype "ncRNA"; gene_name "105323304"; gene_id "105323304"
NW_011938088.1	Gnomon	exon	74284	74820	.	+	.	transcript_id "XR_002199041.1"; gene_biotype "ncRNA"; gene_name "105323304"; gene_id "105323304"
NW_011935630.1	Gnomon	exon	118138	118320	.	+	.	transcript_id "XR_900731.2"; gene_biotype "ncRNA"; gene_name "105332124"; gene_id "105332124"
NW_011935630.1	Gnomon	exon	119507	119597	.	+	.	transcript_id "XR_900731.2"; gene_biotype "ncRNA"; gene_name "105332124"; gene_id "105332124"
NW_011935630.1	Gnomon	exon	120082	120200	.	+	.	transcript_id "XR_900731.2"; gene_biotype "ncRNA"; gene_name "105332124"; gene_id "105332124"
NW_011935630.1	Gnomon	exon	120364	121507	.	+	.	transcript_id "XR_900731.2"; gene_biotype "ncRNA"; gene_name "105332124"; gene_id "105332124"
NW_011935005.1	Gnomon	exon	295770	295829	.	+	.	transcript_id "XR_899783.2"; gene_biotype "ncRNA"; gene_name "105325870"; gene_id "105325870"
NW_011935005.1	Gnomon	exon	296648	296755	.	+	.	transcript_id "XR_899783.2"; gene_biotype "ncRNA"; gene_name "105325870"; gene_id "105325870"
NW_011935005.1	Gnomon	exon	297045	297180	.	+	.	transcript_id "XR_899783.2"; gene_biotype "ncRNA"; gene_name "105325870"; gene_id "105325870"
NW_011937523.1	Gnomon	exon	12734	12846	.	+	.	transcript_id "XR_898366.2"; gene_biotype "ncRNA"; gene_name "105317744"; gene_id "105317744"
NW_011937523.1	Gnomon	exon	13996	14367	.	+	.	transcript_id "XR_898366.2"; gene_biotype "ncRNA"; gene_name "105317744"; gene_id "105317744"
NW_011936263.1	Gnomon	exon	4405	4545	.	-	.	transcript_id "XR_901812.2"; gene_biotype "ncRNA"; gene_name "105338518"; gene_id "105338518"
NW_011936263.1	Gnomon	exon	4134	4301	.	-	.	transcript_id "XR_901812.2"; gene_biotype "ncRNA"; gene_name "105338518"; gene_id "105338518"
NW_011936263.1	Gnomon	exon	3821	3855	.	-	.	transcript_id "XR_901812.2"; gene_biotype "ncRNA"; gene_name "105338518"; gene_id "105338518"
NW_011936263.1	Gnomon	exon	3585	3701	.	-	.	transcript_id "XR_901812.2"; gene_biotype "ncRNA"; gene_name "105338518"; gene_id "105338518"
NW_011935622.1	Gnomon	exon	546207	546226	.	-	.	transcript_id "XR_002200002.1"; gene_biotype "ncRNA"; gene_name "109619208"; gene_id "109619208"
NW_011935622.1	Gnomon	exon	545167	545353	.	-	.	transcript_id "XR_002200002.1"; gene_biotype "ncRNA"; gene_name "109619208"; gene_id "109619208"
NW_011935622.1	Gnomon	exon	544912	545004	.	-	.	transcript_id "XR_002200002.1"; gene_biotype "ncRNA"; gene_name "109619208"; gene_id "109619208"
NW_011936881.1	Gnomon	exon	134561	134691	.	-	.	transcript_id "XR_902801.2"; gene_biotype "ncRNA"; gene_name "105343972"; gene_id "105343972"
NW_011936881.1	Gnomon	exon	133143	133359	.	-	.	transcript_id "XR_902801.2"; gene_biotype "ncRNA"; gene_name "105343972"; gene_id "105343972"
NW_011936881.1	Gnomon	exon	132883	132929	.	-	.	transcript_id "XR_902801.2"; gene_biotype "ncRNA"; gene_name "105343972"; gene_id "105343972"
NW_011936368.1	Gnomon	exon	89672	89888	.	-	.	transcript_id "XR_002200799.1"; gene_biotype "ncRNA"; gene_name "105339367"; gene_id "105339367"
NW_011936368.1	Gnomon	exon	89467	89587	.	-	.	transcript_id "XR_002200799.1"; gene_biotype "ncRNA"; gene_name "105339367"; gene_id "105339367"
NW_011936368.1	Gnomon	exon	84236	84319	.	-	.	transcript_id "XR_002200799.1"; gene_biotype "ncRNA"; gene_name "105339367"; gene_id "105339367"
NW_011936368.1	Gnomon	exon	83119	83239	.	-	.	transcript_id "XR_002200799.1"; gene_biotype "ncRNA"; gene_name "105339367"; gene_id "105339367"
NW_011936368.1	Gnomon	exon	75526	75629	.	-	.	transcript_id "XR_002200799.1"; gene_biotype "ncRNA"; gene_name "105339367"; gene_id "105339367"
NW_011936368.1	Gnomon	exon	72843	72934	.	-	.	transcript_id "XR_002200799.1"; gene_biotype "ncRNA"; gene_name "105339367"; gene_id "105339367"
NW_011936368.1	Gnomon	exon	72025	72103	.	-	.	transcript_id "XR_002200799.1"; gene_biotype "ncRNA"; gene_name "105339367"; gene_id "105339367"
NW_011936368.1	Gnomon	exon	71573	71623	.	-	.	transcript_id "XR_002200799.1"; gene_biotype "ncRNA"; gene_name "105339367"; gene_id "105339367"
NW_011936368.1	Gnomon	exon	71208	71270	.	-	.	transcript_id "XR_002200799.1"; gene_biotype "ncRNA"; gene_name "105339367"; gene_id "105339367"
NW_011936368.1	Gnomon	exon	70836	70920	.	-	.	transcript_id "XR_002200799.1"; gene_biotype "ncRNA"; gene_name "105339367"; gene_id "105339367"
NW_011940271.1	Gnomon	exon	7	165	.	+	.	transcript_id "XR_899317.2"; gene_biotype "ncRNA"; gene_name "105323481"; gene_id "105323481"
NW_011940271.1	Gnomon	exon	395	1539	.	+	.	transcript_id "XR_899317.2"; gene_biotype "ncRNA"; gene_name "105323481"; gene_id "105323481"
NW_011935079.1	Gnomon	exon	74195	75230	.	+	.	transcript_id "XR_899901.2"; gene_biotype "misc_RNA"; gene_name "105326677"; gene_id "105326677"
NW_011935079.1	Gnomon	exon	87202	87424	.	+	.	transcript_id "XR_899901.2"; gene_biotype "misc_RNA"; gene_name "105326677"; gene_id "105326677"
NW_011935079.1	Gnomon	exon	87893	88030	.	+	.	transcript_id "XR_899901.2"; gene_biotype "misc_RNA"; gene_name "105326677"; gene_id "105326677"
NW_011935079.1	Gnomon	exon	89279	89534	.	+	.	transcript_id "XR_899901.2"; gene_biotype "misc_RNA"; gene_name "105326677"; gene_id "105326677"
NW_011935079.1	Gnomon	exon	89864	89893	.	+	.	transcript_id "XR_899901.2"; gene_biotype "misc_RNA"; gene_name "105326677"; gene_id "105326677"
NW_011935079.1	Gnomon	exon	91344	93658	.	+	.	transcript_id "XR_899901.2"; gene_biotype "misc_RNA"; gene_name "105326677"; gene_id "105326677"
NW_011935079.1	Gnomon	exon	96286	98137	.	+	.	transcript_id "XR_899901.2"; gene_biotype "misc_RNA"; gene_name "105326677"; gene_id "105326677"
NW_011935079.1	Gnomon	exon	100885	101006	.	+	.	transcript_id "XR_899901.2"; gene_biotype "misc_RNA"; gene_name "105326677"; gene_id "105326677"
NW_011935079.1	Gnomon	exon	101208	101292	.	+	.	transcript_id "XR_899901.2"; gene_biotype "misc_RNA"; gene_name "105326677"; gene_id "105326677"
NW_011935079.1	Gnomon	exon	101594	101722	.	+	.	transcript_id "XR_899901.2"; gene_biotype "misc_RNA"; gene_name "105326677"; gene_id "105326677"
NW_011935079.1	Gnomon	exon	101854	101962	.	+	.	transcript_id "XR_899901.2"; gene_biotype "misc_RNA"; gene_name "105326677"; gene_id "105326677"
NW_011935079.1	Gnomon	exon	102293	102381	.	+	.	transcript_id "XR_899901.2"; gene_biotype "misc_RNA"; gene_name "105326677"; gene_id "105326677"
NW_011935079.1	Gnomon	exon	102695	103281	.	+	.	transcript_id "XR_899901.2"; gene_biotype "misc_RNA"; gene_name "105326677"; gene_id "105326677"
NW_011935079.1	Gnomon	exon	103627	103665	.	+	.	transcript_id "XR_899901.2"; gene_biotype "misc_RNA"; gene_name "105326677"; gene_id "105326677"
NW_011935079.1	Gnomon	exon	103842	103972	.	+	.	transcript_id "XR_899901.2"; gene_biotype "misc_RNA"; gene_name "105326677"; gene_id "105326677"
NW_011935079.1	Gnomon	exon	104344	104528	.	+	.	transcript_id "XR_899901.2"; gene_biotype "misc_RNA"; gene_name "105326677"; gene_id "105326677"
NW_011935079.1	Gnomon	exon	104932	105119	.	+	.	transcript_id "XR_899901.2"; gene_biotype "misc_RNA"; gene_name "105326677"; gene_id "105326677"
NW_011935079.1	Gnomon	exon	105558	105621	.	+	.	transcript_id "XR_899901.2"; gene_biotype "misc_RNA"; gene_name "105326677"; gene_id "105326677"
NW_011935079.1	Gnomon	exon	107613	107677	.	+	.	transcript_id "XR_899901.2"; gene_biotype "misc_RNA"; gene_name "105326677"; gene_id "105326677"
NW_011935079.1	Gnomon	exon	108002	108136	.	+	.	transcript_id "XR_899901.2"; gene_biotype "misc_RNA"; gene_name "105326677"; gene_id "105326677"
NW_011937916.1	Gnomon	exon	135611	135681	.	+	.	transcript_id "XR_002198857.1"; gene_biotype "ncRNA"; gene_name "109617825"; gene_id "109617825"
NW_011937916.1	Gnomon	exon	165446	165646	.	+	.	transcript_id "XR_002198857.1"; gene_biotype "ncRNA"; gene_name "109617825"; gene_id "109617825"
NW_011937916.1	Gnomon	exon	166044	166153	.	+	.	transcript_id "XR_002198857.1"; gene_biotype "ncRNA"; gene_name "109617825"; gene_id "109617825"
NW_011941492.1	Gnomon	exon	5330	5599	.	-	.	transcript_id "XR_002199156.1"; gene_biotype "ncRNA"; gene_name "105324027"; gene_id "105324027"
NW_011941492.1	Gnomon	exon	3416	4209	.	-	.	transcript_id "XR_002199156.1"; gene_biotype "ncRNA"; gene_name "105324027"; gene_id "105324027"
NW_011941492.1	Gnomon	exon	2988	3219	.	-	.	transcript_id "XR_002199156.1"; gene_biotype "ncRNA"; gene_name "105324027"; gene_id "105324027"
NW_011941492.1	Gnomon	exon	1694	2735	.	-	.	transcript_id "XR_002199156.1"; gene_biotype "ncRNA"; gene_name "105324027"; gene_id "105324027"
NW_011941492.1	Gnomon	exon	321	458	.	-	.	transcript_id "XR_002199156.1"; gene_biotype "ncRNA"; gene_name "105324027"; gene_id "105324027"
NW_011936249.1	Gnomon	exon	265680	265809	.	-	.	transcript_id "XR_901803.2"; gene_biotype "ncRNA"; gene_name "105338433"; gene_id "105338433"
NW_011936249.1	Gnomon	exon	265070	265181	.	-	.	transcript_id "XR_901803.2"; gene_biotype "ncRNA"; gene_name "105338433"; gene_id "105338433"
NW_011936249.1	Gnomon	exon	263640	263978	.	-	.	transcript_id "XR_901803.2"; gene_biotype "ncRNA"; gene_name "105338433"; gene_id "105338433"
NW_011934994.1	Gnomon	exon	588169	588225	.	-	.	transcript_id "XR_002199188.1"; gene_biotype "ncRNA"; gene_name "109618221"; gene_id "109618221"
NW_011934994.1	Gnomon	exon	586390	587713	.	-	.	transcript_id "XR_002199188.1"; gene_biotype "ncRNA"; gene_name "109618221"; gene_id "109618221"
NW_011937768.1	Gnomon	exon	60834	60944	.	+	.	transcript_id "XR_002198713.1"; gene_biotype "ncRNA"; gene_name "109617631"; gene_id "109617631"
NW_011937768.1	Gnomon	exon	61063	61492	.	+	.	transcript_id "XR_002198713.1"; gene_biotype "ncRNA"; gene_name "109617631"; gene_id "109617631"
NW_011937768.1	Gnomon	exon	62235	62529	.	+	.	transcript_id "XR_002198713.1"; gene_biotype "ncRNA"; gene_name "109617631"; gene_id "109617631"
NW_011934992.1	Gnomon	exon	42671	42763	.	-	.	transcript_id "XR_002199035.1"; gene_biotype "ncRNA"; gene_name "105323494"; gene_id "105323494"
NW_011934992.1	Gnomon	exon	42316	42387	.	-	.	transcript_id "XR_002199035.1"; gene_biotype "ncRNA"; gene_name "105323494"; gene_id "105323494"
NW_011934992.1	Gnomon	exon	40472	40555	.	-	.	transcript_id "XR_002199035.1"; gene_biotype "ncRNA"; gene_name "105323494"; gene_id "105323494"
NW_011937914.1	Gnomon	exon	1129526	1129664	.	-	.	transcript_id "XR_002198847.1"; gene_biotype "ncRNA"; gene_name "109617811"; gene_id "109617811"
NW_011937914.1	Gnomon	exon	1128233	1128765	.	-	.	transcript_id "XR_002198847.1"; gene_biotype "ncRNA"; gene_name "109617811"; gene_id "109617811"
NW_011936676.1	Gnomon	exon	96790	96861	.	+	.	transcript_id "XR_002201162.1"; gene_biotype "ncRNA"; gene_name "109620472"; gene_id "109620472"
NW_011936676.1	Gnomon	exon	99328	101229	.	+	.	transcript_id "XR_002201162.1"; gene_biotype "ncRNA"; gene_name "109620472"; gene_id "109620472"
NW_011937006.1	Gnomon	exon	544686	544906	.	+	.	transcript_id "XR_002201505.1"; gene_biotype "ncRNA"; gene_name "109620863"; gene_id "109620863"
NW_011937006.1	Gnomon	exon	545008	545315	.	+	.	transcript_id "XR_002201505.1"; gene_biotype "ncRNA"; gene_name "109620863"; gene_id "109620863"
NW_011935972.1	Gnomon	exon	345194	347032	.	+	.	transcript_id "XR_002200416.1"; gene_biotype "ncRNA"; gene_name "109619699"; gene_id "109619699"
NW_011935972.1	Gnomon	exon	348186	348294	.	+	.	transcript_id "XR_002200416.1"; gene_biotype "ncRNA"; gene_name "109619699"; gene_id "109619699"
NW_011937066.1	Gnomon	exon	189375	189535	.	+	.	transcript_id "XR_002201539.1"; gene_biotype "ncRNA"; gene_name "109620910"; gene_id "109620910"
NW_011937066.1	Gnomon	exon	189661	190258	.	+	.	transcript_id "XR_002201539.1"; gene_biotype "ncRNA"; gene_name "109620910"; gene_id "109620910"
NW_011935029.1	Gnomon	exon	18955	19175	.	+	.	transcript_id "XR_002199353.1"; gene_biotype "ncRNA"; gene_name "109618467"; gene_id "109618467"
NW_011935029.1	Gnomon	exon	19659	19913	.	+	.	transcript_id "XR_002199353.1"; gene_biotype "ncRNA"; gene_name "109618467"; gene_id "109618467"
NW_011937201.1	Gnomon	exon	109779	110398	.	+	.	transcript_id "XR_903364.2"; gene_biotype "ncRNA"; gene_name "105347248"; gene_id "105347248"
NW_011937201.1	Gnomon	exon	114471	119426	.	+	.	transcript_id "XR_903364.2"; gene_biotype "ncRNA"; gene_name "105347248"; gene_id "105347248"
NW_011937201.1	Gnomon	exon	120423	120539	.	+	.	transcript_id "XR_903364.2"; gene_biotype "ncRNA"; gene_name "105347248"; gene_id "105347248"
NW_011937201.1	Gnomon	exon	123070	123150	.	+	.	transcript_id "XR_903364.2"; gene_biotype "ncRNA"; gene_name "105347248"; gene_id "105347248"
NW_011935180.1	Gnomon	exon	290296	290565	.	-	.	transcript_id "XR_900068.2"; gene_biotype "ncRNA"; gene_name "105327582"; gene_id "105327582"
NW_011935180.1	Gnomon	exon	288429	288587	.	-	.	transcript_id "XR_900068.2"; gene_biotype "ncRNA"; gene_name "105327582"; gene_id "105327582"
NW_011935180.1	Gnomon	exon	286420	287439	.	-	.	transcript_id "XR_900068.2"; gene_biotype "ncRNA"; gene_name "105327582"; gene_id "105327582"
NW_011935030.1	Gnomon	exon	5965	6104	.	-	.	transcript_id "XR_002199354.1"; gene_biotype "ncRNA"; gene_name "109618468"; gene_id "109618468"
NW_011935030.1	Gnomon	exon	3073	3167	.	-	.	transcript_id "XR_002199354.1"; gene_biotype "ncRNA"; gene_name "109618468"; gene_id "109618468"
NW_011936923.1	Gnomon	exon	145461	145635	.	-	.	transcript_id "XR_902881.2"; gene_biotype "ncRNA"; gene_name "105344459"; gene_id "105344459"
NW_011936923.1	Gnomon	exon	139463	139529	.	-	.	transcript_id "XR_902881.2"; gene_biotype "ncRNA"; gene_name "105344459"; gene_id "105344459"
NW_011936923.1	Gnomon	exon	138230	138507	.	-	.	transcript_id "XR_902881.2"; gene_biotype "ncRNA"; gene_name "105344459"; gene_id "105344459"
NW_011937335.1	Gnomon	exon	22097	22272	.	+	.	transcript_id "XR_002198281.1"; gene_biotype "ncRNA"; gene_name "109617128"; gene_id "109617128"
NW_011937335.1	Gnomon	exon	25346	25428	.	+	.	transcript_id "XR_002198281.1"; gene_biotype "ncRNA"; gene_name "109617128"; gene_id "109617128"
NW_011937335.1	Gnomon	exon	26165	26304	.	+	.	transcript_id "XR_002198281.1"; gene_biotype "ncRNA"; gene_name "109617128"; gene_id "109617128"
NW_011936836.1	Gnomon	exon	574689	574918	.	-	.	transcript_id "XR_902773.2"; gene_biotype "ncRNA"; gene_name "105343830"; gene_id "105343830"
NW_011936836.1	Gnomon	exon	574414	574590	.	-	.	transcript_id "XR_902773.2"; gene_biotype "ncRNA"; gene_name "105343830"; gene_id "105343830"
NW_011936836.1	Gnomon	exon	574172	574291	.	-	.	transcript_id "XR_902773.2"; gene_biotype "ncRNA"; gene_name "105343830"; gene_id "105343830"
NW_011935330.1	Gnomon	exon	35928	36436	.	-	.	transcript_id "XR_002199732.1"; gene_biotype "ncRNA"; gene_name "109618904"; gene_id "109618904"
NW_011935330.1	Gnomon	exon	35644	35767	.	-	.	transcript_id "XR_002199732.1"; gene_biotype "ncRNA"; gene_name "109618904"; gene_id "109618904"
NW_011935330.1	Gnomon	exon	35130	35485	.	-	.	transcript_id "XR_002199732.1"; gene_biotype "ncRNA"; gene_name "109618904"; gene_id "109618904"
NW_011937122.1	Gnomon	exon	436751	436880	.	-	.	transcript_id "XR_903195.2"; gene_biotype "ncRNA"; gene_name "105346323"; gene_id "105346323"
NW_011937122.1	Gnomon	exon	434981	435421	.	-	.	transcript_id "XR_903195.2"; gene_biotype "ncRNA"; gene_name "105346323"; gene_id "105346323"
NW_011934649.1	Gnomon	exon	138502	138810	.	+	.	transcript_id "XR_900060.2"; gene_biotype "ncRNA"; gene_name "105327519"; gene_id "105327519"
NW_011934649.1	Gnomon	exon	142523	142814	.	+	.	transcript_id "XR_900060.2"; gene_biotype "ncRNA"; gene_name "105327519"; gene_id "105327519"
NW_011938074.1	Gnomon	exon	201966	202070	.	+	.	transcript_id "XR_899218.2"; gene_biotype "ncRNA"; gene_name "105322987"; gene_id "105322987"
NW_011938074.1	Gnomon	exon	202345	202443	.	+	.	transcript_id "XR_899218.2"; gene_biotype "ncRNA"; gene_name "105322987"; gene_id "105322987"
NW_011938074.1	Gnomon	exon	202484	202569	.	+	.	transcript_id "XR_899218.2"; gene_biotype "ncRNA"; gene_name "105322987"; gene_id "105322987"
NW_011937958.1	Gnomon	exon	74008	74583	.	-	.	transcript_id "XR_899064.2"; gene_biotype "misc_RNA"; gene_name "105321957"; gene_id "105321957"
NW_011937958.1	Gnomon	exon	39865	39904	.	-	.	transcript_id "XR_899064.2"; gene_biotype "misc_RNA"; gene_name "105321957"; gene_id "105321957"
NW_011937958.1	Gnomon	exon	39485	39675	.	-	.	transcript_id "XR_899064.2"; gene_biotype "misc_RNA"; gene_name "105321957"; gene_id "105321957"
NW_011937958.1	Gnomon	exon	29608	29802	.	-	.	transcript_id "XR_899064.2"; gene_biotype "misc_RNA"; gene_name "105321957"; gene_id "105321957"
NW_011937958.1	Gnomon	exon	25680	26452	.	-	.	transcript_id "XR_899064.2"; gene_biotype "misc_RNA"; gene_name "105321957"; gene_id "105321957"
NW_011936940.1	Gnomon	exon	103155	103203	.	+	.	transcript_id "XR_902900.2"; gene_biotype "ncRNA"; gene_name "105344608"; gene_id "105344608"
NW_011936940.1	Gnomon	exon	125436	125507	.	+	.	transcript_id "XR_902900.2"; gene_biotype "ncRNA"; gene_name "105344608"; gene_id "105344608"
NW_011936940.1	Gnomon	exon	125754	125894	.	+	.	transcript_id "XR_902900.2"; gene_biotype "ncRNA"; gene_name "105344608"; gene_id "105344608"
NW_011936940.1	Gnomon	exon	126346	126431	.	+	.	transcript_id "XR_902900.2"; gene_biotype "ncRNA"; gene_name "105344608"; gene_id "105344608"
NW_011936940.1	Gnomon	exon	126682	126790	.	+	.	transcript_id "XR_902900.2"; gene_biotype "ncRNA"; gene_name "105344608"; gene_id "105344608"
NW_011935627.1	Gnomon	exon	487233	487688	.	+	.	transcript_id "XR_002200026.1"; gene_biotype "misc_RNA"; gene_name "105332034"; gene_id "105332034"
NW_011935627.1	Gnomon	exon	487835	488361	.	+	.	transcript_id "XR_002200026.1"; gene_biotype "misc_RNA"; gene_name "105332034"; gene_id "105332034"
NW_011935627.1	Gnomon	exon	492361	492688	.	+	.	transcript_id "XR_002200026.1"; gene_biotype "misc_RNA"; gene_name "105332034"; gene_id "105332034"
NW_011935627.1	Gnomon	exon	493760	493890	.	+	.	transcript_id "XR_002200026.1"; gene_biotype "misc_RNA"; gene_name "105332034"; gene_id "105332034"
NW_011935202.1	Gnomon	exon	392290	392565	.	+	.	transcript_id "XR_900109.2"; gene_biotype "misc_RNA"; gene_name "105327851"; gene_id "105327851"
NW_011935202.1	Gnomon	exon	393048	393253	.	+	.	transcript_id "XR_900109.2"; gene_biotype "misc_RNA"; gene_name "105327851"; gene_id "105327851"
NW_011935202.1	Gnomon	exon	393407	393579	.	+	.	transcript_id "XR_900109.2"; gene_biotype "misc_RNA"; gene_name "105327851"; gene_id "105327851"
NW_011935202.1	Gnomon	exon	393678	393847	.	+	.	transcript_id "XR_900109.2"; gene_biotype "misc_RNA"; gene_name "105327851"; gene_id "105327851"
NW_011935202.1	Gnomon	exon	393952	394019	.	+	.	transcript_id "XR_900109.2"; gene_biotype "misc_RNA"; gene_name "105327851"; gene_id "105327851"
NW_011935202.1	Gnomon	exon	394329	395393	.	+	.	transcript_id "XR_900109.2"; gene_biotype "misc_RNA"; gene_name "105327851"; gene_id "105327851"
NW_011937827.1	Gnomon	exon	175497	175608	.	+	.	transcript_id "XR_002198767.1"; gene_biotype "misc_RNA"; gene_name "105320912"; gene_id "105320912"
NW_011937827.1	Gnomon	exon	175689	175779	.	+	.	transcript_id "XR_002198767.1"; gene_biotype "misc_RNA"; gene_name "105320912"; gene_id "105320912"
NW_011937827.1	Gnomon	exon	175940	176071	.	+	.	transcript_id "XR_002198767.1"; gene_biotype "misc_RNA"; gene_name "105320912"; gene_id "105320912"
NW_011937827.1	Gnomon	exon	176963	177065	.	+	.	transcript_id "XR_002198767.1"; gene_biotype "misc_RNA"; gene_name "105320912"; gene_id "105320912"
NW_011937827.1	Gnomon	exon	177371	177437	.	+	.	transcript_id "XR_002198767.1"; gene_biotype "misc_RNA"; gene_name "105320912"; gene_id "105320912"
NW_011937827.1	Gnomon	exon	177532	178383	.	+	.	transcript_id "XR_002198767.1"; gene_biotype "misc_RNA"; gene_name "105320912"; gene_id "105320912"
NW_011937133.1	Gnomon	exon	51014	51151	.	-	.	transcript_id "XR_002201619.1"; gene_biotype "ncRNA"; gene_name "109621019"; gene_id "109621019"
NW_011937133.1	Gnomon	exon	49855	50034	.	-	.	transcript_id "XR_002201619.1"; gene_biotype "ncRNA"; gene_name "109621019"; gene_id "109621019"
NW_011937701.1	Gnomon	exon	564069	565051	.	+	.	transcript_id "XR_002198614.1"; gene_biotype "ncRNA"; gene_name "109617521"; gene_id "109617521"
NW_011937701.1	Gnomon	exon	565387	566378	.	+	.	transcript_id "XR_002198614.1"; gene_biotype "ncRNA"; gene_name "109617521"; gene_id "109617521"
NW_011937701.1	Gnomon	exon	566436	566580	.	+	.	transcript_id "XR_002198614.1"; gene_biotype "ncRNA"; gene_name "109617521"; gene_id "109617521"
NW_011942142.1	Gnomon	exon	624786	625354	.	+	.	transcript_id "XR_899767.2"; gene_biotype "ncRNA"; gene_name "105325761"; gene_id "105325761"
NW_011942142.1	Gnomon	exon	625815	625989	.	+	.	transcript_id "XR_899767.2"; gene_biotype "ncRNA"; gene_name "105325761"; gene_id "105325761"
NW_011942142.1	Gnomon	exon	626728	626795	.	+	.	transcript_id "XR_899767.2"; gene_biotype "ncRNA"; gene_name "105325761"; gene_id "105325761"
NW_011942142.1	Gnomon	exon	627393	627517	.	+	.	transcript_id "XR_899767.2"; gene_biotype "ncRNA"; gene_name "105325761"; gene_id "105325761"
NW_011942142.1	Gnomon	exon	628749	629702	.	+	.	transcript_id "XR_899767.2"; gene_biotype "ncRNA"; gene_name "105325761"; gene_id "105325761"
NW_011936640.1	Gnomon	exon	8789	8940	.	-	.	transcript_id "XR_902477.2"; gene_biotype "ncRNA"; gene_name "105342188"; gene_id "105342188"
NW_011936640.1	Gnomon	exon	8541	8648	.	-	.	transcript_id "XR_902477.2"; gene_biotype "ncRNA"; gene_name "105342188"; gene_id "105342188"
NW_011936640.1	Gnomon	exon	7193	7373	.	-	.	transcript_id "XR_902477.2"; gene_biotype "ncRNA"; gene_name "105342188"; gene_id "105342188"
NW_011935918.1	Gnomon	exon	761083	761235	.	+	.	transcript_id "XR_002200356.1"; gene_biotype "ncRNA"; gene_name "109619625"; gene_id "109619625"
NW_011935918.1	Gnomon	exon	761650	761727	.	+	.	transcript_id "XR_002200356.1"; gene_biotype "ncRNA"; gene_name "109619625"; gene_id "109619625"
NW_011935918.1	Gnomon	exon	761858	762007	.	+	.	transcript_id "XR_002200356.1"; gene_biotype "ncRNA"; gene_name "109619625"; gene_id "109619625"
NW_011935918.1	Gnomon	exon	762138	762259	.	+	.	transcript_id "XR_002200356.1"; gene_biotype "ncRNA"; gene_name "109619625"; gene_id "109619625"
NW_011935918.1	Gnomon	exon	762349	762552	.	+	.	transcript_id "XR_002200356.1"; gene_biotype "ncRNA"; gene_name "109619625"; gene_id "109619625"
NW_011937713.1	Gnomon	exon	79128	79263	.	-	.	transcript_id "XR_002198626.1"; gene_biotype "ncRNA"; gene_name "109617540"; gene_id "109617540"
NW_011937713.1	Gnomon	exon	77795	78114	.	-	.	transcript_id "XR_002198626.1"; gene_biotype "ncRNA"; gene_name "109617540"; gene_id "109617540"
NW_011940545.1	Gnomon	exon	40142	40480	.	-	.	transcript_id "XR_002199086.1"; gene_biotype "ncRNA"; gene_name "105323568"; gene_id "105323568"
NW_011940545.1	Gnomon	exon	36607	37068	.	-	.	transcript_id "XR_002199086.1"; gene_biotype "ncRNA"; gene_name "105323568"; gene_id "105323568"
NW_011935783.1	Gnomon	exon	189537	189630	.	+	.	transcript_id "XR_900990.2"; gene_biotype "ncRNA"; gene_name "105333639"; gene_id "105333639"
NW_011935783.1	Gnomon	exon	191077	191216	.	+	.	transcript_id "XR_900990.2"; gene_biotype "ncRNA"; gene_name "105333639"; gene_id "105333639"
NW_011935783.1	Gnomon	exon	191528	191632	.	+	.	transcript_id "XR_900990.2"; gene_biotype "ncRNA"; gene_name "105333639"; gene_id "105333639"
NW_011938057.1	Gnomon	exon	1088	1385	.	-	.	transcript_id "XR_899179.2"; gene_biotype "ncRNA"; gene_name "105322806"; gene_id "105322806"
NW_011938057.1	Gnomon	exon	475	507	.	-	.	transcript_id "XR_899179.2"; gene_biotype "ncRNA"; gene_name "105322806"; gene_id "105322806"
NW_011937229.1	Gnomon	exon	468887	469016	.	+	.	transcript_id "XR_903399.2"; gene_biotype "misc_RNA"; gene_name "105347549"; gene_id "105347549"
NW_011937229.1	Gnomon	exon	473858	475395	.	+	.	transcript_id "XR_903399.2"; gene_biotype "misc_RNA"; gene_name "105347549"; gene_id "105347549"
NW_011937229.1	Gnomon	exon	475630	475863	.	+	.	transcript_id "XR_903399.2"; gene_biotype "misc_RNA"; gene_name "105347549"; gene_id "105347549"
NW_011937229.1	Gnomon	exon	476446	476664	.	+	.	transcript_id "XR_903399.2"; gene_biotype "misc_RNA"; gene_name "105347549"; gene_id "105347549"
NW_011937229.1	Gnomon	exon	477222	477409	.	+	.	transcript_id "XR_903399.2"; gene_biotype "misc_RNA"; gene_name "105347549"; gene_id "105347549"
NW_011937229.1	Gnomon	exon	488947	489506	.	+	.	transcript_id "XR_903399.2"; gene_biotype "misc_RNA"; gene_name "105347549"; gene_id "105347549"
NW_011937229.1	Gnomon	exon	489601	489967	.	+	.	transcript_id "XR_903399.2"; gene_biotype "misc_RNA"; gene_name "105347549"; gene_id "105347549"
NW_011937155.1	Gnomon	exon	65460	65511	.	-	.	transcript_id "XR_903259.2"; gene_biotype "ncRNA"; gene_name "105346673"; gene_id "105346673"
NW_011937155.1	Gnomon	exon	63631	64473	.	-	.	transcript_id "XR_903259.2"; gene_biotype "ncRNA"; gene_name "105346673"; gene_id "105346673"
NW_011937623.1	Gnomon	exon	94767	94927	.	+	.	transcript_id "XR_002198575.1"; gene_biotype "ncRNA"; gene_name "105318904"; gene_id "105318904"
NW_011937623.1	Gnomon	exon	95614	96176	.	+	.	transcript_id "XR_002198575.1"; gene_biotype "ncRNA"; gene_name "105318904"; gene_id "105318904"
NW_011938047.1	Gnomon	exon	583598	584148	.	+	.	transcript_id "XR_899173.2"; gene_biotype "ncRNA"; gene_name "105322775"; gene_id "105322775"
NW_011938047.1	Gnomon	exon	584699	584803	.	+	.	transcript_id "XR_899173.2"; gene_biotype "ncRNA"; gene_name "105322775"; gene_id "105322775"
NW_011936401.1	Gnomon	exon	20613	21117	.	+	.	transcript_id "XR_002200873.1"; gene_biotype "misc_RNA"; gene_name "105339751"; gene_id "105339751"
NW_011936401.1	Gnomon	exon	21382	21584	.	+	.	transcript_id "XR_002200873.1"; gene_biotype "misc_RNA"; gene_name "105339751"; gene_id "105339751"
NW_011936401.1	Gnomon	exon	21779	21992	.	+	.	transcript_id "XR_002200873.1"; gene_biotype "misc_RNA"; gene_name "105339751"; gene_id "105339751"
NW_011936401.1	Gnomon	exon	22569	24458	.	+	.	transcript_id "XR_002200873.1"; gene_biotype "misc_RNA"; gene_name "105339751"; gene_id "105339751"
NW_011935003.1	Gnomon	exon	202833	202986	.	+	.	transcript_id "XR_002199310.1"; gene_biotype "misc_RNA"; gene_name "105325858"; gene_id "105325858"
NW_011935003.1	Gnomon	exon	203941	204036	.	+	.	transcript_id "XR_002199310.1"; gene_biotype "misc_RNA"; gene_name "105325858"; gene_id "105325858"
NW_011935003.1	Gnomon	exon	204138	204189	.	+	.	transcript_id "XR_002199310.1"; gene_biotype "misc_RNA"; gene_name "105325858"; gene_id "105325858"
NW_011935003.1	Gnomon	exon	204464	204496	.	+	.	transcript_id "XR_002199310.1"; gene_biotype "misc_RNA"; gene_name "105325858"; gene_id "105325858"
NW_011935003.1	Gnomon	exon	205787	205893	.	+	.	transcript_id "XR_002199310.1"; gene_biotype "misc_RNA"; gene_name "105325858"; gene_id "105325858"
NW_011935003.1	Gnomon	exon	206835	206892	.	+	.	transcript_id "XR_002199310.1"; gene_biotype "misc_RNA"; gene_name "105325858"; gene_id "105325858"
NW_011935003.1	Gnomon	exon	207035	207181	.	+	.	transcript_id "XR_002199310.1"; gene_biotype "misc_RNA"; gene_name "105325858"; gene_id "105325858"
NW_011935003.1	Gnomon	exon	208746	208911	.	+	.	transcript_id "XR_002199310.1"; gene_biotype "misc_RNA"; gene_name "105325858"; gene_id "105325858"
NW_011935003.1	Gnomon	exon	209220	209448	.	+	.	transcript_id "XR_002199310.1"; gene_biotype "misc_RNA"; gene_name "105325858"; gene_id "105325858"
NW_011935014.1	Gnomon	exon	4284	4439	.	+	.	transcript_id "XR_002199343.1"; gene_biotype "ncRNA"; gene_name "109618453"; gene_id "109618453"
NW_011935014.1	Gnomon	exon	6297	6666	.	+	.	transcript_id "XR_002199343.1"; gene_biotype "ncRNA"; gene_name "109618453"; gene_id "109618453"
NW_011937807.1	Gnomon	exon	810076	810566	.	+	.	transcript_id "XR_898815.2"; gene_biotype "misc_RNA"; gene_name "105320596"; gene_id "105320596"
NW_011937807.1	Gnomon	exon	811240	811451	.	+	.	transcript_id "XR_898815.2"; gene_biotype "misc_RNA"; gene_name "105320596"; gene_id "105320596"
NW_011937807.1	Gnomon	exon	812225	813195	.	+	.	transcript_id "XR_898815.2"; gene_biotype "misc_RNA"; gene_name "105320596"; gene_id "105320596"
NW_011937807.1	Gnomon	exon	813639	813904	.	+	.	transcript_id "XR_898815.2"; gene_biotype "misc_RNA"; gene_name "105320596"; gene_id "105320596"
NW_011937807.1	Gnomon	exon	818758	819266	.	+	.	transcript_id "XR_898815.2"; gene_biotype "misc_RNA"; gene_name "105320596"; gene_id "105320596"
NW_011937807.1	Gnomon	exon	819420	819592	.	+	.	transcript_id "XR_898815.2"; gene_biotype "misc_RNA"; gene_name "105320596"; gene_id "105320596"
NW_011937831.1	Gnomon	exon	10259	10773	.	+	.	transcript_id "XR_002198769.1"; gene_biotype "ncRNA"; gene_name "105320948"; gene_id "105320948"
NW_011937831.1	Gnomon	exon	11267	11329	.	+	.	transcript_id "XR_002198769.1"; gene_biotype "ncRNA"; gene_name "105320948"; gene_id "105320948"
NW_011936183.1	Gnomon	exon	117528	117716	.	+	.	transcript_id "XR_002200612.1"; gene_biotype "ncRNA"; gene_name "109619931"; gene_id "109619931"
NW_011936183.1	Gnomon	exon	118700	119183	.	+	.	transcript_id "XR_002200612.1"; gene_biotype "ncRNA"; gene_name "109619931"; gene_id "109619931"
NW_011936984.1	Gnomon	exon	1157731	1157815	.	-	.	transcript_id "XR_902988.2"; gene_biotype "ncRNA"; gene_name "105345036"; gene_id "105345036"
NW_011936984.1	Gnomon	exon	1157551	1157647	.	-	.	transcript_id "XR_902988.2"; gene_biotype "ncRNA"; gene_name "105345036"; gene_id "105345036"
NW_011936984.1	Gnomon	exon	1155902	1156228	.	-	.	transcript_id "XR_902988.2"; gene_biotype "ncRNA"; gene_name "105345036"; gene_id "105345036"
NW_011935042.1	Gnomon	exon	75930	76056	.	-	.	transcript_id "XR_002199366.1"; gene_biotype "ncRNA"; gene_name "109618484"; gene_id "109618484"
NW_011935042.1	Gnomon	exon	71047	71242	.	-	.	transcript_id "XR_002199366.1"; gene_biotype "ncRNA"; gene_name "109618484"; gene_id "109618484"
NW_011936480.1	Gnomon	exon	26348	26465	.	-	.	transcript_id "XR_902185.2"; gene_biotype "ncRNA"; gene_name "105340599"; gene_id "105340599"
NW_011936480.1	Gnomon	exon	25829	25932	.	-	.	transcript_id "XR_902185.2"; gene_biotype "ncRNA"; gene_name "105340599"; gene_id "105340599"
NW_011936480.1	Gnomon	exon	25229	25440	.	-	.	transcript_id "XR_902185.2"; gene_biotype "ncRNA"; gene_name "105340599"; gene_id "105340599"
NW_011935854.1	Gnomon	exon	346030	346228	.	+	.	transcript_id "XR_002200279.1"; gene_biotype "misc_RNA"; gene_name "105334369"; gene_id "105334369"
NW_011935854.1	Gnomon	exon	349451	349596	.	+	.	transcript_id "XR_002200279.1"; gene_biotype "misc_RNA"; gene_name "105334369"; gene_id "105334369"
NW_011935854.1	Gnomon	exon	349977	350301	.	+	.	transcript_id "XR_002200279.1"; gene_biotype "misc_RNA"; gene_name "105334369"; gene_id "105334369"
NW_011935854.1	Gnomon	exon	350571	351096	.	+	.	transcript_id "XR_002200279.1"; gene_biotype "misc_RNA"; gene_name "105334369"; gene_id "105334369"
NW_011935854.1	Gnomon	exon	351473	351599	.	+	.	transcript_id "XR_002200279.1"; gene_biotype "misc_RNA"; gene_name "105334369"; gene_id "105334369"
NW_011935854.1	Gnomon	exon	352013	352241	.	+	.	transcript_id "XR_002200279.1"; gene_biotype "misc_RNA"; gene_name "105334369"; gene_id "105334369"
NW_011935854.1	Gnomon	exon	352949	353070	.	+	.	transcript_id "XR_002200279.1"; gene_biotype "misc_RNA"; gene_name "105334369"; gene_id "105334369"
NW_011935854.1	Gnomon	exon	353837	354127	.	+	.	transcript_id "XR_002200279.1"; gene_biotype "misc_RNA"; gene_name "105334369"; gene_id "105334369"
NW_011935854.1	Gnomon	exon	354753	354963	.	+	.	transcript_id "XR_002200279.1"; gene_biotype "misc_RNA"; gene_name "105334369"; gene_id "105334369"
NW_011935854.1	Gnomon	exon	355029	356923	.	+	.	transcript_id "XR_002200279.1"; gene_biotype "misc_RNA"; gene_name "105334369"; gene_id "105334369"
NW_011934819.1	Gnomon	exon	17372	18021	.	+	.	transcript_id "XR_002201044.1"; gene_biotype "ncRNA"; gene_name "105341488"; gene_id "105341488"
NW_011934819.1	Gnomon	exon	18261	18331	.	+	.	transcript_id "XR_002201044.1"; gene_biotype "ncRNA"; gene_name "105341488"; gene_id "105341488"
NW_011934819.1	Gnomon	exon	18599	18726	.	+	.	transcript_id "XR_002201044.1"; gene_biotype "ncRNA"; gene_name "105341488"; gene_id "105341488"
NW_011934819.1	Gnomon	exon	18845	19560	.	+	.	transcript_id "XR_002201044.1"; gene_biotype "ncRNA"; gene_name "105341488"; gene_id "105341488"
NW_011936085.1	Gnomon	exon	236915	237181	.	+	.	transcript_id "XR_002200484.1"; gene_biotype "ncRNA"; gene_name "105336714"; gene_id "105336714"
NW_011936085.1	Gnomon	exon	241080	241172	.	+	.	transcript_id "XR_002200484.1"; gene_biotype "ncRNA"; gene_name "105336714"; gene_id "105336714"
NW_011936085.1	Gnomon	exon	241500	241542	.	+	.	transcript_id "XR_002200484.1"; gene_biotype "ncRNA"; gene_name "105336714"; gene_id "105336714"
NW_011936085.1	Gnomon	exon	241880	241943	.	+	.	transcript_id "XR_002200484.1"; gene_biotype "ncRNA"; gene_name "105336714"; gene_id "105336714"
NW_011936085.1	Gnomon	exon	242290	242364	.	+	.	transcript_id "XR_002200484.1"; gene_biotype "ncRNA"; gene_name "105336714"; gene_id "105336714"
NW_011936085.1	Gnomon	exon	242616	242807	.	+	.	transcript_id "XR_002200484.1"; gene_biotype "ncRNA"; gene_name "105336714"; gene_id "105336714"
NW_011935916.1	Gnomon	exon	76416	76689	.	+	.	transcript_id "XR_901232.2"; gene_biotype "ncRNA"; gene_name "105335034"; gene_id "105335034"
NW_011935916.1	Gnomon	exon	77167	77328	.	+	.	transcript_id "XR_901232.2"; gene_biotype "ncRNA"; gene_name "105335034"; gene_id "105335034"
NW_011936999.1	Gnomon	exon	120042	120088	.	+	.	transcript_id "XR_903023.2"; gene_biotype "ncRNA"; gene_name "105345245"; gene_id "105345245"
NW_011936999.1	Gnomon	exon	121492	121563	.	+	.	transcript_id "XR_903023.2"; gene_biotype "ncRNA"; gene_name "105345245"; gene_id "105345245"
NW_011936999.1	Gnomon	exon	122228	122310	.	+	.	transcript_id "XR_903023.2"; gene_biotype "ncRNA"; gene_name "105345245"; gene_id "105345245"
NW_011936999.1	Gnomon	exon	123357	123398	.	+	.	transcript_id "XR_903023.2"; gene_biotype "ncRNA"; gene_name "105345245"; gene_id "105345245"
NW_011936794.1	Gnomon	exon	29	205	.	+	.	transcript_id "XR_002201285.1"; gene_biotype "ncRNA"; gene_name "109620623"; gene_id "109620623"
NW_011936794.1	Gnomon	exon	1111	1449	.	+	.	transcript_id "XR_002201285.1"; gene_biotype "ncRNA"; gene_name "109620623"; gene_id "109620623"
NW_011937876.1	Gnomon	exon	89551	89612	.	-	.	transcript_id "XR_898921.2"; gene_biotype "ncRNA"; gene_name "105321318"; gene_id "105321318"
NW_011937876.1	Gnomon	exon	89357	89452	.	-	.	transcript_id "XR_898921.2"; gene_biotype "ncRNA"; gene_name "105321318"; gene_id "105321318"
NW_011937876.1	Gnomon	exon	88988	89159	.	-	.	transcript_id "XR_898921.2"; gene_biotype "ncRNA"; gene_name "105321318"; gene_id "105321318"
NW_011934814.1	Gnomon	exon	168346	169124	.	+	.	transcript_id "XR_002200987.1"; gene_biotype "ncRNA"; gene_name "109620297"; gene_id "109620297"
NW_011934814.1	Gnomon	exon	169266	169385	.	+	.	transcript_id "XR_002200987.1"; gene_biotype "ncRNA"; gene_name "109620297"; gene_id "109620297"
NW_011934814.1	Gnomon	exon	169661	170700	.	+	.	transcript_id "XR_002200987.1"; gene_biotype "ncRNA"; gene_name "109620297"; gene_id "109620297"
NW_011937073.1	Gnomon	exon	212201	212360	.	-	.	transcript_id "XR_903118.2"; gene_biotype "ncRNA"; gene_name "105345773"; gene_id "105345773"
NW_011937073.1	Gnomon	exon	211728	211969	.	-	.	transcript_id "XR_903118.2"; gene_biotype "ncRNA"; gene_name "105345773"; gene_id "105345773"
NW_011937073.1	Gnomon	exon	210594	211103	.	-	.	transcript_id "XR_903118.2"; gene_biotype "ncRNA"; gene_name "105345773"; gene_id "105345773"
NW_011936109.1	Gnomon	exon	441385	441553	.	-	.	transcript_id "XR_901579.2"; gene_biotype "ncRNA"; gene_name "105337094"; gene_id "105337094"
NW_011936109.1	Gnomon	exon	440829	440921	.	-	.	transcript_id "XR_901579.2"; gene_biotype "ncRNA"; gene_name "105337094"; gene_id "105337094"
NW_011936109.1	Gnomon	exon	439048	439486	.	-	.	transcript_id "XR_901579.2"; gene_biotype "ncRNA"; gene_name "105337094"; gene_id "105337094"
NW_011937234.1	Gnomon	exon	10778	11308	.	+	.	transcript_id "XR_903401.1"; gene_biotype "ncRNA"; gene_name "105347558"; gene_id "105347558"
NW_011937234.1	Gnomon	exon	11523	11641	.	+	.	transcript_id "XR_903401.1"; gene_biotype "ncRNA"; gene_name "105347558"; gene_id "105347558"
NW_011937234.1	Gnomon	exon	12536	12548	.	+	.	transcript_id "XR_903401.1"; gene_biotype "ncRNA"; gene_name "105347558"; gene_id "105347558"
NW_011937234.1	Gnomon	exon	13202	13310	.	+	.	transcript_id "XR_903401.1"; gene_biotype "ncRNA"; gene_name "105347558"; gene_id "105347558"
NW_011937234.1	Gnomon	exon	14162	14308	.	+	.	transcript_id "XR_903401.1"; gene_biotype "ncRNA"; gene_name "105347558"; gene_id "105347558"
NW_011937234.1	Gnomon	exon	14570	14780	.	+	.	transcript_id "XR_903401.1"; gene_biotype "ncRNA"; gene_name "105347558"; gene_id "105347558"
NW_011937234.1	Gnomon	exon	15976	16065	.	+	.	transcript_id "XR_903401.1"; gene_biotype "ncRNA"; gene_name "105347558"; gene_id "105347558"
NW_011937234.1	Gnomon	exon	16428	16625	.	+	.	transcript_id "XR_903401.1"; gene_biotype "ncRNA"; gene_name "105347558"; gene_id "105347558"
NW_011935830.1	Gnomon	exon	35042	35290	.	+	.	transcript_id "XR_002200259.1"; gene_biotype "ncRNA"; gene_name "109619509"; gene_id "109619509"
NW_011935830.1	Gnomon	exon	36273	36407	.	+	.	transcript_id "XR_002200259.1"; gene_biotype "ncRNA"; gene_name "109619509"; gene_id "109619509"
NW_011935830.1	Gnomon	exon	36809	36940	.	+	.	transcript_id "XR_002200259.1"; gene_biotype "ncRNA"; gene_name "109619509"; gene_id "109619509"
NW_011938082.1	Gnomon	exon	231778	231953	.	-	.	transcript_id "XR_002199019.1"; gene_biotype "ncRNA"; gene_name "109618006"; gene_id "109618006"
NW_011938082.1	Gnomon	exon	231242	231341	.	-	.	transcript_id "XR_002199019.1"; gene_biotype "ncRNA"; gene_name "109618006"; gene_id "109618006"
NW_011938082.1	Gnomon	exon	230516	230751	.	-	.	transcript_id "XR_002199019.1"; gene_biotype "ncRNA"; gene_name "109618006"; gene_id "109618006"
NW_011936521.1	Gnomon	exon	344705	345003	.	+	.	transcript_id "XR_002200997.1"; gene_biotype "misc_RNA"; gene_name "105340866"; gene_id "105340866"
NW_011936521.1	Gnomon	exon	345827	345875	.	+	.	transcript_id "XR_002200997.1"; gene_biotype "misc_RNA"; gene_name "105340866"; gene_id "105340866"
NW_011936521.1	Gnomon	exon	346171	346333	.	+	.	transcript_id "XR_002200997.1"; gene_biotype "misc_RNA"; gene_name "105340866"; gene_id "105340866"
NW_011936521.1	Gnomon	exon	346658	348809	.	+	.	transcript_id "XR_002200997.1"; gene_biotype "misc_RNA"; gene_name "105340866"; gene_id "105340866"
NW_011936521.1	Gnomon	exon	349034	349281	.	+	.	transcript_id "XR_002200997.1"; gene_biotype "misc_RNA"; gene_name "105340866"; gene_id "105340866"
NW_011936521.1	Gnomon	exon	349679	349863	.	+	.	transcript_id "XR_002200997.1"; gene_biotype "misc_RNA"; gene_name "105340866"; gene_id "105340866"
NW_011936521.1	Gnomon	exon	350253	350407	.	+	.	transcript_id "XR_002200997.1"; gene_biotype "misc_RNA"; gene_name "105340866"; gene_id "105340866"
NW_011936521.1	Gnomon	exon	350510	350633	.	+	.	transcript_id "XR_002200997.1"; gene_biotype "misc_RNA"; gene_name "105340866"; gene_id "105340866"
NW_011936521.1	Gnomon	exon	350860	351004	.	+	.	transcript_id "XR_002200997.1"; gene_biotype "misc_RNA"; gene_name "105340866"; gene_id "105340866"
NW_011936521.1	Gnomon	exon	351196	351423	.	+	.	transcript_id "XR_002200997.1"; gene_biotype "misc_RNA"; gene_name "105340866"; gene_id "105340866"
NW_011936521.1	Gnomon	exon	351633	351817	.	+	.	transcript_id "XR_002200997.1"; gene_biotype "misc_RNA"; gene_name "105340866"; gene_id "105340866"
NW_011936521.1	Gnomon	exon	352206	352421	.	+	.	transcript_id "XR_002200997.1"; gene_biotype "misc_RNA"; gene_name "105340866"; gene_id "105340866"
NW_011936521.1	Gnomon	exon	352591	352726	.	+	.	transcript_id "XR_002200997.1"; gene_biotype "misc_RNA"; gene_name "105340866"; gene_id "105340866"
NW_011936521.1	Gnomon	exon	352940	353182	.	+	.	transcript_id "XR_002200997.1"; gene_biotype "misc_RNA"; gene_name "105340866"; gene_id "105340866"
NW_011936521.1	Gnomon	exon	353290	353439	.	+	.	transcript_id "XR_002200997.1"; gene_biotype "misc_RNA"; gene_name "105340866"; gene_id "105340866"
NW_011936521.1	Gnomon	exon	353555	353662	.	+	.	transcript_id "XR_002200997.1"; gene_biotype "misc_RNA"; gene_name "105340866"; gene_id "105340866"
NW_011936521.1	Gnomon	exon	353758	353942	.	+	.	transcript_id "XR_002200997.1"; gene_biotype "misc_RNA"; gene_name "105340866"; gene_id "105340866"
NW_011936521.1	Gnomon	exon	355252	355455	.	+	.	transcript_id "XR_002200997.1"; gene_biotype "misc_RNA"; gene_name "105340866"; gene_id "105340866"
NW_011936521.1	Gnomon	exon	355639	355818	.	+	.	transcript_id "XR_002200997.1"; gene_biotype "misc_RNA"; gene_name "105340866"; gene_id "105340866"
NW_011936521.1	Gnomon	exon	356081	356219	.	+	.	transcript_id "XR_002200997.1"; gene_biotype "misc_RNA"; gene_name "105340866"; gene_id "105340866"
NW_011936521.1	Gnomon	exon	356534	356642	.	+	.	transcript_id "XR_002200997.1"; gene_biotype "misc_RNA"; gene_name "105340866"; gene_id "105340866"
NW_011936521.1	Gnomon	exon	356747	356819	.	+	.	transcript_id "XR_002200997.1"; gene_biotype "misc_RNA"; gene_name "105340866"; gene_id "105340866"
NW_011936521.1	Gnomon	exon	357083	357217	.	+	.	transcript_id "XR_002200997.1"; gene_biotype "misc_RNA"; gene_name "105340866"; gene_id "105340866"
NW_011936521.1	Gnomon	exon	357448	357634	.	+	.	transcript_id "XR_002200997.1"; gene_biotype "misc_RNA"; gene_name "105340866"; gene_id "105340866"
NW_011936521.1	Gnomon	exon	358197	358325	.	+	.	transcript_id "XR_002200997.1"; gene_biotype "misc_RNA"; gene_name "105340866"; gene_id "105340866"
NW_011936521.1	Gnomon	exon	358807	359042	.	+	.	transcript_id "XR_002200997.1"; gene_biotype "misc_RNA"; gene_name "105340866"; gene_id "105340866"
NW_011936521.1	Gnomon	exon	359725	359811	.	+	.	transcript_id "XR_002200997.1"; gene_biotype "misc_RNA"; gene_name "105340866"; gene_id "105340866"
NW_011936521.1	Gnomon	exon	360076	360159	.	+	.	transcript_id "XR_002200997.1"; gene_biotype "misc_RNA"; gene_name "105340866"; gene_id "105340866"
NW_011936521.1	Gnomon	exon	360456	360524	.	+	.	transcript_id "XR_002200997.1"; gene_biotype "misc_RNA"; gene_name "105340866"; gene_id "105340866"
NW_011936521.1	Gnomon	exon	360633	360731	.	+	.	transcript_id "XR_002200997.1"; gene_biotype "misc_RNA"; gene_name "105340866"; gene_id "105340866"
NW_011936521.1	Gnomon	exon	360826	360922	.	+	.	transcript_id "XR_002200997.1"; gene_biotype "misc_RNA"; gene_name "105340866"; gene_id "105340866"
NW_011936521.1	Gnomon	exon	361617	361738	.	+	.	transcript_id "XR_002200997.1"; gene_biotype "misc_RNA"; gene_name "105340866"; gene_id "105340866"
NW_011936521.1	Gnomon	exon	362077	362154	.	+	.	transcript_id "XR_002200997.1"; gene_biotype "misc_RNA"; gene_name "105340866"; gene_id "105340866"
NW_011936521.1	Gnomon	exon	362371	362478	.	+	.	transcript_id "XR_002200997.1"; gene_biotype "misc_RNA"; gene_name "105340866"; gene_id "105340866"
NW_011936521.1	Gnomon	exon	362587	362631	.	+	.	transcript_id "XR_002200997.1"; gene_biotype "misc_RNA"; gene_name "105340866"; gene_id "105340866"
NW_011936521.1	Gnomon	exon	362925	363109	.	+	.	transcript_id "XR_002200997.1"; gene_biotype "misc_RNA"; gene_name "105340866"; gene_id "105340866"
NW_011936521.1	Gnomon	exon	363523	363652	.	+	.	transcript_id "XR_002200997.1"; gene_biotype "misc_RNA"; gene_name "105340866"; gene_id "105340866"
NW_011936521.1	Gnomon	exon	363867	363935	.	+	.	transcript_id "XR_002200997.1"; gene_biotype "misc_RNA"; gene_name "105340866"; gene_id "105340866"
NW_011936521.1	Gnomon	exon	364151	364261	.	+	.	transcript_id "XR_002200997.1"; gene_biotype "misc_RNA"; gene_name "105340866"; gene_id "105340866"
NW_011936521.1	Gnomon	exon	364491	364601	.	+	.	transcript_id "XR_002200997.1"; gene_biotype "misc_RNA"; gene_name "105340866"; gene_id "105340866"
NW_011936521.1	Gnomon	exon	364702	364859	.	+	.	transcript_id "XR_002200997.1"; gene_biotype "misc_RNA"; gene_name "105340866"; gene_id "105340866"
NW_011936521.1	Gnomon	exon	364969	365088	.	+	.	transcript_id "XR_002200997.1"; gene_biotype "misc_RNA"; gene_name "105340866"; gene_id "105340866"
NW_011936521.1	Gnomon	exon	365476	365686	.	+	.	transcript_id "XR_002200997.1"; gene_biotype "misc_RNA"; gene_name "105340866"; gene_id "105340866"
NW_011936521.1	Gnomon	exon	365908	365987	.	+	.	transcript_id "XR_002200997.1"; gene_biotype "misc_RNA"; gene_name "105340866"; gene_id "105340866"
NW_011936521.1	Gnomon	exon	366144	366267	.	+	.	transcript_id "XR_002200997.1"; gene_biotype "misc_RNA"; gene_name "105340866"; gene_id "105340866"
NW_011936521.1	Gnomon	exon	366387	366426	.	+	.	transcript_id "XR_002200997.1"; gene_biotype "misc_RNA"; gene_name "105340866"; gene_id "105340866"
NW_011936521.1	Gnomon	exon	370503	370685	.	+	.	transcript_id "XR_002200997.1"; gene_biotype "misc_RNA"; gene_name "105340866"; gene_id "105340866"
NW_011936521.1	Gnomon	exon	370802	370922	.	+	.	transcript_id "XR_002200997.1"; gene_biotype "misc_RNA"; gene_name "105340866"; gene_id "105340866"
NW_011936521.1	Gnomon	exon	371076	371192	.	+	.	transcript_id "XR_002200997.1"; gene_biotype "misc_RNA"; gene_name "105340866"; gene_id "105340866"
NW_011936096.1	Gnomon	exon	168569	168798	.	+	.	transcript_id "XR_002200506.1"; gene_biotype "ncRNA"; gene_name "109619819"; gene_id "109619819"
NW_011936096.1	Gnomon	exon	169180	169879	.	+	.	transcript_id "XR_002200506.1"; gene_biotype "ncRNA"; gene_name "109619819"; gene_id "109619819"
NW_011936369.1	Gnomon	exon	110081	111053	.	-	.	transcript_id "XR_002200804.1"; gene_biotype "ncRNA"; gene_name "109620127"; gene_id "109620127"
NW_011936369.1	Gnomon	exon	109546	109847	.	-	.	transcript_id "XR_002200804.1"; gene_biotype "ncRNA"; gene_name "109620127"; gene_id "109620127"
NW_011937493.1	Gnomon	exon	787987	788111	.	+	.	transcript_id "XR_898326.2"; gene_biotype "ncRNA"; gene_name "105317503"; gene_id "105317503"
NW_011937493.1	Gnomon	exon	790751	793442	.	+	.	transcript_id "XR_898326.2"; gene_biotype "ncRNA"; gene_name "105317503"; gene_id "105317503"
NW_011935301.1	Gnomon	exon	112448	112779	.	+	.	transcript_id "XR_900313.1"; gene_biotype "ncRNA"; gene_name "105329223"; gene_id "105329223"
NW_011935301.1	Gnomon	exon	112818	112939	.	+	.	transcript_id "XR_900313.1"; gene_biotype "ncRNA"; gene_name "105329223"; gene_id "105329223"
NW_011937958.1	Gnomon	exon	210528	210719	.	-	.	transcript_id "XR_002198897.1"; gene_biotype "ncRNA"; gene_name "109617867"; gene_id "109617867"
NW_011937958.1	Gnomon	exon	209853	210105	.	-	.	transcript_id "XR_002198897.1"; gene_biotype "ncRNA"; gene_name "109617867"; gene_id "109617867"
NW_011937177.1	Gnomon	exon	369241	369873	.	-	.	transcript_id "XR_903319.2"; gene_biotype "ncRNA"; gene_name "105346961"; gene_id "105346961"
NW_011937177.1	Gnomon	exon	367935	368218	.	-	.	transcript_id "XR_903319.2"; gene_biotype "ncRNA"; gene_name "105346961"; gene_id "105346961"
NW_011937177.1	Gnomon	exon	366659	367216	.	-	.	transcript_id "XR_903319.2"; gene_biotype "ncRNA"; gene_name "105346961"; gene_id "105346961"
NW_011937066.1	Gnomon	exon	344226	344295	.	-	.	transcript_id "XR_903104.2"; gene_biotype "ncRNA"; gene_name "105345666"; gene_id "105345666"
NW_011937066.1	Gnomon	exon	340605	340675	.	-	.	transcript_id "XR_903104.2"; gene_biotype "ncRNA"; gene_name "105345666"; gene_id "105345666"
NW_011937066.1	Gnomon	exon	324415	324477	.	-	.	transcript_id "XR_903104.2"; gene_biotype "ncRNA"; gene_name "105345666"; gene_id "105345666"
NW_011937066.1	Gnomon	exon	324246	324272	.	-	.	transcript_id "XR_903104.2"; gene_biotype "ncRNA"; gene_name "105345666"; gene_id "105345666"
NW_011937066.1	Gnomon	exon	322532	322952	.	-	.	transcript_id "XR_903104.2"; gene_biotype "ncRNA"; gene_name "105345666"; gene_id "105345666"
NW_011937172.1	Gnomon	exon	248483	248503	.	-	.	transcript_id "XR_903307.2"; gene_biotype "ncRNA"; gene_name "105346888"; gene_id "105346888"
NW_011937172.1	Gnomon	exon	248251	248332	.	-	.	transcript_id "XR_903307.2"; gene_biotype "ncRNA"; gene_name "105346888"; gene_id "105346888"
NW_011937172.1	Gnomon	exon	247804	247904	.	-	.	transcript_id "XR_903307.2"; gene_biotype "ncRNA"; gene_name "105346888"; gene_id "105346888"
NW_011937172.1	Gnomon	exon	246357	247542	.	-	.	transcript_id "XR_903307.2"; gene_biotype "ncRNA"; gene_name "105346888"; gene_id "105346888"
NW_011935730.1	Gnomon	exon	372265	372387	.	-	.	transcript_id "XR_002200118.1"; gene_biotype "ncRNA"; gene_name "109619347"; gene_id "109619347"
NW_011935730.1	Gnomon	exon	370085	370208	.	-	.	transcript_id "XR_002200118.1"; gene_biotype "ncRNA"; gene_name "109619347"; gene_id "109619347"
NW_011935730.1	Gnomon	exon	368515	369540	.	-	.	transcript_id "XR_002200118.1"; gene_biotype "ncRNA"; gene_name "109619347"; gene_id "109619347"
NW_011937207.1	Gnomon	exon	20865	21157	.	-	.	transcript_id "XR_002201687.1"; gene_biotype "ncRNA"; gene_name "109621102"; gene_id "109621102"
NW_011937207.1	Gnomon	exon	20208	20371	.	-	.	transcript_id "XR_002201687.1"; gene_biotype "ncRNA"; gene_name "109621102"; gene_id "109621102"
NW_011935359.1	Gnomon	exon	127011	128770	.	-	.	transcript_id "XR_002199780.1"; gene_biotype "misc_RNA"; gene_name "105329973"; gene_id "105329973"
NW_011935359.1	Gnomon	exon	125003	125161	.	-	.	transcript_id "XR_002199780.1"; gene_biotype "misc_RNA"; gene_name "105329973"; gene_id "105329973"
NW_011935359.1	Gnomon	exon	124812	124895	.	-	.	transcript_id "XR_002199780.1"; gene_biotype "misc_RNA"; gene_name "105329973"; gene_id "105329973"
NW_011935359.1	Gnomon	exon	123070	123188	.	-	.	transcript_id "XR_002199780.1"; gene_biotype "misc_RNA"; gene_name "105329973"; gene_id "105329973"
NW_011935359.1	Gnomon	exon	121846	121950	.	-	.	transcript_id "XR_002199780.1"; gene_biotype "misc_RNA"; gene_name "105329973"; gene_id "105329973"
NW_011935359.1	Gnomon	exon	121515	121595	.	-	.	transcript_id "XR_002199780.1"; gene_biotype "misc_RNA"; gene_name "105329973"; gene_id "105329973"
NW_011935359.1	Gnomon	exon	121178	121262	.	-	.	transcript_id "XR_002199780.1"; gene_biotype "misc_RNA"; gene_name "105329973"; gene_id "105329973"
NW_011935359.1	Gnomon	exon	119662	119755	.	-	.	transcript_id "XR_002199780.1"; gene_biotype "misc_RNA"; gene_name "105329973"; gene_id "105329973"
NW_011935359.1	Gnomon	exon	119317	119436	.	-	.	transcript_id "XR_002199780.1"; gene_biotype "misc_RNA"; gene_name "105329973"; gene_id "105329973"
NW_011935359.1	Gnomon	exon	118344	118611	.	-	.	transcript_id "XR_002199780.1"; gene_biotype "misc_RNA"; gene_name "105329973"; gene_id "105329973"
NW_011935359.1	Gnomon	exon	118110	118231	.	-	.	transcript_id "XR_002199780.1"; gene_biotype "misc_RNA"; gene_name "105329973"; gene_id "105329973"
NW_011935359.1	Gnomon	exon	117847	117950	.	-	.	transcript_id "XR_002199780.1"; gene_biotype "misc_RNA"; gene_name "105329973"; gene_id "105329973"
NW_011935359.1	Gnomon	exon	117143	117179	.	-	.	transcript_id "XR_002199780.1"; gene_biotype "misc_RNA"; gene_name "105329973"; gene_id "105329973"
NW_011935359.1	Gnomon	exon	115816	115869	.	-	.	transcript_id "XR_002199780.1"; gene_biotype "misc_RNA"; gene_name "105329973"; gene_id "105329973"
NW_011935359.1	Gnomon	exon	115605	115660	.	-	.	transcript_id "XR_002199780.1"; gene_biotype "misc_RNA"; gene_name "105329973"; gene_id "105329973"
NW_011936741.1	Gnomon	exon	497868	499176	.	-	.	transcript_id "XR_002201222.1"; gene_biotype "misc_RNA"; gene_name "105342884"; gene_id "105342884"
NW_011936741.1	Gnomon	exon	497607	497673	.	-	.	transcript_id "XR_002201222.1"; gene_biotype "misc_RNA"; gene_name "105342884"; gene_id "105342884"
NW_011936741.1	Gnomon	exon	495087	497074	.	-	.	transcript_id "XR_002201222.1"; gene_biotype "misc_RNA"; gene_name "105342884"; gene_id "105342884"
NW_011935616.1	Gnomon	exon	24928	24958	.	+	.	transcript_id "XR_900690.2"; gene_biotype "ncRNA"; gene_name "105331891"; gene_id "105331891"
NW_011935616.1	Gnomon	exon	25681	26018	.	+	.	transcript_id "XR_900690.2"; gene_biotype "ncRNA"; gene_name "105331891"; gene_id "105331891"
NW_011935616.1	Gnomon	exon	26327	26519	.	+	.	transcript_id "XR_900690.2"; gene_biotype "ncRNA"; gene_name "105331891"; gene_id "105331891"
NW_011935648.1	Gnomon	exon	441608	441640	.	-	.	transcript_id "XR_900764.2"; gene_biotype "ncRNA"; gene_name "105332346"; gene_id "105332346"
NW_011935648.1	Gnomon	exon	441192	441321	.	-	.	transcript_id "XR_900764.2"; gene_biotype "ncRNA"; gene_name "105332346"; gene_id "105332346"
NW_011935648.1	Gnomon	exon	440493	440574	.	-	.	transcript_id "XR_900764.2"; gene_biotype "ncRNA"; gene_name "105332346"; gene_id "105332346"
NW_011935648.1	Gnomon	exon	439840	440309	.	-	.	transcript_id "XR_900764.2"; gene_biotype "ncRNA"; gene_name "105332346"; gene_id "105332346"
NW_011938011.1	Gnomon	exon	109237	109573	.	-	.	transcript_id "XR_002198963.1"; gene_biotype "ncRNA"; gene_name "109617935"; gene_id "109617935"
NW_011938011.1	Gnomon	exon	106422	107946	.	-	.	transcript_id "XR_002198963.1"; gene_biotype "ncRNA"; gene_name "109617935"; gene_id "109617935"
NW_011941982.1	Gnomon	exon	10313	10537	.	+	.	transcript_id "XR_899549.2"; gene_biotype "ncRNA"; gene_name "105324382"; gene_id "105324382"
NW_011941982.1	Gnomon	exon	11253	11372	.	+	.	transcript_id "XR_899549.2"; gene_biotype "ncRNA"; gene_name "105324382"; gene_id "105324382"
NW_011941982.1	Gnomon	exon	11888	11972	.	+	.	transcript_id "XR_899549.2"; gene_biotype "ncRNA"; gene_name "105324382"; gene_id "105324382"
NW_011936719.1	Gnomon	exon	859336	859570	.	+	.	transcript_id "XR_902581.2"; gene_biotype "ncRNA"; gene_name "105342707"; gene_id "105342707"
NW_011936719.1	Gnomon	exon	859743	859849	.	+	.	transcript_id "XR_902581.2"; gene_biotype "ncRNA"; gene_name "105342707"; gene_id "105342707"
NW_011936719.1	Gnomon	exon	860939	860997	.	+	.	transcript_id "XR_902581.2"; gene_biotype "ncRNA"; gene_name "105342707"; gene_id "105342707"
NW_011936719.1	Gnomon	exon	864885	864962	.	+	.	transcript_id "XR_902581.2"; gene_biotype "ncRNA"; gene_name "105342707"; gene_id "105342707"
NW_011936719.1	Gnomon	exon	866987	867348	.	+	.	transcript_id "XR_902581.2"; gene_biotype "ncRNA"; gene_name "105342707"; gene_id "105342707"
NW_011936432.1	Gnomon	exon	381336	381460	.	-	.	transcript_id "XR_902085.2"; gene_biotype "misc_RNA"; gene_name "105339957"; gene_id "105339957"
NW_011936432.1	Gnomon	exon	378157	378315	.	-	.	transcript_id "XR_902085.2"; gene_biotype "misc_RNA"; gene_name "105339957"; gene_id "105339957"
NW_011936432.1	Gnomon	exon	376414	376633	.	-	.	transcript_id "XR_902085.2"; gene_biotype "misc_RNA"; gene_name "105339957"; gene_id "105339957"
NW_011936432.1	Gnomon	exon	375790	375893	.	-	.	transcript_id "XR_902085.2"; gene_biotype "misc_RNA"; gene_name "105339957"; gene_id "105339957"
NW_011936432.1	Gnomon	exon	374691	374845	.	-	.	transcript_id "XR_902085.2"; gene_biotype "misc_RNA"; gene_name "105339957"; gene_id "105339957"
NW_011936432.1	Gnomon	exon	370475	370643	.	-	.	transcript_id "XR_902085.2"; gene_biotype "misc_RNA"; gene_name "105339957"; gene_id "105339957"
NW_011936432.1	Gnomon	exon	369303	369515	.	-	.	transcript_id "XR_902085.2"; gene_biotype "misc_RNA"; gene_name "105339957"; gene_id "105339957"
NW_011936432.1	Gnomon	exon	368783	369009	.	-	.	transcript_id "XR_902085.2"; gene_biotype "misc_RNA"; gene_name "105339957"; gene_id "105339957"
NW_011936432.1	Gnomon	exon	368221	368402	.	-	.	transcript_id "XR_902085.2"; gene_biotype "misc_RNA"; gene_name "105339957"; gene_id "105339957"
NW_011936432.1	Gnomon	exon	367816	367967	.	-	.	transcript_id "XR_902085.2"; gene_biotype "misc_RNA"; gene_name "105339957"; gene_id "105339957"
NW_011936432.1	Gnomon	exon	367199	367285	.	-	.	transcript_id "XR_902085.2"; gene_biotype "misc_RNA"; gene_name "105339957"; gene_id "105339957"
NW_011936432.1	Gnomon	exon	365996	366087	.	-	.	transcript_id "XR_902085.2"; gene_biotype "misc_RNA"; gene_name "105339957"; gene_id "105339957"
NW_011936432.1	Gnomon	exon	365499	365639	.	-	.	transcript_id "XR_902085.2"; gene_biotype "misc_RNA"; gene_name "105339957"; gene_id "105339957"
NW_011936369.1	Gnomon	exon	22282	22600	.	-	.	transcript_id "XR_002200806.1"; gene_biotype "misc_RNA"; gene_name "105339372"; gene_id "105339372"
NW_011936369.1	Gnomon	exon	21765	21908	.	-	.	transcript_id "XR_002200806.1"; gene_biotype "misc_RNA"; gene_name "105339372"; gene_id "105339372"
NW_011936369.1	Gnomon	exon	21391	21642	.	-	.	transcript_id "XR_002200806.1"; gene_biotype "misc_RNA"; gene_name "105339372"; gene_id "105339372"
NW_011936369.1	Gnomon	exon	20374	20751	.	-	.	transcript_id "XR_002200806.1"; gene_biotype "misc_RNA"; gene_name "105339372"; gene_id "105339372"
NW_011936369.1	Gnomon	exon	20150	20275	.	-	.	transcript_id "XR_002200806.1"; gene_biotype "misc_RNA"; gene_name "105339372"; gene_id "105339372"
NW_011936369.1	Gnomon	exon	12961	13054	.	-	.	transcript_id "XR_002200806.1"; gene_biotype "misc_RNA"; gene_name "105339372"; gene_id "105339372"
NW_011936369.1	Gnomon	exon	11855	12251	.	-	.	transcript_id "XR_002200806.1"; gene_biotype "misc_RNA"; gene_name "105339372"; gene_id "105339372"
NW_011935873.1	Gnomon	exon	733840	733992	.	-	.	transcript_id "XR_901150.2"; gene_biotype "misc_RNA"; gene_name "105334566"; gene_id "105334566"
NW_011935873.1	Gnomon	exon	719267	719372	.	-	.	transcript_id "XR_901150.2"; gene_biotype "misc_RNA"; gene_name "105334566"; gene_id "105334566"
NW_011935873.1	Gnomon	exon	718037	718123	.	-	.	transcript_id "XR_901150.2"; gene_biotype "misc_RNA"; gene_name "105334566"; gene_id "105334566"
NW_011935873.1	Gnomon	exon	716726	717122	.	-	.	transcript_id "XR_901150.2"; gene_biotype "misc_RNA"; gene_name "105334566"; gene_id "105334566"
NW_011935873.1	Gnomon	exon	716143	716294	.	-	.	transcript_id "XR_901150.2"; gene_biotype "misc_RNA"; gene_name "105334566"; gene_id "105334566"
NW_011936097.1	Gnomon	exon	199913	200107	.	+	.	transcript_id "XR_002200508.1"; gene_biotype "ncRNA"; gene_name "109619822"; gene_id "109619822"
NW_011936097.1	Gnomon	exon	201020	201089	.	+	.	transcript_id "XR_002200508.1"; gene_biotype "ncRNA"; gene_name "109619822"; gene_id "109619822"
NW_011936097.1	Gnomon	exon	201526	201566	.	+	.	transcript_id "XR_002200508.1"; gene_biotype "ncRNA"; gene_name "109619822"; gene_id "109619822"
NW_011934798.1	Gnomon	exon	126646	126739	.	-	.	transcript_id "XR_002200834.1"; gene_biotype "ncRNA"; gene_name "109620141"; gene_id "109620141"
NW_011934798.1	Gnomon	exon	114910	115045	.	-	.	transcript_id "XR_002200834.1"; gene_biotype "ncRNA"; gene_name "109620141"; gene_id "109620141"
NW_011934798.1	Gnomon	exon	107310	108785	.	-	.	transcript_id "XR_002200834.1"; gene_biotype "ncRNA"; gene_name "109620141"; gene_id "109620141"
NW_011935622.1	Gnomon	exon	310696	310758	.	-	.	transcript_id "XR_002200007.1"; gene_biotype "misc_RNA"; gene_name "105331925"; gene_id "105331925"
NW_011935622.1	Gnomon	exon	308743	309711	.	-	.	transcript_id "XR_002200007.1"; gene_biotype "misc_RNA"; gene_name "105331925"; gene_id "105331925"
NW_011935622.1	Gnomon	exon	308432	308641	.	-	.	transcript_id "XR_002200007.1"; gene_biotype "misc_RNA"; gene_name "105331925"; gene_id "105331925"
NW_011935622.1	Gnomon	exon	307998	308141	.	-	.	transcript_id "XR_002200007.1"; gene_biotype "misc_RNA"; gene_name "105331925"; gene_id "105331925"
NW_011935622.1	Gnomon	exon	307776	307863	.	-	.	transcript_id "XR_002200007.1"; gene_biotype "misc_RNA"; gene_name "105331925"; gene_id "105331925"
NW_011935622.1	Gnomon	exon	307141	307666	.	-	.	transcript_id "XR_002200007.1"; gene_biotype "misc_RNA"; gene_name "105331925"; gene_id "105331925"
NW_011935622.1	Gnomon	exon	306966	307054	.	-	.	transcript_id "XR_002200007.1"; gene_biotype "misc_RNA"; gene_name "105331925"; gene_id "105331925"
NW_011935622.1	Gnomon	exon	306725	306818	.	-	.	transcript_id "XR_002200007.1"; gene_biotype "misc_RNA"; gene_name "105331925"; gene_id "105331925"
NW_011935622.1	Gnomon	exon	306486	306633	.	-	.	transcript_id "XR_002200007.1"; gene_biotype "misc_RNA"; gene_name "105331925"; gene_id "105331925"
NW_011935622.1	Gnomon	exon	306160	306297	.	-	.	transcript_id "XR_002200007.1"; gene_biotype "misc_RNA"; gene_name "105331925"; gene_id "105331925"
NW_011935622.1	Gnomon	exon	305729	305882	.	-	.	transcript_id "XR_002200007.1"; gene_biotype "misc_RNA"; gene_name "105331925"; gene_id "105331925"
NW_011935622.1	Gnomon	exon	305094	305208	.	-	.	transcript_id "XR_002200007.1"; gene_biotype "misc_RNA"; gene_name "105331925"; gene_id "105331925"
NW_011935622.1	Gnomon	exon	304455	304693	.	-	.	transcript_id "XR_002200007.1"; gene_biotype "misc_RNA"; gene_name "105331925"; gene_id "105331925"
NW_011935622.1	Gnomon	exon	303271	303843	.	-	.	transcript_id "XR_002200007.1"; gene_biotype "misc_RNA"; gene_name "105331925"; gene_id "105331925"
NW_011935622.1	Gnomon	exon	301659	302938	.	-	.	transcript_id "XR_002200007.1"; gene_biotype "misc_RNA"; gene_name "105331925"; gene_id "105331925"
NW_011936717.1	Gnomon	exon	23661	23811	.	-	.	transcript_id "XR_902567.2"; gene_biotype "ncRNA"; gene_name "105342650"; gene_id "105342650"
NW_011936717.1	Gnomon	exon	22409	22700	.	-	.	transcript_id "XR_902567.2"; gene_biotype "ncRNA"; gene_name "105342650"; gene_id "105342650"
NW_011936717.1	Gnomon	exon	21455	21744	.	-	.	transcript_id "XR_902567.2"; gene_biotype "ncRNA"; gene_name "105342650"; gene_id "105342650"
NW_011935883.1	Gnomon	exon	142500	142703	.	+	.	transcript_id "XR_002200311.1"; gene_biotype "ncRNA"; gene_name "105334687"; gene_id "105334687"
NW_011935883.1	Gnomon	exon	145309	145964	.	+	.	transcript_id "XR_002200311.1"; gene_biotype "ncRNA"; gene_name "105334687"; gene_id "105334687"
NW_011935883.1	Gnomon	exon	146364	146544	.	+	.	transcript_id "XR_002200311.1"; gene_biotype "ncRNA"; gene_name "105334687"; gene_id "105334687"
NW_011935243.1	Gnomon	exon	184308	186510	.	-	.	transcript_id "XR_002199615.1"; gene_biotype "ncRNA"; gene_name "105328270"; gene_id "105328270"
NW_011935243.1	Gnomon	exon	183853	184156	.	-	.	transcript_id "XR_002199615.1"; gene_biotype "ncRNA"; gene_name "105328270"; gene_id "105328270"
NW_011935243.1	Gnomon	exon	181820	182700	.	-	.	transcript_id "XR_002199615.1"; gene_biotype "ncRNA"; gene_name "105328270"; gene_id "105328270"
NW_011935736.1	Gnomon	exon	218601	218808	.	+	.	transcript_id "XR_900878.1"; gene_biotype "ncRNA"; gene_name "105333021"; gene_id "105333021"
NW_011935736.1	Gnomon	exon	220596	220700	.	+	.	transcript_id "XR_900878.1"; gene_biotype "ncRNA"; gene_name "105333021"; gene_id "105333021"
NW_011937480.1	Gnomon	exon	124960	125073	.	-	.	transcript_id "XR_002198408.1"; gene_biotype "ncRNA"; gene_name "109617263"; gene_id "109617263"
NW_011937480.1	Gnomon	exon	124384	124791	.	-	.	transcript_id "XR_002198408.1"; gene_biotype "ncRNA"; gene_name "109617263"; gene_id "109617263"
NW_011941195.1	Gnomon	exon	4803	4922	.	-	.	transcript_id "XR_002199133.1"; gene_biotype "ncRNA"; gene_name "109618142"; gene_id "109618142"
NW_011941195.1	Gnomon	exon	1	253	.	-	.	transcript_id "XR_002199133.1"; gene_biotype "ncRNA"; gene_name "109618142"; gene_id "109618142"
NW_011936768.1	Gnomon	exon	60392	60517	.	+	.	transcript_id "XR_002201238.1"; gene_biotype "ncRNA"; gene_name "109620554"; gene_id "109620554"
NW_011936768.1	Gnomon	exon	61214	61368	.	+	.	transcript_id "XR_002201238.1"; gene_biotype "ncRNA"; gene_name "109620554"; gene_id "109620554"
NW_011936768.1	Gnomon	exon	61496	61848	.	+	.	transcript_id "XR_002201238.1"; gene_biotype "ncRNA"; gene_name "109620554"; gene_id "109620554"
NW_011935346.1	Gnomon	exon	1417187	1417322	.	+	.	transcript_id "XR_900407.2"; gene_biotype "ncRNA"; gene_name "105329870"; gene_id "105329870"
NW_011935346.1	Gnomon	exon	1424347	1424469	.	+	.	transcript_id "XR_900407.2"; gene_biotype "ncRNA"; gene_name "105329870"; gene_id "105329870"
NW_011935346.1	Gnomon	exon	1425570	1425680	.	+	.	transcript_id "XR_900407.2"; gene_biotype "ncRNA"; gene_name "105329870"; gene_id "105329870"
NW_011935878.1	Gnomon	exon	460835	460941	.	-	.	transcript_id "XR_002200305.1"; gene_biotype "ncRNA"; gene_name "109619573"; gene_id "109619573"
NW_011935878.1	Gnomon	exon	460335	460451	.	-	.	transcript_id "XR_002200305.1"; gene_biotype "ncRNA"; gene_name "109619573"; gene_id "109619573"
NW_011935878.1	Gnomon	exon	459270	459389	.	-	.	transcript_id "XR_002200305.1"; gene_biotype "ncRNA"; gene_name "109619573"; gene_id "109619573"
NW_011935681.1	Gnomon	exon	136787	136963	.	-	.	transcript_id "XR_002200079.1"; gene_biotype "ncRNA"; gene_name "109619298"; gene_id "109619298"
NW_011935681.1	Gnomon	exon	136486	136613	.	-	.	transcript_id "XR_002200079.1"; gene_biotype "ncRNA"; gene_name "109619298"; gene_id "109619298"
NW_011937159.1	Gnomon	exon	19883	19940	.	+	.	transcript_id "XR_903276.2"; gene_biotype "ncRNA"; gene_name "105346744"; gene_id "105346744"
NW_011937159.1	Gnomon	exon	21455	21597	.	+	.	transcript_id "XR_903276.2"; gene_biotype "ncRNA"; gene_name "105346744"; gene_id "105346744"
NW_011937159.1	Gnomon	exon	22364	22435	.	+	.	transcript_id "XR_903276.2"; gene_biotype "ncRNA"; gene_name "105346744"; gene_id "105346744"
NW_011937159.1	Gnomon	exon	23802	23921	.	+	.	transcript_id "XR_903276.2"; gene_biotype "ncRNA"; gene_name "105346744"; gene_id "105346744"
NW_011942136.1	Gnomon	exon	12155	12333	.	-	.	transcript_id "XR_899720.2"; gene_biotype "ncRNA"; gene_name "105325507"; gene_id "105325507"
NW_011942136.1	Gnomon	exon	10559	10650	.	-	.	transcript_id "XR_899720.2"; gene_biotype "ncRNA"; gene_name "105325507"; gene_id "105325507"
NW_011942136.1	Gnomon	exon	9499	9598	.	-	.	transcript_id "XR_899720.2"; gene_biotype "ncRNA"; gene_name "105325507"; gene_id "105325507"
NW_011942136.1	Gnomon	exon	9116	9252	.	-	.	transcript_id "XR_899720.2"; gene_biotype "ncRNA"; gene_name "105325507"; gene_id "105325507"
NW_011942136.1	Gnomon	exon	8881	8954	.	-	.	transcript_id "XR_899720.2"; gene_biotype "ncRNA"; gene_name "105325507"; gene_id "105325507"
NW_011936377.1	Gnomon	exon	952665	952857	.	-	.	transcript_id "XR_901993.2"; gene_biotype "ncRNA"; gene_name "105339448"; gene_id "105339448"
NW_011936377.1	Gnomon	exon	952283	952521	.	-	.	transcript_id "XR_901993.2"; gene_biotype "ncRNA"; gene_name "105339448"; gene_id "105339448"
NW_011936377.1	Gnomon	exon	945901	945969	.	-	.	transcript_id "XR_901993.2"; gene_biotype "ncRNA"; gene_name "105339448"; gene_id "105339448"
NW_011936377.1	Gnomon	exon	945384	945818	.	-	.	transcript_id "XR_901993.2"; gene_biotype "ncRNA"; gene_name "105339448"; gene_id "105339448"
NW_011934560.1	Gnomon	exon	80089	80264	.	-	.	transcript_id "XR_900380.2"; gene_biotype "ncRNA"; gene_name "105329657"; gene_id "105329657"
NW_011934560.1	Gnomon	exon	76013	79238	.	-	.	transcript_id "XR_900380.2"; gene_biotype "ncRNA"; gene_name "105329657"; gene_id "105329657"
NW_011937356.1	Gnomon	exon	51811	52214	.	-	.	transcript_id "XR_903629.2"; gene_biotype "ncRNA"; gene_name "105348689"; gene_id "105348689"
NW_011937356.1	Gnomon	exon	50737	50892	.	-	.	transcript_id "XR_903629.2"; gene_biotype "ncRNA"; gene_name "105348689"; gene_id "105348689"
NW_011937356.1	Gnomon	exon	49800	50573	.	-	.	transcript_id "XR_903629.2"; gene_biotype "ncRNA"; gene_name "105348689"; gene_id "105348689"
NW_011936091.1	Gnomon	exon	109857	109877	.	-	.	transcript_id "XR_002200494.1"; gene_biotype "ncRNA"; gene_name "105336831"; gene_id "105336831"
NW_011936091.1	Gnomon	exon	109089	109195	.	-	.	transcript_id "XR_002200494.1"; gene_biotype "ncRNA"; gene_name "105336831"; gene_id "105336831"
NW_011936091.1	Gnomon	exon	108706	108786	.	-	.	transcript_id "XR_002200494.1"; gene_biotype "ncRNA"; gene_name "105336831"; gene_id "105336831"
NW_011935058.1	Gnomon	exon	166181	166221	.	+	.	transcript_id "XR_899860.2"; gene_biotype "ncRNA"; gene_name "105326404"; gene_id "105326404"
NW_011935058.1	Gnomon	exon	166393	166607	.	+	.	transcript_id "XR_899860.2"; gene_biotype "ncRNA"; gene_name "105326404"; gene_id "105326404"
NW_011935058.1	Gnomon	exon	166768	166910	.	+	.	transcript_id "XR_899860.2"; gene_biotype "ncRNA"; gene_name "105326404"; gene_id "105326404"
NW_011935953.1	Gnomon	exon	118520	118657	.	-	.	transcript_id "XR_002200391.1"; gene_biotype "ncRNA"; gene_name "109619665"; gene_id "109619665"
NW_011935953.1	Gnomon	exon	115619	116029	.	-	.	transcript_id "XR_002200391.1"; gene_biotype "ncRNA"; gene_name "109619665"; gene_id "109619665"
NW_011937493.1	Gnomon	exon	300217	300629	.	+	.	transcript_id "XR_002198430.1"; gene_biotype "ncRNA"; gene_name "109617284"; gene_id "109617284"
NW_011937493.1	Gnomon	exon	301336	301371	.	+	.	transcript_id "XR_002198430.1"; gene_biotype "ncRNA"; gene_name "109617284"; gene_id "109617284"
NW_011936369.1	Gnomon	exon	142666	142721	.	+	.	transcript_id "XR_002200808.1"; gene_biotype "ncRNA"; gene_name "109620131"; gene_id "109620131"
NW_011936369.1	Gnomon	exon	145273	145352	.	+	.	transcript_id "XR_002200808.1"; gene_biotype "ncRNA"; gene_name "109620131"; gene_id "109620131"
NW_011936369.1	Gnomon	exon	145464	145938	.	+	.	transcript_id "XR_002200808.1"; gene_biotype "ncRNA"; gene_name "109620131"; gene_id "109620131"
NW_011940796.1	Gnomon	exon	76228	76395	.	+	.	transcript_id "XR_899377.2"; gene_biotype "misc_RNA"; gene_name "105323740"; gene_id "105323740"
NW_011940796.1	Gnomon	exon	77361	77538	.	+	.	transcript_id "XR_899377.2"; gene_biotype "misc_RNA"; gene_name "105323740"; gene_id "105323740"
NW_011940796.1	Gnomon	exon	77801	78355	.	+	.	transcript_id "XR_899377.2"; gene_biotype "misc_RNA"; gene_name "105323740"; gene_id "105323740"
NW_011935654.1	Gnomon	exon	127569	130473	.	-	.	transcript_id "XR_002200063.1"; gene_biotype "misc_RNA"; gene_name "105332526"; gene_id "105332526"
NW_011935654.1	Gnomon	exon	123306	123386	.	-	.	transcript_id "XR_002200063.1"; gene_biotype "misc_RNA"; gene_name "105332526"; gene_id "105332526"
NW_011935654.1	Gnomon	exon	122712	122906	.	-	.	transcript_id "XR_002200063.1"; gene_biotype "misc_RNA"; gene_name "105332526"; gene_id "105332526"
NW_011935654.1	Gnomon	exon	122127	122222	.	-	.	transcript_id "XR_002200063.1"; gene_biotype "misc_RNA"; gene_name "105332526"; gene_id "105332526"
NW_011935654.1	Gnomon	exon	121658	121672	.	-	.	transcript_id "XR_002200063.1"; gene_biotype "misc_RNA"; gene_name "105332526"; gene_id "105332526"
NW_011935633.1	Gnomon	exon	510379	510483	.	-	.	transcript_id "XR_002200039.1"; gene_biotype "ncRNA"; gene_name "109619234"; gene_id "109619234"
NW_011935633.1	Gnomon	exon	510138	510299	.	-	.	transcript_id "XR_002200039.1"; gene_biotype "ncRNA"; gene_name "109619234"; gene_id "109619234"
NW_011940838.1	Gnomon	exon	2923	3367	.	-	.	transcript_id "XR_899393.2"; gene_biotype "ncRNA"; gene_name "105323763"; gene_id "105323763"
NW_011940838.1	Gnomon	exon	1816	2590	.	-	.	transcript_id "XR_899393.2"; gene_biotype "ncRNA"; gene_name "105323763"; gene_id "105323763"
NW_011937289.1	Gnomon	exon	61256	61362	.	-	.	transcript_id "XR_002201747.1"; gene_biotype "ncRNA"; gene_name "109621189"; gene_id "109621189"
NW_011937289.1	Gnomon	exon	60868	60907	.	-	.	transcript_id "XR_002201747.1"; gene_biotype "ncRNA"; gene_name "109621189"; gene_id "109621189"
NW_011937289.1	Gnomon	exon	60452	60553	.	-	.	transcript_id "XR_002201747.1"; gene_biotype "ncRNA"; gene_name "109621189"; gene_id "109621189"
NW_011935851.1	Gnomon	exon	23515	24041	.	+	.	transcript_id "XR_002200276.1"; gene_biotype "ncRNA"; gene_name "109619531"; gene_id "109619531"
NW_011935851.1	Gnomon	exon	24223	24419	.	+	.	transcript_id "XR_002200276.1"; gene_biotype "ncRNA"; gene_name "109619531"; gene_id "109619531"
NW_011941622.1	Gnomon	exon	7032	7230	.	-	.	transcript_id "XR_899488.2"; gene_biotype "ncRNA"; gene_name "105324113"; gene_id "105324113"
NW_011941622.1	Gnomon	exon	6522	6551	.	-	.	transcript_id "XR_899488.2"; gene_biotype "ncRNA"; gene_name "105324113"; gene_id "105324113"
NW_011941622.1	Gnomon	exon	2032	2169	.	-	.	transcript_id "XR_899488.2"; gene_biotype "ncRNA"; gene_name "105324113"; gene_id "105324113"
NW_011941622.1	Gnomon	exon	637	1324	.	-	.	transcript_id "XR_899488.2"; gene_biotype "ncRNA"; gene_name "105324113"; gene_id "105324113"
NW_011937206.1	Gnomon	exon	863873	864006	.	+	.	transcript_id "XR_903382.2"; gene_biotype "ncRNA"; gene_name "105347387"; gene_id "105347387"
NW_011937206.1	Gnomon	exon	864337	864459	.	+	.	transcript_id "XR_903382.2"; gene_biotype "ncRNA"; gene_name "105347387"; gene_id "105347387"
NW_011937206.1	Gnomon	exon	864774	864936	.	+	.	transcript_id "XR_903382.2"; gene_biotype "ncRNA"; gene_name "105347387"; gene_id "105347387"
NW_011940719.1	Gnomon	exon	7	142	.	+	.	transcript_id "XR_899367.1"; gene_biotype "ncRNA"; gene_name "105323711"; gene_id "105323711"
NW_011940719.1	Gnomon	exon	1689	1731	.	+	.	transcript_id "XR_899367.1"; gene_biotype "ncRNA"; gene_name "105323711"; gene_id "105323711"
NW_011940719.1	Gnomon	exon	2065	2133	.	+	.	transcript_id "XR_899367.1"; gene_biotype "ncRNA"; gene_name "105323711"; gene_id "105323711"
NW_011940719.1	Gnomon	exon	2280	2307	.	+	.	transcript_id "XR_899367.1"; gene_biotype "ncRNA"; gene_name "105323711"; gene_id "105323711"
NW_011940719.1	Gnomon	exon	2486	2560	.	+	.	transcript_id "XR_899367.1"; gene_biotype "ncRNA"; gene_name "105323711"; gene_id "105323711"
NW_011940719.1	Gnomon	exon	2811	3004	.	+	.	transcript_id "XR_899367.1"; gene_biotype "ncRNA"; gene_name "105323711"; gene_id "105323711"
NW_011936881.1	Gnomon	exon	135886	136000	.	-	.	transcript_id "XR_002201345.1"; gene_biotype "ncRNA"; gene_name "109620690"; gene_id "109620690"
NW_011936881.1	Gnomon	exon	135459	135787	.	-	.	transcript_id "XR_002201345.1"; gene_biotype "ncRNA"; gene_name "109620690"; gene_id "109620690"
NW_011939282.1	Gnomon	exon	8	165	.	+	.	transcript_id "XR_899267.2"; gene_biotype "ncRNA"; gene_name "105323324"; gene_id "105323324"
NW_011939282.1	Gnomon	exon	252	295	.	+	.	transcript_id "XR_899267.2"; gene_biotype "ncRNA"; gene_name "105323324"; gene_id "105323324"
NW_011939282.1	Gnomon	exon	427	530	.	+	.	transcript_id "XR_899267.2"; gene_biotype "ncRNA"; gene_name "105323324"; gene_id "105323324"
NW_011937353.1	Gnomon	exon	71858	72281	.	-	.	transcript_id "XR_002198317.1"; gene_biotype "ncRNA"; gene_name "105348683"; gene_id "105348683"
NW_011937353.1	Gnomon	exon	70980	71060	.	-	.	transcript_id "XR_002198317.1"; gene_biotype "ncRNA"; gene_name "105348683"; gene_id "105348683"
NW_011937353.1	Gnomon	exon	70242	70354	.	-	.	transcript_id "XR_002198317.1"; gene_biotype "ncRNA"; gene_name "105348683"; gene_id "105348683"
NW_011937353.1	Gnomon	exon	69815	69996	.	-	.	transcript_id "XR_002198317.1"; gene_biotype "ncRNA"; gene_name "105348683"; gene_id "105348683"
NW_011937353.1	Gnomon	exon	69629	69719	.	-	.	transcript_id "XR_002198317.1"; gene_biotype "ncRNA"; gene_name "105348683"; gene_id "105348683"
NW_011937353.1	Gnomon	exon	68585	68680	.	-	.	transcript_id "XR_002198317.1"; gene_biotype "ncRNA"; gene_name "105348683"; gene_id "105348683"
NW_011937353.1	Gnomon	exon	67855	67957	.	-	.	transcript_id "XR_002198317.1"; gene_biotype "ncRNA"; gene_name "105348683"; gene_id "105348683"
NW_011937353.1	Gnomon	exon	67442	67661	.	-	.	transcript_id "XR_002198317.1"; gene_biotype "ncRNA"; gene_name "105348683"; gene_id "105348683"
NW_011937353.1	Gnomon	exon	67062	67308	.	-	.	transcript_id "XR_002198317.1"; gene_biotype "ncRNA"; gene_name "105348683"; gene_id "105348683"
NW_011937353.1	Gnomon	exon	66379	66456	.	-	.	transcript_id "XR_002198317.1"; gene_biotype "ncRNA"; gene_name "105348683"; gene_id "105348683"
NW_011937353.1	Gnomon	exon	65941	66197	.	-	.	transcript_id "XR_002198317.1"; gene_biotype "ncRNA"; gene_name "105348683"; gene_id "105348683"
NW_011937353.1	Gnomon	exon	65159	65503	.	-	.	transcript_id "XR_002198317.1"; gene_biotype "ncRNA"; gene_name "105348683"; gene_id "105348683"
NW_011937353.1	Gnomon	exon	63803	64665	.	-	.	transcript_id "XR_002198317.1"; gene_biotype "ncRNA"; gene_name "105348683"; gene_id "105348683"
NW_011934903.1	Gnomon	exon	124764	125024	.	+	.	transcript_id "XR_903696.2"; gene_biotype "ncRNA"; gene_name "105348964"; gene_id "105348964"
NW_011934903.1	Gnomon	exon	131801	131829	.	+	.	transcript_id "XR_903696.2"; gene_biotype "ncRNA"; gene_name "105348964"; gene_id "105348964"
NW_011934903.1	Gnomon	exon	136465	137111	.	+	.	transcript_id "XR_903696.2"; gene_biotype "ncRNA"; gene_name "105348964"; gene_id "105348964"
NW_011937229.1	Gnomon	exon	406987	407237	.	+	.	transcript_id "XR_903398.2"; gene_biotype "ncRNA"; gene_name "105347547"; gene_id "105347547"
NW_011937229.1	Gnomon	exon	407630	407729	.	+	.	transcript_id "XR_903398.2"; gene_biotype "ncRNA"; gene_name "105347547"; gene_id "105347547"
NW_011937229.1	Gnomon	exon	408130	409931	.	+	.	transcript_id "XR_903398.2"; gene_biotype "ncRNA"; gene_name "105347547"; gene_id "105347547"
NW_011937906.1	Gnomon	exon	241619	241743	.	-	.	transcript_id "XR_002198820.1"; gene_biotype "ncRNA"; gene_name "105321413"; gene_id "105321413"
NW_011937906.1	Gnomon	exon	238520	238561	.	-	.	transcript_id "XR_002198820.1"; gene_biotype "ncRNA"; gene_name "105321413"; gene_id "105321413"
NW_011937906.1	Gnomon	exon	235203	235347	.	-	.	transcript_id "XR_002198820.1"; gene_biotype "ncRNA"; gene_name "105321413"; gene_id "105321413"
NW_011937906.1	Gnomon	exon	235050	235093	.	-	.	transcript_id "XR_002198820.1"; gene_biotype "ncRNA"; gene_name "105321413"; gene_id "105321413"
NW_011942132.1	Gnomon	exon	93106	93289	.	+	.	transcript_id "XR_002199291.1"; gene_biotype "misc_RNA"; gene_name "105325437"; gene_id "105325437"
NW_011942132.1	Gnomon	exon	95082	95186	.	+	.	transcript_id "XR_002199291.1"; gene_biotype "misc_RNA"; gene_name "105325437"; gene_id "105325437"
NW_011942132.1	Gnomon	exon	95313	95386	.	+	.	transcript_id "XR_002199291.1"; gene_biotype "misc_RNA"; gene_name "105325437"; gene_id "105325437"
NW_011942132.1	Gnomon	exon	95567	95663	.	+	.	transcript_id "XR_002199291.1"; gene_biotype "misc_RNA"; gene_name "105325437"; gene_id "105325437"
NW_011942132.1	Gnomon	exon	95904	96007	.	+	.	transcript_id "XR_002199291.1"; gene_biotype "misc_RNA"; gene_name "105325437"; gene_id "105325437"
NW_011942132.1	Gnomon	exon	96133	96246	.	+	.	transcript_id "XR_002199291.1"; gene_biotype "misc_RNA"; gene_name "105325437"; gene_id "105325437"
NW_011942132.1	Gnomon	exon	96589	96732	.	+	.	transcript_id "XR_002199291.1"; gene_biotype "misc_RNA"; gene_name "105325437"; gene_id "105325437"
NW_011942132.1	Gnomon	exon	96872	96952	.	+	.	transcript_id "XR_002199291.1"; gene_biotype "misc_RNA"; gene_name "105325437"; gene_id "105325437"
NW_011942132.1	Gnomon	exon	97296	97452	.	+	.	transcript_id "XR_002199291.1"; gene_biotype "misc_RNA"; gene_name "105325437"; gene_id "105325437"
NW_011942132.1	Gnomon	exon	98168	98239	.	+	.	transcript_id "XR_002199291.1"; gene_biotype "misc_RNA"; gene_name "105325437"; gene_id "105325437"
NW_011942132.1	Gnomon	exon	98345	98523	.	+	.	transcript_id "XR_002199291.1"; gene_biotype "misc_RNA"; gene_name "105325437"; gene_id "105325437"
NW_011942132.1	Gnomon	exon	99644	99856	.	+	.	transcript_id "XR_002199291.1"; gene_biotype "misc_RNA"; gene_name "105325437"; gene_id "105325437"
NW_011942132.1	Gnomon	exon	100104	100231	.	+	.	transcript_id "XR_002199291.1"; gene_biotype "misc_RNA"; gene_name "105325437"; gene_id "105325437"
NW_011942132.1	Gnomon	exon	100391	100492	.	+	.	transcript_id "XR_002199291.1"; gene_biotype "misc_RNA"; gene_name "105325437"; gene_id "105325437"
NW_011942132.1	Gnomon	exon	100789	100873	.	+	.	transcript_id "XR_002199291.1"; gene_biotype "misc_RNA"; gene_name "105325437"; gene_id "105325437"
NW_011942132.1	Gnomon	exon	101205	101270	.	+	.	transcript_id "XR_002199291.1"; gene_biotype "misc_RNA"; gene_name "105325437"; gene_id "105325437"
NW_011942132.1	Gnomon	exon	101499	101671	.	+	.	transcript_id "XR_002199291.1"; gene_biotype "misc_RNA"; gene_name "105325437"; gene_id "105325437"
NW_011942132.1	Gnomon	exon	101820	101898	.	+	.	transcript_id "XR_002199291.1"; gene_biotype "misc_RNA"; gene_name "105325437"; gene_id "105325437"
NW_011942132.1	Gnomon	exon	102043	102186	.	+	.	transcript_id "XR_002199291.1"; gene_biotype "misc_RNA"; gene_name "105325437"; gene_id "105325437"
NW_011942132.1	Gnomon	exon	102400	102573	.	+	.	transcript_id "XR_002199291.1"; gene_biotype "misc_RNA"; gene_name "105325437"; gene_id "105325437"
NW_011942132.1	Gnomon	exon	102875	103015	.	+	.	transcript_id "XR_002199291.1"; gene_biotype "misc_RNA"; gene_name "105325437"; gene_id "105325437"
NW_011942132.1	Gnomon	exon	103245	103355	.	+	.	transcript_id "XR_002199291.1"; gene_biotype "misc_RNA"; gene_name "105325437"; gene_id "105325437"
NW_011942132.1	Gnomon	exon	103495	103561	.	+	.	transcript_id "XR_002199291.1"; gene_biotype "misc_RNA"; gene_name "105325437"; gene_id "105325437"
NW_011942132.1	Gnomon	exon	103659	103754	.	+	.	transcript_id "XR_002199291.1"; gene_biotype "misc_RNA"; gene_name "105325437"; gene_id "105325437"
NW_011942132.1	Gnomon	exon	103970	104064	.	+	.	transcript_id "XR_002199291.1"; gene_biotype "misc_RNA"; gene_name "105325437"; gene_id "105325437"
NW_011942132.1	Gnomon	exon	104221	104361	.	+	.	transcript_id "XR_002199291.1"; gene_biotype "misc_RNA"; gene_name "105325437"; gene_id "105325437"
NW_011942132.1	Gnomon	exon	104571	104705	.	+	.	transcript_id "XR_002199291.1"; gene_biotype "misc_RNA"; gene_name "105325437"; gene_id "105325437"
NW_011942132.1	Gnomon	exon	104986	105060	.	+	.	transcript_id "XR_002199291.1"; gene_biotype "misc_RNA"; gene_name "105325437"; gene_id "105325437"
NW_011942132.1	Gnomon	exon	105152	105229	.	+	.	transcript_id "XR_002199291.1"; gene_biotype "misc_RNA"; gene_name "105325437"; gene_id "105325437"
NW_011942132.1	Gnomon	exon	105432	105542	.	+	.	transcript_id "XR_002199291.1"; gene_biotype "misc_RNA"; gene_name "105325437"; gene_id "105325437"
NW_011942132.1	Gnomon	exon	105950	106074	.	+	.	transcript_id "XR_002199291.1"; gene_biotype "misc_RNA"; gene_name "105325437"; gene_id "105325437"
NW_011942132.1	Gnomon	exon	107907	108054	.	+	.	transcript_id "XR_002199291.1"; gene_biotype "misc_RNA"; gene_name "105325437"; gene_id "105325437"
NW_011942132.1	Gnomon	exon	108527	108664	.	+	.	transcript_id "XR_002199291.1"; gene_biotype "misc_RNA"; gene_name "105325437"; gene_id "105325437"
NW_011942132.1	Gnomon	exon	111000	111184	.	+	.	transcript_id "XR_002199291.1"; gene_biotype "misc_RNA"; gene_name "105325437"; gene_id "105325437"
NW_011942132.1	Gnomon	exon	111303	111365	.	+	.	transcript_id "XR_002199291.1"; gene_biotype "misc_RNA"; gene_name "105325437"; gene_id "105325437"
NW_011942132.1	Gnomon	exon	111548	111610	.	+	.	transcript_id "XR_002199291.1"; gene_biotype "misc_RNA"; gene_name "105325437"; gene_id "105325437"
NW_011942132.1	Gnomon	exon	111817	111879	.	+	.	transcript_id "XR_002199291.1"; gene_biotype "misc_RNA"; gene_name "105325437"; gene_id "105325437"
NW_011942132.1	Gnomon	exon	112089	112130	.	+	.	transcript_id "XR_002199291.1"; gene_biotype "misc_RNA"; gene_name "105325437"; gene_id "105325437"
NW_011942132.1	Gnomon	exon	112234	112275	.	+	.	transcript_id "XR_002199291.1"; gene_biotype "misc_RNA"; gene_name "105325437"; gene_id "105325437"
NW_011942132.1	Gnomon	exon	112381	112422	.	+	.	transcript_id "XR_002199291.1"; gene_biotype "misc_RNA"; gene_name "105325437"; gene_id "105325437"
NW_011942132.1	Gnomon	exon	112563	112641	.	+	.	transcript_id "XR_002199291.1"; gene_biotype "misc_RNA"; gene_name "105325437"; gene_id "105325437"
NW_011942132.1	Gnomon	exon	112802	113062	.	+	.	transcript_id "XR_002199291.1"; gene_biotype "misc_RNA"; gene_name "105325437"; gene_id "105325437"
NW_011942132.1	Gnomon	exon	113190	113388	.	+	.	transcript_id "XR_002199291.1"; gene_biotype "misc_RNA"; gene_name "105325437"; gene_id "105325437"
NW_011942132.1	Gnomon	exon	113685	113866	.	+	.	transcript_id "XR_002199291.1"; gene_biotype "misc_RNA"; gene_name "105325437"; gene_id "105325437"
NW_011942132.1	Gnomon	exon	114135	114253	.	+	.	transcript_id "XR_002199291.1"; gene_biotype "misc_RNA"; gene_name "105325437"; gene_id "105325437"
NW_011942132.1	Gnomon	exon	114539	114777	.	+	.	transcript_id "XR_002199291.1"; gene_biotype "misc_RNA"; gene_name "105325437"; gene_id "105325437"
NW_011942132.1	Gnomon	exon	114888	114980	.	+	.	transcript_id "XR_002199291.1"; gene_biotype "misc_RNA"; gene_name "105325437"; gene_id "105325437"
NW_011942132.1	Gnomon	exon	115079	115132	.	+	.	transcript_id "XR_002199291.1"; gene_biotype "misc_RNA"; gene_name "105325437"; gene_id "105325437"
[truncated: 7,278 more rows]
